# Supplementary material for: Intestine and spleen microbiota composition in healthy and diseased tilapia
Source: Anim Microbiome. 2022 Aug 13;4:50. doi: 10.1186/s42523-022-00201-z (PMC9375283; doi:10.1186/s42523-022-00201-z)
Supplement: Supplementary file 2 — Additional file 2. Data S1. ASV taxonomic classifications and abundances within each fish sample. [file 42523_2022_201_MOESM2_ESM.xlsx]

## Sheet: Additional file 2 Data S1
Data S1. ASV taxonomic classifications and abundances within each fish sample
The table includes ASVs with the abundances above 100 counts per ASV.
								Fish number	Ti04	Ti05	Ti12	Ti13	Ti17	Ti18	Ti19	Ti23	Ti24	Ti25	Ti29	Ti01	Ti02	Ti03	Ti06	Ti11	Ti14	Ti15	Ti16	Ti20	Ti21	Ti22	Ti26	Ti27	Ti28	Ti31	Ti32	Ti33	Ti34	Ti35	Ti36	Ti37	Ti38	Ti04	Ti07	Ti05	Ti12	Ti13	Ti17	Ti18	Ti19
								Health	Healthy	Healthy	Healthy	Healthy	Healthy	Healthy	Healthy	Healthy	Healthy	Healthy	Healthy	Diseased	Diseased	Diseased	Diseased	Diseased	Diseased	Diseased	Diseased	Diseased	Diseased	Diseased	Diseased	Diseased	Diseased	Diseased	Diseased	Diseased	Diseased	Diseased	Diseased	Diseased	Diseased	Healthy	Healthy	Healthy	Healthy	Healthy	Healthy	Healthy	Healthy
								Organ	Intestine	Intestine	Intestine	Intestine	Intestine	Intestine	Intestine	Intestine	Intestine	Intestine	Intestine	Intestine	Intestine	Intestine	Intestine	Intestine	Intestine	Intestine	Intestine	Intestine	Intestine	Intestine	Intestine	Intestine	Intestine	Intestine	Intestine	Intestine	Intestine	Intestine	Intestine	Intestine	Intestine	Spleen	Spleen	Spleen	Spleen	Spleen	Spleen	Spleen	Spleen
ASV	Sequence	Kingdom	Phylum	Class	Order	Family	Genus	Total counts	B5	B10	E10	E16	F23	F28	F34	G22	G28	G35	H22	A3	A10	A16	C4	E4	F4	F10	F16	G1	G10	G16	H4	H10	H16	H34	I4	I10	J4	J10	K4	K10	K16	B2	C7	B8	E7	E15	F19	F25	F31
ASV00001	GTAATACGTATGTCGCAAGCGTTATCCGGATTTATTGGGCGTAAAGCGCGTCTAGGCGGAAAAATAAGTCTGATGTTAAAATGCGGGGCTCAACTCCGTATTGCGTTGGAAACTGTTTTTCTAGAGTACTGGAGAGGTGGGCGGAACTACAAGTGTAGAGGTGAAATTCGTAGATATTTGTAGGAATGCCGATGGAGAAGTCAGCTCACTGGACAGATACTGACGCTAAAGCGCGAAAGCGTGGGGAGCAAACAGGATTAG	Bacteria	Fusobacteriota	Fusobacteriia	Fusobacteriales	Fusobacteriaceae	Cetobacterium	466680	5357	7843	1106	2496	1725	9741	1378	42164	5189	15075	6607	705	7692	13829	26516	12822	6800	927	1821	849	25883	14719	2828	8908	29954	0	33102	10211	17144	11066	794	598	8478	504	1406	267	1535	6416	3521	5380	1911
ASV00002	GTAATACGGAGGGTGCGAGCGTTAATCGGAATTACTGGGCGTAAAGCGCATGCAGGTGGTTTGTTAAGTCAGATGTGAAAGCCCGGGGCTCAACCTCGGAACTGCATTTGAAACTGGCAGACTAGAGTACTGTAGAGGGGGGTAGAATTTCAGGTGTAGCGGTGAAATGCGTAGAGATCTGAAGGAATACCGGTGGCGAAGGCGGCCCCCTGGACAGATACTGACACTCAGATGCGAAAGCGTGGGGAGCAAACAGGATTAG	Bacteria	Proteobacteria	Gammaproteobacteria	Enterobacterales	Vibrionaceae	Vibrio	781496	0	1	154	302	80	446	78	440	214	66	0	0	0	35	80	2592	22985	54602	17451	9779	31668	54765	15365	415	7855	39960	14645	12235	5669	1000	7509	1335	665	80	1004	0	338	94	667	221	597
ASV00003	GTAATACGTATGTCGCAAGCGTTATCCGGATTTATTGGGCGTAAAGCGCGTCTAGGCGGAAAAATAAGTCTGATGTTAAAATGCGGGGCTCAACTCCGTATTGCGTTGGAAACTGTTTTTCTAGAGTACTGGAGAGGTGGGCGGAACTACAAGTGTAGAGGTGAAATTCGTAGATATTTGTAGGAATGCCGATGGAGAAGTCAGCTCACTGGACAGATACTGACGCTGAAGCGCGAAAGCGTGGGGAGCAAACAGGATTAG	Bacteria	Fusobacteriota	Fusobacteriia	Fusobacteriales	Fusobacteriaceae	Cetobacterium	206269	3909	12263	1513	3107	303	909	177	2003	6058	9919	19874	166	795	0	19674	1285	275	270	364	398	3894	863	1379	8344	5209	0	2179	2057	21343	14878	0	207	5765	66	572	0	1544	1255	950	463	770
ASV00004	GTAATACGGAGGGTGCAAGCGTTAATCGGAATTACTGGGCGTAAAGCGCACGCAGGCGGTTGGATAAGTTAGATGTGAAAGCCCCGGGCTCAACCTGGGAATTGCATTTAAAACTGTCCAGCTAGAGTCTTGTAGAGGGGGGTAGAATTCCAGGTGTAGCGGTGAAATGCGTAGAGATCTGGAGGAATACCGGTGGCGAAGGCGGCCCCCTGGACAAAGACTGACGCTCAGGTGCGAAAGCGTGGGGAGCAAACAGGATTAG	Bacteria	Proteobacteria	Gammaproteobacteria	Enterobacterales	Aeromonadaceae	Aeromonas	143195	349	378	260	775	79	711	127	890	59	359	4457	278	830	330	2913	458	416	187	326	27930	35	597	3408	33	190	465	398	30	247	1146	12392	270	328	206	2443	757	450	574	860	1221	8859
ASV00005	GTAATACATATGTCGCAAGCGTTATCCGGATTTATTGGGCGTAAAGCGCGTCTAGGCGGTTTACTAAGTCTGATGTGAAAATGCGGGGCTCAACTCCGTATTGCGTTGGAAACTGGTAGACTAGAGTACTGGAGAGGTGGGCGGAACTACAAGTGTAGAGGTGGAATTCGTAGATATTTGTAGGAATGCCGATGGAGAAGTCAGCTCACTGGACAGATACTGACGCTAAAGCGCGAAAGCGTGGGGAGCAAACAGGATTAG	Bacteria	Fusobacteriota	Fusobacteriia	Fusobacteriales	Fusobacteriaceae	Cetobacterium	238833	2740	1735	1712	5716	16954	97550	22188	0	3109	1183	0	0	94	0	2056	0	3550	0	524	0	0	0	0	0	0	0	0	0	265	6294	0	12849	0	197	221	0	1800	890	9409	7421	5414
ASV00006	GTAATACGTAGGTGGCAAGCGTTATCCGGAATTATTGGGCGTAAAGGGCGTGTAGGCGGTGTTTTAAGTCTGATGTGAAAGCCAACGGCTCAACCGTTGAAATGCATTGGAAACTGGAACACTTGAGTGTCGGAGAGGAAAGCGGAATTCCTAGTGTAGCGGTGAAATGCGTAGATATTAGGAGGAACACCAGTGGCGAAGGCGGCTTTCTGGACGACAACTGACGCTGAGGCGCGAAAGCGTGGGGAGCAAACAGGATTAG	Bacteria	Firmicutes	Bacilli	Erysipelotrichales	Erysipelotrichaceae	ZOR0006	147439	4137	6	6208	13542	1820	9590	5283	0	4	0	0	218	549	4307	3038	9445	500	10770	44	0	0	0	1363	0	17	0	85	39	31	1214	106	2175	891	575	53	12	5501	3390	910	272	2570
ASV00007	GTAATACGTAGGTGGCAAGCATTATCCGGAATTATTGGGTGTAAAGGGAGCGTAGACGGTTTTATAAGTCTGAGGTTAAATGCATAAGCTTAACTTATGCCTGCCTCAGAAACTATGAAACTAGAATATGATAGAGGACAATGGAATTCCATGTGTAGCGGTGAAATGCATAGATATATGGAGGAACACCAATTGCGAAAGCAGTTGTCTGGGTCATTATTGACGTTGAGGCTCGAAAGCATGGGGAGCAAATAGGATTAG	Bacteria	Firmicutes	Bacilli	Mycoplasmatales	Mycoplasmataceae	NA	139	0	0	0	0	0	0	0	0	0	0	0	0	0	0	0	0	0	0	0	0	0	0	0	0	0	0	0	0	0	0	0	0	0	0	0	0	2	0	0	0	23
ASV00008	GTAATACATAGGTCACAAGCATTATCCGGATTTATTGGGTGTAAAGAAAGCGCAGGTGGAATGAAAAGTCTATTGTCAAAAGCAGTTGCTTAACAATTGTTTGCAGTAGAAACTTTCATTCTAGAATGTATTTGGAAGTTTCGGAATTCAATATGGAGCGGTGGAATGTGTAGATATATTGAGGAACACCAGAGGCGAAGGCGGAAACTTAAGATACTATTGACACTAAGGCTTGAAAGCGTGGGGAGCAAATGGGATTAG	Bacteria	Firmicutes	Bacilli	Mycoplasmatales	Mycoplasmataceae	Mycoplasma	208406	0	0	0	0	0	0	0	17	0	0	0	29984	0	0	25	0	0	0	0	1240	0	50	24	0	0	0	0	0	0	0	0	0	0	1715	0	9188	0	0	84	15	9
ASV00009	GTAATACGGAGGGTGCAAGCGTTAATCGGAATTACTGGGCGTAAAGCGCACGCAGGCGGTTTGTTAAGTCAGATGTGAAATCCCCGAGCTCAACTTGGGAACTGCATTTGAAACTGGCAAGCTAGAGTCTTGTAGAGGGGGGTAGAATTCCAGGTGTAGCGGTGAAATGCGTAGAGATCTGGAGGAATACCGGTGGCGAAGGCGGCCCCCTGGACAAAGACTGACGCTCAGGTGCGAAAGCGTGGGGAGCAAACAGGATTAG	Bacteria	Proteobacteria	Gammaproteobacteria	Enterobacterales	NA	NA	98517	92	90	42	127	0	0	4	407	248	1509	4366	0	95	0	481	299	6	0	8	4993	0	6424	217	12357	227	0	48	0	330	2740	0	15	0	21	195	0	71	89	156	25	442
ASV00010	GTAATACATAGGATGCAAGCGTTATCCGGATTTACTGGGCGTAAAGCGAGCGCAGGCGGATTTACAAGTCTGATGTTAAAGGCAATTGCTTAACAATTGTTTGCATTGGAAACTGTAAATCTAGAGTATAGTAGGGAGTTCTGGAACTCCATGTGGAGCGGTGGAATGCGTAGATATATGGAAGAACACCAGTGGCGAAGGCGAGAACTTTGGCTATTACTGACGCTTAGGCTCGAAAGTGTGGGGAGCAAATAGGATTAG	Bacteria	Firmicutes	Bacilli	Mycoplasmatales	Mycoplasmataceae	NA	360	0	0	0	0	0	0	0	0	0	0	0	0	0	0	0	0	0	0	0	0	0	0	0	0	0	0	0	0	0	0	0	0	0	0	5	0	0	0	0	0	208
ASV00011	GTAATACGGAGGATGCGAGCGTTATCCGGATTTATTGGGTTTAAAGGGTGCGTAGGCGGTTTGTTAAGTCAGTGGTGAAAGTTTGCGGCTCAACCGTAAAATTGCCATTGAAACTGGCGAACTTGAGTACAGTAGAGGTAGGCGGAATTCGTGGTGTAGCGGTGAAATGCTTAGATATCACGAAGAACTCCGATTGCGAAGGCAGCTTGCTGGACTGTAACTGACGCTGAGGCACGAAAGCGTGGGGATCAAACAGGATTAG	Bacteria	Bacteroidota	Bacteroidia	Bacteroidales	Barnesiellaceae	NA	112387	106	471	757	2058	4730	1796	565	455	4731	7239	20	120	3148	1085	3296	771	971	0	42	3	8805	0	223	4437	123	0	598	647	11038	17606	1126	13154	8917	213	17	15	1067	53	927	37	174
ASV00013	GTAATACGGAGGGTGCAAGCGTTAATCGGAATTACTGGGCGTAAAGCGCATGCAGGTGGTTTGTTAAGTCAGATGTGAAAGCCCTGGGCTCAACCTAGGAATCGCATTTGAAACTGACAAGCTAGAGTACTGTAGAGGGGGGTAGAATTTCAGGTGTAGCGGTGAAATGCGTAGAGATCTGAAGGAATACCGGTGGCGAAGGCGGCCCCCTGGACAGATACTGACACTCAGATGCGAAAGCGTGGGGAGCAAACAGGATTAG	Bacteria	Proteobacteria	Gammaproteobacteria	Enterobacterales	Vibrionaceae	Vibrio	62916	0	0	0	8	0	56	0	8857	308	28	0	0	80	215	20	0	108	0	100	497	8201	141	1932	0	3341	602	6279	5204	718	1596	77	84	17505	78	428	30	94	26	344	100	328
ASV00014	GTAATACGTAGGTGGCGAGCGTTATCCGGAATTATTGGGCGTAAAGGGCGTGTAGGCGGTACTTTAAGTCTGACGTGAAAGCCAACGGCTCAACCGTTGAAATGCGTTGGAAACTGAAGTACTTGAGTGTCGGAGAGGAAAGCGGAATTCCTAGTGTAGCGGTGAAATGCGTAGATATTAGGAGGAACACCAGTGGCGAAGGCGGCTTTCTGGACGACAACTGACGCTGAGGCGCGAAAGCGTGGGGAGCAAACAGGATTAG	Bacteria	Firmicutes	Bacilli	Erysipelotrichales	Erysipelotrichaceae	ZOR0006	1216	0	0	0	0	0	11	0	0	0	0	0	17	0	0	237	0	15	20	0	0	0	0	0	0	0	0	0	0	0	0	0	0	0	27	0	0	0	0	77	0	0
ASV00015	GTAATACGTAGGTGGCAAGCGTTGTCCGGATTTACTGGGCGTAAAGGGAGCGTAGGCGGATTTTTAAGTGGGATGTGAAATACCCGGGCTCAACCTGGGTGCTGCATTCCAAACTGGGAATCTAGAGTACAGGAGGGGAGAGTGGAATTCCTAGTGTAGCGGTGAAATGCGTAGAGATTAGGAAGAACACCAGTGGCGAAGGCGACTCTCTGGACTGTAACTGACGCTGAGGCTCGAAAGCGTGGGGAGCAAACAGGATTAG	Bacteria	Firmicutes	Clostridia	Clostridiales	Clostridiaceae	Clostridium sensu stricto 1	1919	0	0	0	0	0	0	0	0	0	0	0	24	0	0	0	16	0	0	0	0	0	0	0	1645	0	0	0	0	0	0	0	0	0	0	88	0	0	0	0	0	87
ASV00016	GTAATACGTAGGTGGCAAGCGTTATCCGGAATTATTGGGCGTAAAGAGCGCGCAGGTGGTTGATTAAGTCTGATGTGAAAGCCCACGGCTTAACCGTGGAGGGTCATTGGAAACTGGTCAACTTGAGTGCAGAAGAGGGAAGTGGAATTCCATGTGTAGCGGTGAAATGCGTAGAGATATGGAGGAACACCAGTGGCGAAGGCGGCTTCCTGGTCTGTAACTGACACTGAGGCGCGAAAGCGTGGGGAGCAAACAGGATTAG	Bacteria	Firmicutes	Bacilli	Erysipelotrichales	Erysipelotrichaceae	Turicibacter	3463	90	205	4	20	6	54	0	0	106	0	269	0	0	14	536	4	0	16	0	0	0	23	69	689	0	0	0	18	0	90	0	0	13	0	88	0	0	0	25	0	24
ASV00018	GTAATACGTAGGTGGCAAGCGTTATCCGGAATTATTGGGCGTAAAGGGAGCGTAGGCGGATATTTAAGTGGGATGTGAAATACTTGGGCTCAACCCAAGAACTGCATTCCAAACTGGATATCTAGAGTGCAGGAGAGGAGAGTGGAATTCCTAGTGTAGCGGTGAAATGCGTAGAGATTAGGAAGAACACCAGTGGCGAAGGCGACTCTCTGGACTGTAACTGACGCTGAGGCTCGAAAGCGTGGGGAGCGAACAGGATTAG	Bacteria	Firmicutes	Clostridia	Clostridiales	Clostridiaceae	NA	301	0	0	0	0	0	0	0	0	0	0	0	0	0	0	0	0	0	0	0	0	0	0	0	0	0	0	0	0	0	0	0	0	0	0	237	0	0	0	0	0	0
ASV00019	GTAATACGGAGGGTGCAAGCGTTAATCGGAATTACTGGGCGTAAAGCGCATGCAGGCGGTTTGTTAAGCAAGATGTGAAAGCCCTGGGCTTAACCTGGGAGTTGCATTTTGAACTGGCAAGCTAGAGTCTTGTAGAGGGGGGTAGAATTTCAGGTGTAGCGGTGAAATGCGTAGAGATCTGAAGGAATACCGGTGGCGAAGGCGGCCCCCTGGACAAAGACTGACGCTCAGATGCGAAAGCGTGGGGAGCAAACAGGATTAG	Bacteria	Proteobacteria	Gammaproteobacteria	Enterobacterales	Vibrionaceae	Enterovibrio	47465	35	9185	131	347	0	19	23	2120	53	0	14	20	0	202	260	7562	0	0	0	0	0	0	0	403	0	0	0	0	28	439	0	12	0	91	0	0	161	3959	0	0	21
ASV00020	GTAATACGGAGGGTGCGAGCGTTAATCGGAATTACTGGGCGTAAAGCGCATGCAGGCGGCCTGTTAAGTCAGATGTGAAAGCCCGGGGCTTAACCTCGGAATTGCATTTGAAACTGGCAGGCTAGAGTCTTGTAGAGGGGGGTAGAATTTCAGGTGTAGCGGTGAAATGCGTAGAGATCTGAAGGAATACCAGTGGCGAAGGCGGCCCCCTGGACAAAGACTGACGCTCAGATGCGAAAGCGTGGGGAGCAAACAGGATTAG	Bacteria	Proteobacteria	Gammaproteobacteria	Enterobacterales	Vibrionaceae	Photobacterium	232	0	0	0	0	0	0	0	0	0	0	0	0	0	0	0	0	0	0	9	0	0	0	0	0	0	0	23	0	0	0	0	0	133	0	0	0	0	0	0	0	0
ASV00021	GTAATACGGAGGGTGCAAGCGTTAATCGGAATTACTGGGCGTAAAGCGCACGCAGGCGGTTGGATAAGTTAGATGTGAAAGCCCCGGGCTCAACCTGGGAATTGCATTTAAAACTGTCCGGCTAGAGTCTTGTAGAGGGGGGTAGAATTCCAGGTGTAGCGGTGAAATGCGTAGAGATCTGGAGGAATACCGGTGGCGAAGGCGGCCCCCTGGACAAAGACTGACGCTCAGGTGCGAAAGCGTGGGGAGCAAACAGGATTAG	Bacteria	Proteobacteria	Gammaproteobacteria	Enterobacterales	Aeromonadaceae	Aeromonas	14059	0	88	0	0	0	264	0	0	0	0	874	0	0	0	311	0	228	0	153	0	0	0	803	0	0	0	260	0	0	0	862	0	0	0	541	101	0	0	91	482	2804
ASV00022	GTAATACGGAGGGTGCGAGCGTTAATCGGAATTACTGGGCGTAAAGCGCATGCAGGTGGTTTGTTAAGTCAGATGTGAAAGCCCTGGGCTCAACCTAGGAGTTGCATTTGAAACTGACAAGCTAGAGTACTGTAGAGGGGGGTAGAATTTCAGGTGTAGCGGTGAAATGCGTAGAGATCTGAAGGAATACCGGTGGCGAAGGCGGCCCCCTGGACAGATACTGACACTCAGATGCGAAAGCGTGGGGAGCAAACAGGATTAG	Bacteria	Proteobacteria	Gammaproteobacteria	Enterobacterales	Vibrionaceae	Vibrio	58764	122	31	0	0	63	342	157	0	0	0	0	912	18974	6416	683	0	1442	179	0	0	0	0	0	0	0	0	0	0	0	0	1017	840	23702	12	0	0	0	0	217	0	0
ASV00024	GTAATACGGAGGGTGCAAGCGTTAATCGGAATTACTGGGCGTAAAGCGCATGCAGGTGGTTTGTTAAGTCAGATGTGAAAGCCCTGGGCTCAACCTAGGAATTGCATTTGAAACTGACAAGCTAGAGTACTGTAGAGGGGGGTAGAATTTCAGGTGTAGCGGTGAAATGCGTAGAGATCTGAAGGAATACCGGTGGCGAAGGCGGCCCCCTGGACAGATACTGACACTCAGATGCGAAAGCGTGGGGAGCAAACAGGATTAG	Bacteria	Proteobacteria	Gammaproteobacteria	Enterobacterales	Vibrionaceae	Vibrio	17875	0	0	0	0	0	0	0	0	0	0	0	0	0	0	0	0	169	0	0	0	1179	0	0	0	0	0	16258	0	0	0	0	0	0	0	165	0	0	0	0	0	65
ASV00026	GTAATACGTAGGTCCCGAGCGTTGTCCGGATTTATTGGGCGTAAAGCGAGCGCAGGCGGTTCTTTAAGTCTGAAGTTAAAGGCAGTGGCTTAACCATTGTACGCTTTGGAAACTGGAGGACTTGAGTGCAGAAGGGGAGAGTGGAATTCCATGTGTAGCGGTGAAATGCGTAGATATATGGAGGAACACCGGTGGCGAAAGCGGCTCTCTGGTCTGTAACTGACGCTGAGGCTCGAAAGCGTGGGGAGCAAACAGGATTAG	Bacteria	Firmicutes	Bacilli	Lactobacillales	Streptococcaceae	Streptococcus	56686	0	0	0	0	0	0	0	0	0	0	0	0	0	0	0	0	0	0	0	0	0	0	0	0	0	0	0	6012	0	0	0	0	0	0	0	0	0	0	0	0	0
ASV00027	GTAATACGTAGGTGGCAAGCGTTATCCGGAATTATTGGGCGTAAAGGGAGCGTAGGCGGATATTTAAGTGGGATGTGAAATACTTGGGCTCAACCCGAGTGCTGCATTCCAAACTGGATATCTAGAGTGCAGGAGAGGAGAGTGGAATTCCTAGTGTAGCGGTGAAATGCGTAGAGATTAGGAAGAACACCAGTGGCGAAGGCGACTCTCTGGACTGTAACTGACGCTGAGGCTCGAAAGCGTGGGGAGCGAACAGGATTAG	Bacteria	Firmicutes	Clostridia	Clostridiales	Clostridiaceae	NA	147	0	0	0	0	0	0	0	0	0	0	0	0	0	0	0	0	0	0	0	0	0	0	0	0	0	0	0	0	0	0	0	0	0	0	86	0	0	0	0	0	44
ASV00028	GTAATACATAGGTCGCAAGCATTATCCGGATTTATTGGGTGTAAAGCAAGCGTAGGCGGAATTGTAAGTCTATTGTCAAAAGCAACTGCTTAACAGTTGTTTGCAGTAGAAACTGCTTTTCTAGAATATATTTGGAAGTACTGGAATTCAATATGGAGCGGTGGAATGTGTTGATATATTGAGGAACACCAGAGGCGAAAGCGAGTACTTAGGATATTATTGACGCTGAGGCTTGAAAGCGTGGGGAGCAAATGGGATTAG	Bacteria	Firmicutes	Bacilli	Mycoplasmatales	Mycoplasmataceae	Mycoplasma	46883	0	0	0	0	0	0	0	0	0	0	0	0	0	0	0	0	0	0	0	0	0	0	0	0	0	0	0	0	0	0	0	0	0	0	36	0	485	4071	0	0	51
ASV00029	GTAATACGGAGGATCCAAGCGTTATCCGGAATCATTGGGTTTAAAGGGTCCGTAGGCGGTTTAATAAGTCAGTGGTGAAAGCCCATCGCTCAACGGTGGAACGGCCATTGATACTGTTAAACTTGAATTATTAGGAAGTAACTAGAATATGTAGTGTAGCGGTGAAATGCTTAGAGATTACATGGAATACCAATTGCGAAGGCAGGTTACTACTAATGGATTGACGCTGATGGACGAAAGCGTGGGTAGCGAACAGGATTAG	Bacteria	Bacteroidota	Bacteroidia	Flavobacteriales	Flavobacteriaceae	Flavobacterium	7161	11	0	0	13	7	44	6	26	0	4	0	0	0	0	24	0	0	126	41	32	0	12	25	0	7	0	0	0	0	0	0	0	0	406	233	1487	62	0	204	163	71
ASV00030	GTAATACGTAGGTGGCAAGCGTTGTCCGGATTTACTGGGCGTAAAGGGAGCGTAGGCGGACTTTTAAGTGAGATGTGAAATACCCGAGCTCAACTTGGGTGCTGCATTTCAAACTGGAAGTCTAGAGTGCAGGAGAGGAGAAGGGAATTCCTAGTGTAGCGGTGAAATGCGTAGAGATTAGGAAGAACACCAGTGGCGAAGGCGCTTCTCTGGACTGTAACTGACGCTGAGGCTCGAAAGCGTGGGGAGCAAACAGGATTAG	Bacteria	Firmicutes	Clostridia	Clostridiales	Clostridiaceae	Clostridium sensu stricto 1	23393	390	772	0	25	131	639	87	0	2210	2157	98	67	209	237	1782	0	0	9	56	0	0	0	42	3416	7	0	0	105	117	1416	0	463	10	45	0	54	0	0	154	0	135
ASV00033	GTAATACGGAGGGTCCGAGCGTTAATCGGAATTACTGGGCGTAAAGCGTGCGCAGGCGGTTTGTTAAGCGAGATGTGAAAGCCCTGGGCTCAACCTAGGAATCGCATTTCGAACTGGCAAACTAGAGTCTTGTAGAGGGGGGTAGAATTCCAGGTGTAGCGGTGAAATGCGTAGAGATCTGGAGGAATACCGGTGGCGAAGGCGGCCCCCTGGACAAAGACTGACGCTCATGCACGAAAGCGTGGGGAGCAAACAGGATTAG	Bacteria	Proteobacteria	Gammaproteobacteria	Enterobacterales	Shewanellaceae	Shewanella	27133	143	123	375	873	267	444	254	66	413	38	0	46	3177	4809	1349	122	927	0	48	0	0	0	125	0	0	0	23	9	173	1750	150	552	277	14	17	0	381	255	408	87	86
ASV00035	GTAATACATATGTCGCAAGCGTTATCCGGATTTATTGGGCGTAAAGCGCGTCTAGGCGGTTTATTAAGTCTGATGTGAAAATGCGGGGCTCAACTCCGTATTGCGTTGGAAACTGGTAGACTAGAGTACTGGAGAGGTGGGCGGAACTACAAGTGTAGAGGTGGAATTCGTAGATATTTGTAGGAATGCCGATAGAGAAGTCAGCTCACTGGACAGATACTGACGCTAAAGCGCGAAAGCGTGGGGAGCAAACAGGATTAG	Bacteria	Fusobacteriota	Fusobacteriia	Fusobacteriales	Fusobacteriaceae	Cetobacterium	29729	0	0	0	0	0	0	0	0	0	0	0	0	0	0	0	0	0	0	0	0	0	0	0	0	0	276	0	0	0	0	0	0	0	0	845	428	0	0	0	577	1420
ASV00036	GTAATACGTAGGTGGCAAGCGTTATCCGGAATTATTGGGCGTAAAGGGTGCGCAGGCGGCCCGTTAAGTCCAAGGTTAAAGCCCGTAGCTCAACTACGGTACGCCTTGGAAACTGACGGGCTAGAGTGCAGGAGAGGGCAACGGAATTCCATGTGTAGCGGTAAAATGCGTAGATATATGGAGGAACACCGGTGGCGAAGGCGGTTGCCTGGCCTGTAACTGACGCTCAAGCACGAAAGCGTGGGGAGCAAATAGGATTAG	Bacteria	Firmicutes	Bacilli	Erysipelotrichales	Erysipelotrichaceae	Dielma	16456	39	0	166	544	812	2366	822	0	12	22	0	9	28	881	50	24	1805	0	0	0	15	0	281	0	0	0	49	128	160	960	26	749	2173	0	0	0	80	54	614	10	192
ASV00037	GTAATACGGAGGGTCCGAGCGTTAATCGGAATTACTGGGCGTAAAGCGTGCGCAGGCGGTTTGTTAAGCGAGATGTGAAAGCCCTGGGCTCAACCTAGGAATAGCATTTCGAACTGGCGAACTAGAGTCTTGTAGAGGGGGGTAGAATTCCAGGTGTAGCGGTGAAATGCGTAGAGATCTGGAGGAATACCGGTGGCGAAGGCGGCCCCCTGGACAAAGACTGACGCTCATGCACGAAAGCGTGGGGAGCAAACAGGATTAG	Bacteria	Proteobacteria	Gammaproteobacteria	Enterobacterales	Shewanellaceae	Shewanella	3048	0	0	56	134	0	0	0	0	0	0	0	22	415	405	379	69	60	0	0	0	0	0	0	0	0	0	0	0	0	66	52	0	0	0	0	0	30	53	0	0	37
ASV00038	GTAATACGTAGGGGGCTAGCGTTATCCGGAATTACTGGGCGTAAAGGGTGCGTAGGCGGTCTTTCAAGCCAGAAGTGAAAGGCTACGGCTCAACCGTAGTAAGCTTTTGGAACTGTAAGACTTGAGTGCAGGAGAGGAGAGTGGAATTCCTAGTGTAGCGGTGAAATGCGTAGATATTAGGAGGAACACCAGTTGCGAAGGCGGCTCTCTGGACTGTAACTGACGCTGAGGCACGAAAGCGTGGGGAGCAAACAGGATTAG	Bacteria	Firmicutes	Clostridia	Peptostreptococcales-Tissierellales	Peptostreptococcaceae	Paeniclostridium	19236	82	0	0	0	0	0	0	0	668	13134	89	0	0	0	0	0	0	0	0	0	0	0	25	3079	0	0	0	174	0	237	0	29	0	0	0	0	42	65	0	102	0
ASV00040	GTAATACGGAGGGTGCGAGCGTTAATCGGAATTACTGGGCGTAAAGCGCATGCAGGTGGTGGATTAAGTCAGATGTGAAAGCCCGGGGCTCAACCTCGGAACCGCATTTGAAACTGGTTCACTAGAGTACTGTAGAGGGGGGTAGAATTTCAGGTGTAGCGGTGAAATGCGTAGAGATCTGAAGGAATACCGGTGGCGAAGGCGGCCCCCTGGACAGATACTGACACTCAGATGCGAAAGCGTGGGGAGCAAACAGGATTAG	Bacteria	Proteobacteria	Gammaproteobacteria	Enterobacterales	Vibrionaceae	Vibrio	11594	0	0	0	0	8	33	0	0	0	0	0	253	1217	4450	81	33	221	0	0	0	0	0	0	0	0	0	0	0	0	0	217	212	2696	36	0	0	0	0	44	0	0
ASV00044	GTAATACGTAGGTGGCAAGCGTTATCCGGATTTACTGGGCGTAAAGGGAGCGTAGGCGGATACTTAAGTGGGATGTGAAATACCCGGGCTCAACCTGGGTGCTGCATTCCAAACTGAGTATCTAGAGTGTGGGAGAGGAGAGTGGAATTCCTAGTGTAGCGGTGAAATGCGTAGAGATTAGGAAGAACACCAGTGGCGAAGGCGACTCTCTGGACCATAACTGACGCTGAGGCTCGAAAGCGTGGGGAGCAAACAGGATTAG	Bacteria	Firmicutes	Clostridia	Clostridiales	Clostridiaceae	NA	13234	344	329	76	116	0	0	0	0	1487	1276	21	0	0	0	99	0	0	0	8	0	0	0	20	2825	0	0	0	163	0	310	0	56	0	0	40	0	128	11	44	27	19
ASV00045	GTAATACGGAGGGTGCGAGCGTTAATCGGAATTACTGGGCGTAAAGCGCATGCAGGTGGTTTGTTAAGTCAGATGTGAAAGCCCGGGGCTCAACCTCGGAATAGCATTTGAAACTGGCAAGCTAGAGTACTGTAGAGGGGGGTAGAATTTCAGGTGTAGCGGTGAAATGCGTAGAGATCTGAAGGAATACCGGTGGCGAAGGCGGCCCCCTGGACAGATACTGACACTCAGATGCGAAAGCGTGGGGAGCAAACAGGATTAG	Bacteria	Proteobacteria	Gammaproteobacteria	Enterobacterales	Vibrionaceae	Vibrio	23070	0	0	107	231	45	121	37	0	0	0	0	141	950	6052	11	1088	3237	0	0	0	0	0	0	0	0	0	0	0	0	0	719	383	8535	0	58	0	90	46	171	26	0
ASV00046	GTAATACAGAGGGTGCAAGCGTTAATCGGATTTACTGGGCGTAAAGCGCGCGTAGGTGGCCAATTAAGTCAAATGTGAAATCCCCGAGCTTAACTTGGGAATTGCATTCGATACTGGTTGGCTAGAGTATGGGAGAGGATGGTAGAATTCCAGGTGTAGCGGTGAAATGCGTAGAGATCTGGAGGAATACCGATGGCGAAGGCAGCCATCTGGCCTAATACTGACACTGAGGTGCGAAAGCATGGGGAGCAAACAGGATTAG	Bacteria	Proteobacteria	Gammaproteobacteria	Pseudomonadales	Moraxellaceae	Acinetobacter	2315	0	0	0	0	0	0	0	0	0	0	0	0	0	0	0	0	0	0	0	0	0	0	0	0	0	0	0	0	0	0	0	0	0	1032	431	15	0	20	114	0	188
ASV00047	GTAATACAGAGGGTGCAAGCGTTAATCGGAATTACTGGGCGTAAAGCGCACGTAGGCGGTTTTTTAAGTCAGATGTGAAAGCCCCGGGCTCAACCTGGGAATTGCATTTGAAACTGGAAAACTAGAGTGTGTGAGAGGGGGGTAGAATTCCAAGTGTAGCGGTGAAATGCGTAGAGATTTGGAGGAATACCAGTGGCGAAGGCGGCCCCCTGGCACAACACTGACGCTCAGGTGCGAAAGCGTGGGGAGCAAACAGGATTAG	Bacteria	Proteobacteria	Gammaproteobacteria	Enterobacterales	Alteromonadaceae	Rheinheimera	168	0	0	0	0	0	0	0	4	0	0	0	0	0	0	0	0	0	38	0	0	0	0	0	0	0	0	0	0	0	0	0	0	0	0	27	0	0	0	0	0	0
ASV00048	GTAATACGTAGGGTGCAAGCGTTGTCCGGATTTATTGGGCGTAAAGGGCTCGTAGGCGGTCCGTCACGTCGGAAGTGAAAACCCGGGGCTTAACTCCGGGCCTGCTTTCGATACGGGCGGACTTGAGTTCGGTAGGGGAGACTGGAACTCCTGGTGTAGCGGTGGAATGCGCAGATATCAGGAAGAACACCAATGGCGAAGGCAGGTCTCTGGGCCGATACTGACGCTGAGGAGCGAAAGCGTGGGGAGCGAACAGGATTAG	Bacteria	Actinobacteriota	Actinobacteria	NA	NA	NA	407	126	0	0	0	0	0	0	38	0	121	0	0	0	0	0	0	0	0	0	0	0	0	0	0	0	0	0	57	0	0	0	0	0	0	0	0	0	0	0	65	0
ASV00050	GTAATACGTAGGGTGCAAGCGTTAATCGGAATTACTGGGCGTAAAGCGTGCGCAGGCGGTTATGTAAGACAGAGGTGAAATCCCCGGGCTCAACCTGGGAACTGCCTTTGTGACTGCATAGCTTGAGTGCGGCAGAGGGGGATGGAATTCCGCGTGTAGCAGTGAAATGCGTAGATATGCGGAGGAACACCGATGGCGAAGGCAATCCCCTGGGCCTGCACTGACGCTCATGCACGAAAGCGTGGGGAGCAAACAGGATTAG	Bacteria	Proteobacteria	Gammaproteobacteria	Burkholderiales	Comamonadaceae	NA	21957	0	0	0	0	0	17	0	0	0	0	0	40	0	0	0	0	0	0	0	0	0	0	0	0	0	88	0	0	0	0	0	0	0	0	44	40	0	19	0	161	583
ASV00052	GTAATACGGAGGGTGCAAGCGTTAATCGGAATTACTGGGCGTAAAGCGCACGCAGGCGGTCTGTCAAGTCGGATGTGAAATCCCCGGGCTCAACCTGGGAACTGCATTCGAAACTGGCAGGCTAGAGTCTTGTAGAGGGGGGTAGAATTCCAGGTGTAGCGGTGAAATGCGTAGAGATCTGGAGGAATACCGGTGGCGAAGGCGGCCCCCTGGACAAAGACTGACGCTCAGGTGCGAAAGCGTGGGGAGCAAACAGGATTAG	Bacteria	Proteobacteria	Gammaproteobacteria	Enterobacterales	Enterobacteriaceae	NA	784	0	0	0	0	0	9	0	22	0	12	55	0	0	0	0	0	0	0	0	0	0	0	0	0	0	0	0	0	0	0	0	0	0	0	64	0	110	0	97	0	32
ASV00053	GTAATACGTAGGTGGCAAGCGTTGTCCGGATTTACTGGGCGTAAAGGGAGCGTAGGCGGATTTTTAAGTGGGATGTGAAATACCCGGGCTCAACTTGGGTGCTGCATTCCAAACTGGAAGTCTAGAGTGCAGGAGAGGAAAGTGGAATTCCTAGTGTAGCGGTGAAATGCGTAGAGATTAGGAAGAACACCAGTGGCGAAGGCGACTTTCTGGACTGTAACTGACGCTGAGGCTCGAAAGCGTGGGGAGCAAACAGGATTAG	Bacteria	Firmicutes	Clostridia	Clostridiales	Clostridiaceae	NA	20826	0	0	0	0	0	0	0	0	0	0	0	63	0	0	0	0	0	0	0	0	0	0	0	0	0	0	0	0	0	0	0	0	0	152	0	52	0	0	0	0	0
ASV00055	GTAATACGGAGGGTCCGAGCGTTAATCGGAATTACTGGGCGTAAAGCGTGCGCAGGCGGTTTGTTAAGCGAGATGTGAAAGCCCCGGGCTCAACCTGGGAATTGCATTTCGAACTGGCGAACTAGAGTCTTGTAGAGGGGGGTAGAATTCCAGGTGTAGCGGTGAAATGCGTAGAGATCTGGAGGAATACCGGTGGCGAAGGCGGCCCCCTGGACAAAGACTGACGCTCAGGCACGAAAGCGTGGGGAGCAAACAGGATTAG	Bacteria	Proteobacteria	Gammaproteobacteria	Enterobacterales	Shewanellaceae	Shewanella	180	0	0	0	0	0	0	0	0	0	0	0	13	19	45	0	0	0	0	0	0	0	0	0	0	0	0	0	0	0	0	0	0	0	0	0	0	0	0	0	0	0
ASV00060	GTAATACGGAGGATGCGAGCGTTATCCGGATTTATTGGGTTTAAAGGGTGCGTAGGCGGTTTATTAAGTCAGTGGTGAAAGTTTTCGGCTCAACCGGAAAATTGCCATTGAAACTGATAGACTTGAGTGTAAACGAGGTAGGCGGAATTCGTGGTGTAGCGGTGAAATGCTTAGATATCACGAAGAACTCCAATTGCGAAGGCAGCTTACTAGGCTACAACTGACGCTGAAGCACGAAAGCGTGGGGATCAAACAGGATTAG	Bacteria	Bacteroidota	Bacteroidia	Bacteroidales	NA	NA	13963	50	145	73	141	938	1362	261	65	197	884	0	0	480	117	680	66	1210	6	0	0	227	0	9	163	23	0	0	6	893	2542	73	1288	0	34	28	0	64	3	394	111	131
ASV00061	GTAATACGTAGGTGGCAAGCGTTGTCCGGATTTACTGGGCGTAAAGGGAGCGTAGGCGGACTTTTAAGTGGGATGTGAAATACCCGGGCTCAACCTGGGTGCTGCATTCCAAACTGGAAGTCTAGAGTGCGGGAGAGGAGAGTGGAATTCCTAGTGTAGCGGTGAAATGCGTAGAGATTAGGAAGAACACCAGTGGCGAAGGCGACTCTCTGGACCGTAACTGACGCTGAGGCTCGAAAGCGTGGGGAGCAAACAGGATTAG	Bacteria	Firmicutes	Clostridia	Clostridiales	Clostridiaceae	NA	13694	25	0	0	0	200	311	53	0	3272	316	155	0	0	54	3101	0	130	11	0	0	0	0	305	633	0	0	0	22	155	1164	47	881	0	0	0	0	0	0	243	0	0
ASV00062	GTAATACGGAGGGTGCAAGCGTTAATCGGAATTACTGGGCGTAAAGCGCATGCAGGCGGTTTGTTAAGCAAGATGTGAAAGCCCTGGGCTTAACCTAGGAGTTGCATTTTGAACTGGCAAGCTAGAGTCTTGTAGAGGGGGGTAGAATTTCAGGTGTAGCGGTGAAATGCGTAGAGATCTGAAGGAATACCGGTGGCGAAGGCGGCCCCCTGGACAAAGACTGACGCTCAGATGCGAAAGCGTGGGGAGCAAACAGGATTAG	Bacteria	Proteobacteria	Gammaproteobacteria	Enterobacterales	Vibrionaceae	Enterovibrio	11258	0	2705	0	51	0	24	0	333	0	0	0	0	0	38	0	2181	0	0	0	0	0	0	0	52	0	0	0	0	0	174	0	0	0	0	0	0	0	796	0	0	0
ASV00065	GTAATACGTAGGGGGCTAGCGTTATCCGGAATTACTGGGCGTAAAGGGTGCGTAGGTGGTTTCTTAAGTCAGAGGTGAAAGGCTACGGCTCAACCGTAGTAAGCCTTTGAAACTGAGAAACTTGAGTGCAGGAGAGGAGAGTAGAATTCCTAGTGTAGCGGTGAAATGCGTAGATATTAGGAGGAATACCAGTTGCGAAGGCGGCTCTCTGGACTGTAACTGACACTGAGGCACGAAAGCGTGGGGAGCAAACAGGATTAG	Bacteria	Firmicutes	Clostridia	Peptostreptococcales-Tissierellales	Peptostreptococcaceae	Romboutsia	3196	33	17	0	0	0	0	0	0	63	804	195	0	0	0	236	0	0	0	0	0	0	0	0	614	0	0	0	39	20	97	0	0	0	0	0	0	0	0	0	0	0
ASV00066	GTAATACGGAGGGTGCAAGCGTTAATCGGAATTACTGGGCGTAAAGCGCATGCAGGTGGTTTGTTAAGTCAGATGTGAAAGCCCTGGGCTCAACCTAGGAGTTGCATTTGAAACTGACAAGCTAGAGTACTGTAGAGGGGGGTAGAATTTCAGGTGTAGCGGTGAAATGCGTAGAGATCTGAAGGAATACCGGTGGCGAAGGCGGCCCCCTGGACAGATACTGACACTCAGATGCGAAAGCGTGGGGAGCAAACAGGATTAG	Bacteria	Proteobacteria	Gammaproteobacteria	Enterobacterales	Vibrionaceae	Vibrio	11340	0	0	0	0	0	0	0	810	89	0	0	0	1137	1232	0	18	0	0	101	0	0	0	0	0	0	0	0	0	0	108	711	171	6733	0	0	0	0	0	0	0	0
ASV00067	GTAATACAGAGGGTGCGAGCGTTAATCGGAATTACTGGGCGTAAAGCGCACGTAGGCGGCTTGGTATGTCGGGTGTGAAATCCCCGGGCTCAACCTGGGAACTGCATCCGAAACTGCCTTGCTCGAGTATGGGAGAGGGAAGTGGAATTTCCGGTGTAGCGGTGAAATGCGTAGATATCGGAAGGAACATCAGTGGCGAAGGCGACTTCCTGGACCAATACTGACGCTCAGGTGCGAAAGCGTGGGGAGCAAACAGGATTAG	Bacteria	Proteobacteria	Gammaproteobacteria	Steroidobacterales	Steroidobacteraceae	NA	7221	421	5	421	1600	141	1266	227	0	61	90	0	0	0	10	0	0	200	15	56	0	0	0	0	0	8	0	0	0	33	293	0	17	0	0	0	0	304	697	312	194	97
ASV00068	GTAATACGTAGGTGGCAAGCGTTGTCCGGATTTACTGGGCGTAAAGGGAGCGTAGGTGGATTTTTAAGTGAGATGTGAAATGCTCGGGCTCAACCTGAGAACTGCATTTCAAACTGGAAATCTAGAGTGCAGGAGAGGAAAGTGGAATTCCTAGTGTAGCGGTGAAATGCGTAGATATTAGGAAGAACACCAGTGGCGAAGGCGACTTTCTGGACTGTAACTGACACTGAGGCTCGAAAGCGTGGGGAGCAAACAGGATTAG	Bacteria	Firmicutes	Clostridia	Clostridiales	Clostridiaceae	Clostridium sensu stricto 1	5592	11	0	0	0	0	0	0	0	0	0	0	0	552	463	598	0	0	0	0	0	0	0	0	0	0	0	0	0	0	0	0	0	0	0	0	0	0	0	0	0	0
ASV00071	GTAATACGTAGGTGGCAAGCGTTATCCGGAATTATTGGGCGTAAAGGGAGCGTAGGCGGATATTTAAGTGGGATGTGAAATACATGAGCTCAACTCATGTGCTGCATTCCAAACTGGATATCTAGAGTGCAGGAGAGGAGAGTGGAATTCCTAGTGTAGCGGTGAAATGCGTAGAGATTAGGAAGAACACCAGTGGCGAAGGCGACTCTCTGGACTGTAACTGACGCTGAGGCTCGAAAGCGTGGGGAGCGAACAGGATTAG	Bacteria	Firmicutes	Clostridia	Clostridiales	Clostridiaceae	NA	102	0	0	0	0	0	0	0	0	0	0	0	0	0	0	0	0	0	0	0	0	0	0	0	0	0	0	0	0	0	0	0	0	0	0	0	0	0	0	0	0	0
ASV00072	GTAATACGTAGGGGGCTAGCGTTATCCGGAATTACTGGGCGTAAAGGGTGCGTAGGTGGTTTTTCAAGTCAGGAGTGAAAGGCTACGGCTCAACCGTAGTAAGCTCTTGAAACTGTAAAACTTGAGTGCAGGAGAGGAGAGTGGAATTCCTAGTGTAGCGGTGAAATGCGTAGATATTAGGAGGAACACCAGTTGCGAAGGCGGCTCTCTGGACTGTAACTGACACTGAGGCACGAAAGCGTGGGGAGCAAACAGGATTAG	Bacteria	Firmicutes	Clostridia	Peptostreptococcales-Tissierellales	Peptostreptococcaceae	NA	5355	349	738	34	63	47	310	53	0	275	162	0	0	0	0	432	0	0	0	0	0	0	0	0	690	0	0	0	0	0	0	0	0	6	30	0	0	0	0	58	47	159
ASV00074	GTAATACGGAGGGTCCAAGCGTTAATCGGAATTACTGGGCGTAAAGCGTGCGCAGGCGGTTGATTAAGCGAGATGTGAAAGCCCCGGGCTCAACCTGGGAATTGCATTTCGAACTGGTCAACTAGAGTCTTGTAGAGGGGGGTAGAATTCCAGGTGTAGCGGTGAAATGCGTAGAGATCTGGAGGAATACCGGTGGCGAAGGCGGCCCCCTGGACAAAGACTGACGCTCAGGCACGAAAGCGTGGGGAGCAAACAGGATTAG	Bacteria	Proteobacteria	Gammaproteobacteria	Enterobacterales	Shewanellaceae	Shewanella	1540	0	0	0	0	0	0	0	43	0	0	0	0	14	22	110	64	40	0	0	20	92	29	261	0	30	0	196	0	0	118	0	0	213	0	0	0	8	0	0	0	0
ASV00076	GTAATACATATGTCGCAAGCGTTATCCGGATTTATTGGGCGTAAAGCGCGTCTAGGCGGTTTACTAAGTCTGATGTGAAAATGCGGGGCTCAACTCCGTATTGCGTTGGAAACTGGTAGACTAGAGTACTGGAGAGGTGGGCGGAACTACAAGTGTAGAGGTGAAATTCGTAGATATTTGTAGGAATGCCGATGGAGAAGTCAGCTCACTGGACAGATACTGACGCTAAAGCGCGAAAGCGTGGGGAGCAAACAGGATTAG	Bacteria	Fusobacteriota	Fusobacteriia	Fusobacteriales	Fusobacteriaceae	Cetobacterium	7360	157	252	15	64	82	837	440	24	493	251	0	0	83	55	210	11	442	82	14	40	0	0	142	0	58	0	0	0	60	428	0	131	56	54	10	0	7	71	38	60	8
ASV00077	GTAATACGTAGGTGACAAGCGTTATCCGGATTTACTGGGCGTAAAGGGAGCGTAGGCGGATAATTAAGTGGGATGTGAAATACCCGGGCTCAACCTGGGTGCTGCATTCCAAACTGGTTATCTAGAGTGCAGGAGAGGAGAGTGGAATTCCTAGTGTAGCGGTGAAATGCGTAGAGATTAGGAAGAACACCAGTGGCGAAGGCGACTCTCTGGACTGTAACTGACGCTGAGGCTCGAAAGCGTGGGGAGCAAACAGGATTAG	Bacteria	Firmicutes	Clostridia	Clostridiales	Clostridiaceae	Clostridium sensu stricto 1	8604	314	120	0	0	0	0	0	0	31	0	393	0	0	0	91	0	0	0	0	0	0	0	332	2321	0	0	0	337	282	128	0	0	0	0	0	0	0	0	120	0	0
ASV00078	GTAATACATATGTCGCAAGCGTTATCCGGATTTATTGGGCGTAAAGCGCGTCTAGGCGGTTTGCTAAGTCTGATGTGAAAATGCGGGGCTCAACTCCGTATTGCGTTGGAAACTGGTAGACTAGAGTACTGGAGAGGTGGGCGGAACTACAAGTGTAGAGGTGGAATTCGTAGATATTTGTAGGAATGCCGATGGAGAAGTCAGCTCACTGGACAGATACTGACGCTAAAGCGCGAAAGCGTGGGGAGCAAACAGGATTAG	Bacteria	Fusobacteriota	Fusobacteriia	Fusobacteriales	Fusobacteriaceae	Cetobacterium	8580	95	0	0	112	678	4279	954	0	0	0	0	0	0	0	0	0	0	0	0	0	0	0	0	0	0	0	0	0	0	311	0	554	0	0	0	0	0	0	487	0	318
ASV00079	GTAATACGTAGGGGGCAAGCGTTATCCGGAATCACTGGGCGTAAAGGGTGCGTAGGCGGCTTGTCAAGCCAGAGGTGAAAGGCATTGGCTCAACCAATGTAAGCCTTTGGAACTGACGAGCTTGAGTGCAGGAGAGGTAAGTGGAATTCCTAGTGTAGAGGTGAAATTCGTAGATATTAGGAGGAACACCAGTGGCGAAGGCGACTTACTGGACTGTAACTGACGCTGAGGCACGAAAGCGTGGGTAGCGAACAGGATTAG	Bacteria	Firmicutes	Clostridia	Peptostreptococcales-Tissierellales	Fusibacteraceae	Fusibacter	12433	0	0	0	0	0	0	0	11	0	0	0	0	0	87	0	0	137	0	0	27	2030	5	0	0	0	0	70	0	0	44	0	0	10004	0	0	0	0	0	0	0	0
ASV00080	GTAATACGTATGTCGCAAGCGTTATCCGGATTTATTGGGCGTAAAGCGCGTCTAGGCGGTTTTGTAAGTCTGATGTGAAAATGCGGGGCTCAACTCCGTATTGCGTTGGAAACTGCAGAACTAGAGTACTGGAGAGGTGGGCGGAACTACAAGTGTAGAGGTGAAATTCGTAGATATTTGTAGGAATGCCGATGGAGAAGTCAGCTCACTGGACAGATACTGACGCTGAAGCGCGAAAGCGTGGGGAGCAAACAGGATTAG	Bacteria	Fusobacteriota	Fusobacteriia	Fusobacteriales	Fusobacteriaceae	NA	5659	366	525	61	157	42	241	66	0	1133	291	91	0	0	0	608	0	8	0	0	0	0	0	0	41	0	0	0	17	60	1092	0	186	0	0	25	0	41	0	0	165	55
ASV00081	GTAATACAGAGGGTGCGAGCGTTAATCGGATTTACTGGGCGTAAAGCGTGCGTAGGCGGCTTTTTAAGTCGGATGTGAAATCCCCGAGCTTAACTTGGGAATTGCATTCGATACTGGGAAGCTAGAGTATGGGAGAGGATGGTAGAATTCCAGGTGTAGCGGTGAAATGCGTAGAGATCTGGAGGAATACCGATGGCGAAGGCAGCCATCTGGCCTAATACTGACGCTGAGGTACGAAAGCATGGGGAGCAAACAGGATTAG	Bacteria	Proteobacteria	Gammaproteobacteria	Pseudomonadales	Moraxellaceae	Acinetobacter	10153	0	0	9	0	0	42	0	0	0	0	0	0	0	0	0	0	0	18	0	5	0	87	25	0	0	68	0	5	6	7	0	0	0	0	268	470	24	0	19	120	418
ASV00083	GTAATACGGAGGGTGCAAGCGTTAATCGGAATTACTGGGCGTAAAGCGCACGCAGGCGGTTGGATAAGTTAGATGTGAAAGCCCCGGGCTCAACCTGGGAATTGCATTTAAAACTGTTCAGCTAGAGTCTTGTAGAGGGGGGTAGAATTCCAGGTGTAGCGGTGAAATGCGTAGAGATCTGGAGGAATACCGGTGGCGAAGGCGGCCCCCTGGACAAAGACTGACGCTCAGGTGCGAAAGCGTGGGGAGCAAACAGGATTAG	Bacteria	Proteobacteria	Gammaproteobacteria	Enterobacterales	Aeromonadaceae	Aeromonas	162	0	0	0	0	0	0	0	0	0	0	0	0	0	0	0	0	0	0	0	0	0	0	0	0	0	0	0	0	0	0	0	0	0	0	0	0	0	0	0	72	0
ASV00084	GTAATACGAAGGGTGCAAGCGTTAATCGGAATTACTGGGCGTAAAGCGCGCGTAGGTGGTTCGTTAAGTTGGATGTGAAAGCCCCGGGCTCAACCTGGGAACTGCATCCAAAACTGGCGAGCTAGAGTACGGTAGAGGGTGGTGGAATTTCCTGTGTAGCGGTGAAATGCGTAGATATAGGAAGGAACACCAGTGGCGAAGGCGACCACCTGGACTGATACTGACACTGAGGTGCGAAAGCGTGGGGAGCAAACAGGATTAG	Bacteria	Proteobacteria	Gammaproteobacteria	Pseudomonadales	Pseudomonadaceae	Pseudomonas	10980	0	0	0	0	0	20	0	0	0	0	0	71	0	0	11	0	91	0	0	0	0	0	10	0	0	0	0	0	0	0	0	0	0	0	43	314	0	0	0	19	57
ASV00085	GTAATACGGAGGGTGCAAGCGTTAATCGGAATTACTGGGCGTAAAGCGCACGCAGGCGGTTTGTTAAGTCAGATGTGAAATCCCCGGGCTCAACCTGGGAACTGCATCTGATACTGGCAAGCTTGAGTCTCGTAGAGGGGGGTAGAATTCCAGGTGTAGCGGTGAAATGCGTAGAGATCTGGAGGAATACCGGTGGCGAAGGCGGCCCCCTGGACGAAGACTGACGCTCAGGTGCGAAAGCGTGGGGAGCAAACAGGATTAG	Bacteria	Proteobacteria	Gammaproteobacteria	Enterobacterales	Enterobacteriaceae	Escherichia-Shigella	9900	0	0	0	0	0	0	0	0	0	0	0	0	0	0	0	0	0	0	0	0	0	0	0	0	0	0	0	0	0	0	0	0	0	0	56	0	82	0	0	0	51
ASV00087	GTAATACGGAGGATGCGAGCGTTATCCGGATTTATTGGGTTTAAAGGGTGCGTAGGCGGTTTGTTAAGTCAGTGGTGAAAGTTTGCGGCTCAACCGTAAAATTGCCATTGAAACTGGCAGACTTGAGTACAGTAGAGGTAGGCGGAATTCGTGGTGTAGCGGTGAAATGCTTAGATATCACGAAGAACTCCGATTGCGAAGGCAGCTTGCTGGACTGTAACTGACGCTGAGGCACGAAAGCGTGGGGATCAAACAGGATTAG	Bacteria	Bacteroidota	Bacteroidia	Bacteroidales	Barnesiellaceae	NA	7362	22	0	0	0	1368	1574	183	0	0	0	0	0	0	0	0	0	67	0	0	0	0	0	0	0	0	0	0	0	0	311	0	2501	0	0	0	0	0	0	321	20	0
ASV00094	GTAATACGGAGGGTGCAAGCGTTAATCGGAATCACTGGGCGTAAAGCGCACGTAGGCGGCACGTTAAGTCAGCTGTGAAAGCCCTGGGCTCAACCTGGGAATGGCAGTTGATACTGACGGGCTCGAGTCTGAGAGAGGGAGGTGGAATTCCAGGTGTAGCGGTGAAATGCGTAGATATCTGGAGGAACACCGGTGGCGAAGGCGGCCTCCTGGCTCATGACTGACGCTGAGGTGCGAAAGCGTGGGGAGCAAACAGGATTAG	Bacteria	Proteobacteria	Gammaproteobacteria	Run-SP154	NA	NA	5063	319	9	85	284	158	1673	458	0	67	281	0	0	0	0	0	0	189	0	61	0	0	0	40	0	0	0	0	27	33	139	0	44	0	0	0	0	49	35	536	304	119
ASV00095	GTAATACAGAGGTCTCAAGCGTTGTTCGGAATCACTGGGCGTAAAGGGTGCGTAGGCTGTTTTGTAAGTTGGATGTGAAATGCCGGGGCTCAACTCCGGAACTGCATCTGAAACTGCAAGACTTGAACAATGGAGGGGAAACCGGAATTCTCGGTGTAGCAGTGAAATGCGTAGATATCGAGAAGAAGACTTGTGGCGAAGGCGGGTTTCTGGACATATGTTGACGCTGAGGCACGAAGGCCAGGGGAGCGAAAGGGATTAG	Bacteria	Verrucomicrobiota	Verrucomicrobiae	Verrucomicrobiales	NA	NA	6144	27	14	6	131	632	864	176	0	304	297	0	0	17	0	44	0	171	0	10	0	3	0	0	0	0	0	0	0	42	973	0	229	304	12	0	0	34	31	342	8	113
ASV00096	GTAATACGGAGGGTGCGAGCGTTAATCGGAATTACTGGGCGTAAAGCGCATGCAGGTGGTTTGTTAAGTCAGATGTGAAAGCCCGGGGCTCAACCTCGGAACTGCATTTGAAACTGGCAGACTAGAGTACTGTAGAGGGGGGTAGAATTTCAGGTGTAGCGGTGAAATGCGTAGAGATCTGAAGGAATACCGGTGGCGAAGGCGGCCCCCTGGGCAGATACTGACACTCAGATGCGAAAGCGTGGGGAGCAAACAGGATTAG	Bacteria	Proteobacteria	Gammaproteobacteria	Enterobacterales	Vibrionaceae	Vibrio	10381	0	0	0	0	0	0	0	0	0	0	0	0	0	0	0	0	0	0	0	0	0	0	0	0	0	5019	0	0	0	0	0	0	0	0	0	0	0	0	0	0	0
ASV00097	GTAATACGGAGGGTGCGAGCGTTAATCGGAATTACTGGGCGTAAAGCGCATGCAGGTGGTTTGTTAAGTCAGATGTGAAAGCCCGGGGCTCAACCTCGGAACTGCATTTGAAACTGGCAGGCTAGAGTACTGTAGAGGGGGGTAGAATTTCAGGTGTAGCGGTGAAATGCGTAGAGATCTGAAGGAATACCGGTGGCGAAGGCGGCCCCCTGGACAGATACTGACACTCAGATGCGAAAGCGTGGGGAGCAAACAGGATTAG	Bacteria	Proteobacteria	Gammaproteobacteria	Enterobacterales	Vibrionaceae	Vibrio	10372	0	0	0	0	0	0	0	0	0	0	0	0	0	0	0	0	0	0	0	1823	0	0	0	0	0	0	718	1126	0	0	0	0	0	0	0	0	0	0	0	0	0
ASV00098	GTAGTACGTATGTCGCAAGCGTTATCCGGATTTATTGGGCGTAAAGCGCGTCTAGGCGGAAAAATAAGTCTGATGTTAAAATGCGGGGCTCAACTCCGTATTGCGTTGGAAACTGTTTTTCTAGAGTACTGGAGAGGTGGGCGGAACTACAAGTGTAGAGGTGAAATTCGTAGATATTTGTAGGAATGCCGATGGAGAAGTCAGCTCACTGGACAGATACTGACGCTAAAGCGCGAAAGCGTGGGGAGCAAACAGGATTAG	Bacteria	Fusobacteriota	Fusobacteriia	Fusobacteriales	Fusobacteriaceae	Cetobacterium	1117	0	0	0	0	0	0	0	0	0	131	0	0	0	0	201	0	0	0	0	0	0	0	0	0	283	0	0	0	0	0	0	0	0	0	0	0	0	0	0	0	0
ASV00100	GTAATACGTATGTCGCAAGCGTTATCCGGATTTATTGGGCGTAAAGCGCGTCTAGGCGGAAAAATAAGTCTGATGTTAAAATGCGGGGCTCAACTCCGTATTGCGTTGGAAACTGTTTTTCTAGAGTACTGGAGAGGTGGGCTGAAGTACATGTGTAGAGGTGAAATTCGTAGATATTTGTAGGAATTCCGTTGGAGAAGTCTGCGCACTGGACAGATACTGACTCTAATTCGCGAAAGCGTGGGGAGCAAACAGGATTAG	Bacteria	Fusobacteriota	Fusobacteriia	Fusobacteriales	Fusobacteriaceae	Cetobacterium	1263	0	0	0	0	0	0	0	779	0	0	0	0	0	0	0	0	0	0	0	0	0	0	0	0	0	0	484	0	0	0	0	0	0	0	0	0	0	0	0	0	0
ASV00102	GTAATACGGAGGGTGCGAGCGTTAATCGGAATTACTGGGCGTAAAGCGCATGCAGGTGGTTTGTTAAGTCAGATGTGAAAGCCCGGGGCTCAACCTCGGAACTGCATTTGAAACTGGCAGACTAGAGTACTGTAGAGGGGGGTTGAAGTTCATGTGTAGCGGTGAAATGCGTAGAGATCTGAAGGAATTCCGTTGGCGAAGGCTGCGCCCTGGACAGATACTGACTCTCATTTGCGAAAGCGTGGGGAGCAAACAGGATTAG	Bacteria	Proteobacteria	Gammaproteobacteria	Enterobacterales	Vibrionaceae	Vibrio	8046	0	0	0	0	0	0	0	0	0	0	0	0	0	0	0	0	630	0	0	0	313	17	237	0	140	333	175	79	0	0	0	0	0	0	0	0	0	0	0	0	0
ASV00104	GTAATACAGAGGGTGCAAGCGTTAATCGGAATTACTGGGCGTAAAGCGCACGCAGGCGGTTGGTTAAGTCAGATGTGAAAGCCCCGGGCTCAACCTGGGAATTGCATTTGAAACTGGCCAACTAGAGTATGTGAGAGGGGGGTAGAATTCCAAGTGTAGCGGTGAAATGCGTAGAGATTTGGAGGAATACCAGTGGCGAAGGCGGCCCCCTGGCACAATACTGACGCTCAGGTGCGAAAGCGTGGGGAGCAAACAGGATTAG	Bacteria	Proteobacteria	Gammaproteobacteria	Enterobacterales	Alteromonadaceae	Rheinheimera	132	0	0	0	0	0	0	0	0	0	0	0	54	0	0	0	0	6	0	0	0	0	0	0	0	0	0	0	0	0	0	0	0	0	0	0	0	0	0	0	0	0
ASV00105	GTAATACGTAGGGTGCGAGCGTTAATCGGAATTACTGGGCGTAAAGCGTGCGCAGGCGGTTATGTAAGACAGATGTGAAATCCCCGGGCTCAACCTGGGAACTGCATTTGTGACTGCATGGCTAGAGTACGGTAGAGGGGGATGGAATTCCGCGTGTAGCAGTGAAATGCGTAGATATGCGGAGGAACACCGATGGCGAAGGCAATCCCCTGGACCTGTACTGACGCTCATGCACGAAAGCGTGGGGAGCAAACAGGATTAG	Bacteria	Proteobacteria	Gammaproteobacteria	Burkholderiales	Comamonadaceae	Delftia	5209	0	0	0	0	0	16	0	0	0	0	0	40	0	0	0	0	0	0	0	0	0	0	0	0	0	0	0	0	0	25	0	0	0	0	1438	41	0	32	272	47	465
ASV00111	GTAATACGGAGGGTGCGAGCGTTAATCGGAATTACTGGGCGTAAAGCGCATGCAGGTGGTTTGTTAAGTCAGATGTGAAAGCCCGGGGCTCAACCTCGGAACTGCATTTGAAACTGGCAGACTAGAGTACTGTAGAGGGGGGTTGAATTTCAGGTGTAGCGGTGAAATGCGTAGAGATCTGAAGGAATACCGGTGGCGAAGGCGGCGCCCTGGACAGATACTGACTCTCAGTTGCGAAAGCGTGGGGAGCAAACAGGATTAG	Bacteria	Proteobacteria	Gammaproteobacteria	Enterobacterales	Vibrionaceae	Vibrio	6959	0	0	0	0	0	0	0	0	0	0	0	0	0	0	0	0	0	673	0	0	674	0	0	0	0	0	397	0	0	0	0	0	12	0	0	0	0	0	0	0	0
ASV00115	GTAATACGGAGGGTGCAAGCGTTAATCGGAATCACTGGGCGTAAAGCGCACGTAGGCGGCCCGTTAAGTCAGATGTGAAACCCCTGGGCTCAACCTGGGACTGGCATTTGATACTGGCGAGCTCGAGTCCGATAGAGGGGGGTGGAATTCCAGGTGTAGCGGTGAAATGCGTAGATATCTGGAGGAACACCGGTGGCGAAGGCGGCCCCCTGGATCGACACTGACGCTGAGGTGCGAAAGCGTGGGGAGCAAACAGGATTAG	Bacteria	Proteobacteria	Gammaproteobacteria	Run-SP154	NA	NA	6359	183	0	10	72	240	2311	664	0	12	17	0	13	0	0	0	0	170	5	16	0	0	0	0	0	0	0	0	0	0	0	0	10	0	0	0	0	0	19	1079	626	394
ASV00116	GTAATACGTAGGTGGCAAGCGTTATCCGGATTTACTGGGCGTAAAGGGAGCGTAGGCGGATGCTTAAGTGGGATGTGAAATACCCGGGCTTAACTTGGGTGCTGCATTCCAAACTGGGCATCTAGAGTGCAGGAGAGGAGAGTGGAATTCCTAGTGTAGCGGTGAAATGCGTAGAGATTAGGAAGAACACCAGTGGCGAAGGCGACTCTCTGGACTGTAACTGACGCTGAGGCTCGAAAGCGTGGGGAGCAAACAGGATTAG	Bacteria	Firmicutes	Clostridia	Clostridiales	Clostridiaceae	NA	7894	0	0	0	0	0	0	0	0	0	0	0	0	0	0	0	0	0	0	0	68	0	0	0	0	0	0	0	0	0	0	0	0	0	30	0	0	0	0	0	0	0
ASV00118	GTAATACGGAGGGTGCCAGCGTTAATCGGAATTACTGGGCGTAAAGCGCAAGCAGGAGGTTTGTTAAGTCAGATGTGAAAGCCCGGGGCTCAACCTCGGAACTGCATTTGAAACTGGCAGACTAGAGTACTGTAGAGGGGGGTAGAATTTCAGGTGTAGCGGTGAAATGCGTAGAGATCTGAAGGAATACCGGTGGCGAAGGCGGCCCCCTGGACAGATACTGACACTCAGATGCGAAAGCGTGGGGAGCAAACAGGATTAG	Bacteria	Proteobacteria	Gammaproteobacteria	Enterobacterales	Vibrionaceae	Vibrio	7171	0	0	0	0	0	0	0	0	0	0	0	0	0	0	0	0	571	543	0	0	572	0	0	0	0	0	0	0	0	0	0	0	0	0	0	0	0	0	0	0	0
ASV00119	GTAATACGTAGGGTGCGAGCGTTATCCGGAATTATTGGGCGTAAAGAGCTCGTAGGCGGTTTGTCGCGTCTGTCGTGAAAGTCCGGGGCTTAACCCCGGATCTGCGGTGGGTACGGGCAGACTAGAGTGCAGTAGGGGAGACTGGAATTCCTGGTGTAGCGGTGGAATGCGCAGATATCAGGAGGAACACCGATGGCGAAGGCAGGTCTCTGGGCTGTAACTGACGCTGAGGAGCGAAAGCATGGGGAGCGAACAGGATTAG	Bacteria	Actinobacteriota	Actinobacteria	Micrococcales	Micrococcaceae	Micrococcus	5827	0	0	0	0	0	0	0	0	0	0	0	0	0	0	0	0	0	0	0	0	0	0	0	0	0	6	0	0	0	0	0	0	0	3273	91	158	0	9	69	42	270
ASV00120	GTAAGACGAACCGTCCAAACGTTATTCGGTATCACTGGGCTTAAAGCGTGCGTAGGCGGCCTGGTAGGTGAGGTGTGAAAGCCCACGGCTCAACCGTGGAATTGCGCTTCAAACCACCAGGCTGGAGGATGGCAGGGGTGATGGGAACTGATGGTGGAGCGGTGAAATGCGTTGATATCATCAGGAACACCGGTGGCGAAGGCGCATCACTGGGCCATTTCTGACGCTGAGGCACGAAAGCTAGGGTAGCGAACGGGATTAG	Bacteria	Planctomycetota	Planctomycetes	Pirellulales	Pirellulaceae	Roseimaritima	1111	17	7	21	10	23	178	0	11	15	64	0	0	0	0	0	0	16	25	5	0	0	0	5	0	0	0	5	7	0	12	0	3	0	0	0	0	10	0	0	0	0
ASV00121	GTAATACGGAGGGGGCTAGCGTTGTTCGGAATTACTGGGCGTAAAGCGCACGTAGGCGGACCGGAAAGTTGGGGGTGAAATCCCGGGGCTCAACCTCGGAACTGCCTTCAAAACTACTGGTCTTGAGTTCGAGAGAGGTGAGTGGAATTCCGAGTGTAGAGGTGAAATTCGTAGATATTCGGAGGAACACCAGTGGCGAAGGCGGCTCACTGGCTCGATACTGACGCTGAGGTGCGAAAGCGTGGGGAGCAAACAGGATTAG	Bacteria	Proteobacteria	Alphaproteobacteria	Rhodobacterales	Rhodobacteraceae	Paracoccus	7440	0	0	0	0	0	0	0	0	0	0	0	0	0	0	0	0	0	0	0	0	0	0	0	0	0	0	0	0	0	0	0	0	0	5678	61	158	0	0	15	0	0
ASV00123	GTAATACGTAGGGGGCTAGCGTTATCCGGAATTACTGGGCGTAAAGGGTGCGTAGGTGGTTTCTTAAGTCAGAAGTGAAAGGCTACGGCTCAACCGTAGTAAGCTTTTGAAACTGAGAAACTTGAGTGCAGGAGAGGAGAGTAGAATTCCTAGTGTAGCGGTGAAATGCGTAGATATTAGGAGGAATACCAGTAGCGAAGGCGGCTCTCTGGACTGTAACTGACACTGAGGCACGAAAGCGTGGGGAGCAAACAGGATTAG	Bacteria	Firmicutes	Clostridia	Peptostreptococcales-Tissierellales	Peptostreptococcaceae	NA	102	0	0	0	0	0	0	0	0	0	0	33	0	0	0	0	0	0	0	0	0	0	0	0	0	0	0	0	0	0	22	0	0	0	0	0	0	0	0	0	0	0
ASV00124	GTAATACGTAGGTGGCAAGCGTTGTCCGGATTTACTGGGCGTAAAGGATGCGTAGGCGGATGATTAAGTGAGATGTGAAATACCCGGGCTCAACTTGGGTGCTGCATTTCAAACTGGTCATCTAGAGTGCGGGAGAGGAAAGCGGAATTCCTAGTGTAGCGGTGAAATGCGTAGAGATTAGGAAGAACACCAGTGGCGAAGGCGGCTTTCTGGACCGTAACTGACGCTGAGGCATGAAAGCGTGGGGAGCAAACAGGATTAG	Bacteria	Firmicutes	Clostridia	Clostridiales	Clostridiaceae	Clostridium sensu stricto 13	6073	27	6	0	10	259	510	222	0	233	2162	117	0	0	205	178	0	0	0	3	0	302	0	0	232	0	0	0	50	287	405	0	117	22	0	0	0	0	0	148	0	276
ASV00125	GTAATACGTAGGGGGCGAGCGTTATCCGGATTTACTGGGTGTAAAGGGTGCGTAGGCGGTTTGTTAAGTCAGAAGTGAAATTTAGGGGCTCAACCTCTAAGCTGCTTCTGAAACTGATGAACTAGAGTGTAGGAGAGGAAAGCGGAATTCCACGTGTAGCGGTGAAATGCGTAGAGATGTGGAGGAACACCAGTAGCGAAGGCGGCTTTCTGGACTATTACTGACGCTGAGGCACGAAAGCGTGGGGAGCAAACAGGATTAG	Bacteria	Firmicutes	Clostridia	Lachnospirales	Lachnospiraceae	Cellulosilyticum	7144	0	0	0	0	0	0	0	0	0	0	160	0	0	0	17	0	0	0	0	0	0	0	0	6771	0	0	0	0	0	12	0	0	0	0	0	0	0	0	17	0	0
ASV00126	GTAATACGGAGGGTCCGAGCGTTAATCGGAATTACTGGGCGTAAAGCGTGCGCAGGCGGTTTGTTAAGCGAGATGTGAAAGCCCTGGGCTCAACCTAGGAATAGCATTTCGAACTGGCGAACTAGAGTCTTGTAGAGGGGGGTAGAATTCCAGGTGTAGCGGTGAAATGCGTAGAGATCTGGAGGAATACCGGTGGCGAAGGCGGCCCCCTGGACAAAGACTGACGCTCAGGTGCGAAAGCGTGGGGAGCAAACAGGATTAG	Bacteria	Proteobacteria	Gammaproteobacteria	Enterobacterales	Shewanellaceae	Shewanella	221	0	0	0	5	0	0	0	0	0	0	0	10	10	6	15	8	0	8	0	0	0	0	0	0	0	3	0	0	0	3	36	0	0	0	0	4	0	0	0	0	35
ASV00129	GTAATACAGAGGGTGCGAGCGTTAATCGGATTTACTGGGCGTAAAGCGTGCGTAGGCGGCTTTTTAAGTCGGATGTGAAATCCCTGAGCTTAACTTAGGAATTGCATTCGATACTGGGAAGCTAGAGTATGGGAGAGGATGGTAGAATTCCAGGTGTAGCGGTGAAATGCGTAGAGATCTGGAGGAATACCGATGGCGAAGGCAGCCATCTGGCCTAATACTGACGCTGAGGTACGAAAGCATGGGGAGCAAACAGGATTAG	Bacteria	Proteobacteria	Gammaproteobacteria	Pseudomonadales	Moraxellaceae	Acinetobacter	533	0	0	0	0	0	0	0	0	0	0	0	141	0	0	42	0	0	0	0	0	0	0	0	0	0	0	0	0	0	0	0	0	0	0	48	45	0	0	0	0	39
ASV00130	GTAATACGTAGGGGGCGAGCGTTATCCGGAATTATTGGGCGTAAAGGGTTCGCAGGTGGACCAATAAGTCAGGTGTGAAAGGTAGTGGCTCAACCACTGCAAGCACCTGAAACTGTAGGTCTTGAGTGCAGGAGAGGAAAGTGGAATTCCTAGTGTAGCGGTGAAATGCGTAGATATTAGGAGGAACACCAGTGGCGAAGGCGACTTTCTGGACTGTAACTGACACTGAGGAACGAAAGCGTGGGGAGCAAACAGGATTAG	Bacteria	Firmicutes	Clostridia	Peptostreptococcales-Tissierellales	NA	NA	6061	15	0	0	0	0	49	0	0	0	0	0	39	0	0	0	0	0	0	0	0	0	0	0	0	0	48	0	0	0	0	0	0	0	0	180	0	0	0	8	395	501
ASV00132	GTAATACATAGGGTGCAAGCGTTGTCCGGAATTATTGGGCGTAAAGAGCTCGTAGGTCGTTTGTTACGTCGGATGTGAAAACCTGAGGCTCAACCTCAGGCCTGCATTCGATACGGGCAAACTAGAGTTTGGTAGGGGAGACTGGAATTCCTGGTGTAGCGGTGGAATGCGCAGATATCAGGAGGAACACCAATGGCGAAGGCAGGTCTCTGGGCCAATACTGACACTGAGGAGCGAAAGTCTGGGGAGCGAACAGGATTAG	Bacteria	Actinobacteriota	Actinobacteria	Frankiales	Sporichthyaceae	hgcI clade	182	0	0	0	0	0	0	0	0	0	0	0	0	0	0	0	0	0	0	138	0	0	0	0	0	0	0	0	0	0	0	0	0	0	0	0	0	0	28	0	0	0
ASV00133	GTAATACGTAGGGTGCAAGCGTTAATCGGAATTACTGGGCGTAAAGCGTGCGCAGGCGGTTATGTAAGACAGAGGTGAAATCCCCGGGCTCAACCTGGGAACTGCCTTTGTGACTGCATAGCTAGAGTACGGTAGAGGGGGATGGAATTCCGCGTGTAGCAGTGAAATGCGTAGATATGCGGAGGAACACCGATGGCGAAGGCAATCCCCTGGACCTGTACTGACGCTCATGCACGAAAGCGTGGGGAGCAAACAGGATTAG	Bacteria	Proteobacteria	Gammaproteobacteria	Burkholderiales	Comamonadaceae	NA	126	0	0	0	0	0	0	0	0	0	0	0	0	0	21	0	0	0	0	0	0	0	0	0	0	0	0	0	0	0	0	0	0	0	34	0	31	0	0	0	0	0
ASV00134	GTAATACAGAGGGTGCGAGCGTTAATCGGAATTACTGGGCGTAAAGCGCACGTAGGCGGCTTGGCATGTCGGGTGTGAAATCCCCGGGCTCAACCTGGGAACTGCATCCGAAACTGCCTTGCTAGAGTATGGGAGAGGGAAGTGGAATTTCCGGTGTAGCGGTGAAATGCGTAGATATCGGAAGGAACATCAGTGGCGAAGGCGACTTCCTGGACCAATACTGACGCTCAGGTGCGAAAGCGTGGGGAGCAAACAGGATTAG	Bacteria	Proteobacteria	Gammaproteobacteria	Steroidobacterales	Steroidobacteraceae	NA	2601	166	0	137	399	0	731	91	0	0	0	0	0	0	0	0	0	104	0	17	0	0	0	0	0	0	0	0	0	0	34	0	0	0	0	0	0	116	316	162	37	0
ASV00135	GTAATACGTAGGGTGCAAGCGTTAATCGGAATTACTGGGCGTAAAGCGTGCGCAGGCGGTTCTATAAGACAGAGGTGAAATCCCCGGGCTCAACCTGGGAACTGCCTTTGTGACTGTAGAGCTAGAGTACGGTAGAGGGGGATGGAATTCCGCGTGTAGCAGTGAAATGCGTAGATATGCGGAGGAACACCGATGGCGAAGGCAATCCCCTGGACCTGTACTGACGCTCATGCACGAAAGCGTGGGGAGCAAACAGGATTAG	Bacteria	Proteobacteria	Gammaproteobacteria	Burkholderiales	Comamonadaceae	NA	6291	0	0	0	0	0	0	0	0	0	0	0	0	0	0	0	0	0	0	0	0	0	0	0	0	0	0	0	0	0	0	0	0	0	0	0	0	0	0	0	0	155
ASV00137	GTAATACGAAGGGGGCTAGCGTTGCTCGGATTTACTGGGCGTAAAGGGCGCGTAGGCGGATTGGTAAGTTGGAGGTGAAAGCCCAGGGCTCAACCCTGGAATTGCCTTCAAAACTGCTAGTCTTGAGTTTGGGAGAGGTAAGTGGAATTCCGAGTGTAGAGGTGAAATTCGTAGATATTCGGAAGAACACCAGTGGCGAAGGCGACTTACTGGACCAATACTGACGCTGAGGCGCGAAAGCGTGGGGAGCAAACAGGATTAG	Bacteria	Proteobacteria	Alphaproteobacteria	Caulobacterales	Caulobacteraceae	NA	6297	0	0	0	0	0	0	0	0	0	0	0	0	0	0	0	0	0	0	0	0	0	0	0	0	0	0	0	0	0	0	0	0	0	0	0	0	0	0	0	0	0
ASV00139	GTAATACGTAAGGGGCGAGCGTTGCTCGGAATTACTGGGCGTAAAGGGCATGTAGGCTGCCCGTTAAGCGGAGTGTGAAAGACCACGGCTCAACTGTGGGAACGCGCTCCGAACTGGCGGGCTAGAATCTAGGAGAAGGCAGTGGAATTTCCCGTGTAGCGGTGGAATGCATAGATATGGGAAGGAACACCTAAGGCGAAGGCAGCTGTCTATGCTAAGATTGACGCTGAGGTGCGAAAGTGTGGGGATCAAATAGGATTAG	Bacteria	Spirochaetota	Brevinematia	Brevinematales	Brevinemataceae	Brevinema	6101	0	5	0	0	0	0	0	907	6	0	0	28	28	0	200	0	0	0	225	0	87	378	209	0	1578	0	0	0	346	90	0	25	89	0	22	0	0	0	9	0	0
ASV00141	GTAATACGTAGGGTGCAAGCGTTAATCGGAATTACTGGGCGTAAAGCGTGCGCAGGCGGTTTTGTAAGACAGTCGTGAAATCCCCGGGCTCAACCTGGGAATTGCGATTGTGACTGCAAAGCTGGAGTGCGGCAGAGGGGGATGGAATTCCGCGTGTAGCAGTGAAATGCGTAGATATGCGGAGGAACACCGATGGCGAAGGCAATCCCCTGGGCCTGCACTGACGCTCATGCACGAAAGCGTGGGGAGCAAACAGGATTAG	Bacteria	Proteobacteria	Gammaproteobacteria	Burkholderiales	Comamonadaceae	Hydrogenophaga	906	0	0	0	0	0	0	0	0	0	0	0	0	0	56	0	0	35	0	0	0	0	0	0	0	0	0	0	0	0	0	0	0	0	0	0	0	0	0	0	0	0
ASV00142	GTAATACGGAGGGTGCAAGCGTTAATCGGAATTACTGGGCGTAAAGCGCACGCAGGCGGTTTGTTAAGTCAGATGTGAAATCCCCGCGCTTAACGTGGGAACTGCATTTGAAACTGGCAAGCTAGAGTCTTGTAGAGGGGGGTAGAATTCCAGGTGTAGCGGTGAAATGCGTAGAGATCTGGAGGAATACCGGTGGCGAAGGCGGCCCCCTGGACAAAGACTGACGCTCAGGTGCGAAAGCGTGGGGAGCAAACAGGATTAG	Bacteria	Proteobacteria	Gammaproteobacteria	Enterobacterales	Yersiniaceae	Yersinia	4946	0	0	0	0	0	91	0	0	0	0	0	37	0	0	0	0	0	0	0	0	0	0	0	0	0	87	0	0	0	0	0	0	0	0	406	96	0	0	0	303	2580
ASV00143	GTAATACGGAGGATCCAAGCGTTATCCGGAATCATTGGGTTTAAAGGGTCCGTAGGCGGCCTTATAAGTCAGTGGTGAAAGCCCATCGCTCAACGATGGAACTGCCATTGATACTGTAAGGCTTGAATTTTTGTGAAGTAACTAGAATATGTAGTGTAGCGGTGAAATGCTTAGATATTACATGGAATACCAATTGCGAAGGCAGGTTACTAACAAACGATTGACGCTGATGGACGAAAGCGTGGGGAGCGAACAGGATTAG	Bacteria	Bacteroidota	Bacteroidia	Flavobacteriales	Flavobacteriaceae	Flavobacterium	117	0	0	0	0	0	0	0	0	0	0	0	0	0	0	0	0	0	0	0	0	0	0	0	0	0	0	0	0	0	0	0	0	0	0	0	0	0	0	0	0	0
ASV00144	GTAATACGGAGGGTGCAAGCGTTAATCGGAATTACTGGGCGTAAAGCGCACGCAGGCGGTCTGTCAAGTCGGATGTGAAATCCCCGGGCTCAACCTGGGAACTGCATCCGAAACTGGCAGGCTAGAGTCTTGTAGAGGGGGGTAGAATTCCAGGTGTAGCGGTGAAATGCGTAGAGATCTGGAGGAATACCGGTGGCGAAGGCGGCCCCCTGGACAAAGACTGACGCTCAGGTGCGAAAGCGTGGGGAGCAAACAGGATTAG	Bacteria	Proteobacteria	Gammaproteobacteria	Enterobacterales	Enterobacteriaceae	NA	675	0	0	0	28	0	0	0	0	0	0	0	561	0	0	0	0	0	0	0	0	0	0	0	0	0	0	0	0	0	0	0	0	0	0	0	0	0	0	0	0	0
ASV00145	GTACTACGTATGTCGCAAGCGTTATCCGGATTTATTGGGCGTAAAGCGCGTCTAGGCGGAAAAATAAGTCTGATGTTAAAATGCGGGGCTCAACTCCGTATTGCGTTGGAAACTGTTTTTCTAGAGTACTGGAGAGGTGGGCGGAACTACAAGTGTAGAGGTGAAATTCGTAGATATTTGTAGGAATGCCGATGGAGAAGTCAGCTCACTGGACAGATACTGACGCTAAAGCGCGAAAGCGTGGGGAGCAAACAGGATTAG	Bacteria	Fusobacteriota	Fusobacteriia	Fusobacteriales	Fusobacteriaceae	Cetobacterium	495	0	0	0	8	0	0	0	0	0	0	0	0	0	0	0	0	0	0	0	0	0	0	0	0	0	0	0	0	124	163	0	0	0	0	0	0	0	0	0	90	0
ASV00147	GTAATACATATGTCGCAAGCGTTATCCGGATTTATTGGGCGTAAAGCGCGTCTAGGCGGTTTACTAAGTCTGATGTGAAAATGCGGGGCTCAACTCCGTATTGCGTTGGAAACTGGTAGACTAGAGTACTGGAGAGGTGGGCGGAACTACAAGTGTAGAGGTGAAATTCGTAGATATTTGTAGGAATGCCGATGGAGAAGTCAGCTCACTGGACAGATACTGACGCTGAAGCGCGAAAGCGTGGGGAGCAAACAGGATTAG	Bacteria	Fusobacteriota	Fusobacteriia	Fusobacteriales	Fusobacteriaceae	Cetobacterium	2400	126	308	52	124	20	118	99	2	475	178	0	0	2	0	120	0	15	0	7	0	0	0	9	0	0	0	0	0	88	329	0	136	11	1	0	0	28	5	14	7	3
ASV00149	GTAATACGGAGGGTGCAAGCGTTACTCGGAATCACTGGGCGTAAAGAGCGTGTAGGCTGTTTGATAAGTCAGAAGTGAAATCCTATGGCTCAACCATAGAACTGCTTTTGAAACTGTTGAACTAGAGTGTGGGAGAGGCAGATGGAATTTCTGGTGTAGGGGTAAAATCCGTAGATATCAGAAGGAATACCGATTGCGAAGGCGATCTGCTGGAACATTACTGACGCTGAGACGCGAAAGCGTGGGGAGCAAACAGGATTAG	Bacteria	Campylobacterota	Campylobacteria	Campylobacterales	Arcobacteraceae	NA	5557	0	0	0	0	0	0	0	0	0	0	0	0	0	0	0	0	0	0	0	0	0	0	0	0	0	0	0	0	0	0	0	0	0	0	0	0	0	0	0	0	0
ASV00150	GTAATACAGAGGGTGCGAGCGTTAATCGGAATTACTGGGCGTAAAGCGCACGTAGGCGGCTTGGTATGTCGGGTGTGAAATCCCCGGGCTCAACCTGGGAACTGCATCCGAAACTGCCTTGCTAGAGTATGGGAGAGGGAAGCGGAATTTCCGGTGTAGCGGTGAAATGCGTAGATATCGGAAGGAACATCAGTGGCGAAGGCGGCTTCCTGGACCAATACTGACGCTCAGGTGCGAAAGCGTGGGGAGCAAACAGGATTAG	Bacteria	Proteobacteria	Gammaproteobacteria	Steroidobacterales	Steroidobacteraceae	NA	4027	145	0	118	429	192	1848	350	0	0	0	0	0	0	0	0	0	148	0	0	0	0	0	0	0	0	0	0	0	0	0	0	0	0	0	0	0	52	162	227	87	50
ASV00151	GTAATACGGAGGGGGTTAGCGTTGTTCGGAATTACTGGGCGTAAAGCGCGCGTAGGCGGACATTTAAGTCAGAGGTGAAATCCCAGGGCTCAACCCTGGAACTGCCTTTGATACTGGGTGTCTTGAGTTCGAGAGAGGTGAGTGGAATTCCGAGTGTAGAGGTGAAATTCGTAGATATTCGGAGGAACACCAGTGGCGAAGGCGGCTCACTGGCTCGATACTGACGCTGAGGTGCGAAAGTGTGGGGAGCAAACAGGATTAG	Bacteria	Proteobacteria	Alphaproteobacteria	Rhodobacterales	Rhodobacteraceae	Marivita	3990	0	0	0	0	0	0	0	0	0	0	0	0	0	39	0	27	0	11	10	0	0	0	0	0	0	0	0	0	0	0	0	0	14	0	0	0	0	0	0	0	0
ASV00152	GTAATACGTAGGTCCCGAGCGTTGTCCGGATTTATTGGGCGTAAAGCGAGCGCAGGTGGTTTATTAAGTCTGGTGTAAAAGGCAGTGGCTCAACCATTGTATGCATTGGAAACTGGTAGACTTGAGTGCAGGAGAGGAGAGTGGAATTCCATGTGTAGCGGTGAAATGCGTAGATATATGGAGGAACACCGGTGGCGAAAGCGGCTCTCTGGCCTGTAACTGACACTGAGGCTCGAAAGCGTGGGGAGCAAACAGGATTAG	Bacteria	Firmicutes	Bacilli	Lactobacillales	Streptococcaceae	Lactococcus	907	0	0	4	22	0	0	0	0	0	0	0	0	0	0	10	0	0	0	0	0	0	0	0	0	0	4	0	0	0	0	0	0	0	0	55	0	10	0	0	9	44
ASV00153	GTAATACAGAGGGTGCAAGCGTTAATCGGAATTACTGGGCGTAAAGCGCGCGTAGGTGGTTTGTTAAGTTGGATGTGAAAGCCCCGGGCTCAACCTGGGAACTGCATCCAAAACTGGCAAGCTAGAGTATGGTAGAGGGTGGTGGAATTTCCTGTGTAGCGGTGAAATGCGTAGATATAGGAAGGAACACCAGTGGCGAAGGCGACCACCTGGACTGATACTGACACTGAGGTGCGAAAGCGTGGGGAGCAAACAGGATTAG	Bacteria	Proteobacteria	Gammaproteobacteria	Pseudomonadales	Pseudomonadaceae	Pseudomonas	254	0	0	43	100	0	0	0	0	0	0	0	0	17	0	0	0	0	0	0	0	0	0	0	0	0	0	0	0	0	0	0	0	0	0	0	0	61	33	0	0	0
ASV00156	GTAATACGGAGGGTGCAAGCGTTATCCGGAATCATTGGGTTTAAAGGGTCCGTAGGCGGATAATTAAGTCAGAGGTGAAATCCCACAGCTTAACTGTGGAACTGCCTTTGATACTGGTTGTCTTGAATTATAGTGAAGTAGATAGAATGTGTAGTGTAGCGGTGAAATGCTTAGATATTACACAGAATACCGATTGCGAAGGCAGTTTACTAACTATATATTGACGCTAATGGACGAAAGCGTGGGGAGCGAACAGGATTAG	Bacteria	Bacteroidota	Bacteroidia	Flavobacteriales	Flavobacteriaceae	Actibacter	1424	45	0	122	561	0	13	0	0	0	0	0	0	0	0	0	0	0	0	0	0	0	0	0	0	0	0	0	0	0	0	0	0	0	0	0	0	105	220	0	0	0
ASV00160	GTAATACAGAGGGCTCGAGCGTTAATCGGAATCACTGGGCTTAAAGCGTGCGTAGGCGGGCCTGTAGGCCTGTCGTGAAATCCCACGGCTCAACCGTGGAATAGCGATGGGAACCACAGGTCTTGAGGCAGGTAGAGGCAGTTGGAACGATAGGTGGAGCGGTGAAATGCGTAGATATCTATCGGAACGCCAAAGGAGAAGTCAGACTGCTGGGCCTGAACTGACGCTGAGGCACGAAAGCGTGGGTAGCGAACGGGATTAG	Bacteria	Planctomycetota	Phycisphaerae	Phycisphaerales	Phycisphaeraceae	NA	4727	0	0	0	0	0	48	0	14	0	0	0	0	0	0	0	0	96	529	1622	0	63	23	137	0	311	0	1209	288	0	0	12	0	64	0	0	0	0	0	57	0	3
ASV00163	GTAATACGGAGGGTGCGAGCGTTAATCGGAATTACTGGGCGTAAAGCGCATGCAGGTGGTTCGTTAAGTCAGATGTGAAAGCCCGGGGCTCAACCTCGGAACTGCATTTGAAACTGGCGGACTAGAGTACTGTAGAGGGGGGTAGAATTTCAGGTGTAGCGGTGAAATGCGTAGAGATCTGAAGGAATACCGGTGGCGAAGGCGGCCCCCTGGACAGATACTGACACTCAGATGCGAAAGCGTGGGGAGCAAACAGGATTAG	Bacteria	Proteobacteria	Gammaproteobacteria	Enterobacterales	Vibrionaceae	Vibrio	4327	0	0	56	55	18	284	15	0	0	0	0	0	0	0	0	416	1250	0	0	0	0	0	0	0	0	0	0	0	0	0	137	790	0	0	0	0	24	0	43	0	0
ASV00168	GTAAGACGAACCGTCCAAACGTTACTCGGAATTACTGGGCTTAAAGGGTGCGTAGGCTGCGCGGAAAGTTGGGTGTGAAATCCCTCGGCTCAACCGGGGAATTGCATCCAAAACTACCGTGCTCGAGGGAGACAGAGGTAAGCGGAACTCAAGGTGGAGCGGTGAAATGCGTTGATATCTTGAGGAACACCGGTGGCGAAAGCGGCTTACTGGGTCTCTTCTGACGCTGAGGCACGAAAGCTAAGGTAGCAAACGGGATTAG	Bacteria	Planctomycetota	Planctomycetes	Pirellulales	Pirellulaceae	NA	3124	0	0	827	1499	0	0	0	0	0	0	0	0	0	0	17	5	0	0	0	0	0	0	0	0	0	0	0	0	0	0	0	0	0	0	0	0	393	314	9	0	0
ASV00170	GTAATACAGAGACTGCAAGCGTTGCTCGGAATTACTGGGCGTAAAGGGTGCGCAGGCGGTTGAATGTGTTGAGTGTTAAATTTCAGAGCTTAACTCTGATCTGCATTCAAAACTGTTTAACTAGAATACTTAAGGGGTAGACGGAATTTCGTGTGTAGCAGTGAAATGCGTAGATATACGAAGGAACACCAAAGGCGAAGGCAGTCTACTGGAAAGGAATTGACGCTAATGCACGAAGGCGTGGGGAGCAAAAGGGATTAG	Bacteria	NA	NA	NA	NA	NA	4492	0	0	0	0	0	0	0	0	0	0	0	0	0	0	0	0	0	0	0	0	0	0	4492	0	0	0	0	0	0	0	0	0	0	0	0	0	0	0	0	0	0
ASV00171	GTAATACGTAGGGTGCAAGCGTTAATCGGAATTACTGGGCGTAAAGCGTGCGCAGGCGGTGATGCAAGACAGATGTGAAATCCCCGGGCTCAACCTGGGAACTGCATTTGTGACTGCATCGCTGGAGTGCGGCAGAGGGGGATGGAATTCCGCGTGTAGCAGTGAAATGCGTAGATATGCGGAGGAACACCGATGGCGAAGGCAATCCCCTGGGCCTGCACTGACGCTCATGCACGAAAGCGTGGGGAGCAAACAGGATTAG	Bacteria	Proteobacteria	Gammaproteobacteria	Burkholderiales	Comamonadaceae	NA	1757	71	0	86	149	33	213	12	0	0	0	0	0	0	0	0	0	86	0	0	0	0	0	0	0	0	0	0	0	28	14	0	0	0	0	0	0	79	42	37	0	0
ASV00172	GTAATACAGAGGTCTCAAGCGTTGTTCGGATTCATTGGGCGTAAAGGGTGCGTAGGTGGCGAGGTAAGTCGGATGTGAAATCTCCAAGCTCAACTTGGAAACTGCATTCGATACTGCTTTGCTAGAGGACTGTAGAGGGCATTGGAATTCACGGTGTAGCAGTGAAATGCGTAGATATCGTGAGGAAGACCAGTGGCGAAGGCGAATGCCTGGGCAGTTCCTGACACTGAGGCACGAAGGCCAGGGGAGCAAACGGGATTAG	Bacteria	Verrucomicrobiota	Verrucomicrobiae	Chthoniobacterales	Chthoniobacteraceae	LD29	3984	0	0	923	1840	0	0	8	0	0	0	0	0	0	4	0	27	0	0	8	0	0	0	0	0	0	0	0	0	0	0	0	0	0	0	0	0	618	351	9	26	0
ASV00176	GTAATACAGAGGGTGCAAGCGTTAATCGGAATTACTGGGCGTAAAGCGCGCGTAGGTGGTTTGTTAAGTTGAATGTGAAATCCCCGGGCTCAACCTGGGAACTGCATCCAAAACTGGCAAGCTAGAGTATGGTAGAGGGTAGTGGAATTTCCTGTGTAGCGGTGAAATGCGTAGATATAGGAAGGAACACCAGTGGCGAAGGCGACTACCTGGACTGATACTGACACTGAGGTGCGAAAGCGTGGGGAGCAAACAGGATTAG	Bacteria	Proteobacteria	Gammaproteobacteria	Pseudomonadales	Pseudomonadaceae	Pseudomonas	151	0	0	0	0	0	0	0	0	0	0	0	0	0	0	0	0	0	0	0	0	0	0	0	0	0	0	0	0	0	0	0	0	0	0	0	72	0	0	0	0	0
ASV00177	GTAATACGTAGGGTGCAAGCGTTAATCGGAATTACTGGGCGTAAAGCGTACGCAGGCGGCTATGTAAGACAGGTGTGAAATCCCCGGGCCCAACCTGGGAACTGCACTTGTGACTGCATAGCTAGAGTCCGTAAGAGGGGGGTGGAATTCCACGTGTAGCAGTGAAATGCGTAGAGATGTGGAGGAACACCGATGGCGAAGGCAGCCCCCTGGGATGAGACTGACGCTCATGTACGAAAGCGTGGGGAGCAAACAGGATTAG	Bacteria	Proteobacteria	Gammaproteobacteria	Burkholderiales	Sutterellaceae	NA	1732	77	0	86	281	40	628	112	0	16	0	0	0	0	0	0	0	61	0	0	0	0	0	0	0	0	0	0	0	0	13	0	0	0	0	0	0	69	51	69	63	14
ASV00178	GTAATACGTAGGTGGCAAGCGTTATCCGGAATTATTGGGCGTAAAGCGCGCGTAGGCGGTTTTTTAAGTCTGATGTGAAAGCCCACGGCTCAACCGTGGAGGGTCATTGGAAACTGGAAAACTTGAGTGCAGAAGAGGAAAGTGGAATTCCATGTGTAGCGGTGAAATGCGCAGAGATATGGAGGAACACCAGTGGCGAAGGCGACTTTCTGGTCTGTAACTGACGCTGATGTGCGAAAGCGTGGGGATCAAACAGGATTAG	Bacteria	Firmicutes	Bacilli	Staphylococcales	Staphylococcaceae	Staphylococcus	2519	0	0	0	0	0	0	0	0	0	0	0	0	0	0	0	0	0	0	19	0	0	6	0	0	0	0	0	0	0	0	0	0	0	43	492	0	0	0	110	0	343
ASV00180	GTAATACGTAGGGGGCAAGCGTTATCCGGATTTACTGGGTGTAAAGGGTGCGTAGGTGGTAATGTAAGTCAGATGTGAAACCTTGGGGCTCAACCTCAAGCATGCATCTGAAACTGCGTAACTAGAGTGCAGGAGAGGAAAGTGGAATTCCGAGTGTAGCGGTGAAATGCGTAGAGATTCGGAGGAACACCAGTAGCGAAGGCGACTTTCTGGACTGTTACTGACACTGAGGCACGAAAGCGTGGGGAGCGAACAGGATTAG	Bacteria	Firmicutes	Clostridia	Lachnospirales	Lachnospiraceae	NA	1153	0	0	0	0	0	0	0	0	0	0	0	103	0	765	7	0	0	0	0	0	0	0	0	0	0	0	0	0	0	0	0	0	0	0	0	0	0	0	0	0	0
ASV00182	GTAATACGTAGGTGGCAAGCGTTGTCCGGAATTATTGGGCGTAAAGCGCGCGCAGGCGGCCTCTTAAGTCTGATGTGAAAGCCCCCGGCTCAACCGGGGAGGGCCATTGGAAACTGGGAGGCTTGAGTATAGGAGAGAAGAGTGGAATTCCACGTGTAGCGGTGAAATGCGTAGAGATGTGGAGGAACACCAGTGGCGAAGGCGACTCTTTGGCCTATAACTGACGCTGAGGCGCGAAAGCGTGGGGAGCAAACAGGATTAG	Bacteria	Firmicutes	Bacilli	Exiguobacterales	Exiguobacteraceae	Exiguobacterium	1660	4	0	0	0	0	48	0	26	0	0	0	0	0	208	0	0	95	182	0	0	0	0	53	0	5	0	26	0	14	0	0	0	220	0	0	0	0	0	0	0	15
ASV00185	GTAATACAGAGGTCTCAAGCGTTGTTCGGATTCATTGGGCGTAAAGGGTGCGTAGGTGGCGATGTAAGTCGGGTGTGAAATCTCCAAGCTTAACTTGGAAACTGCACTCGATACTGCGTCGCTCGAGGACTGTAGAGGGCATTGGAATTCACGGTGTAGCAGTGAAATGCGTAGATATCGTGAGGAAGACCAGTGGCGAAGGCGAATGCCTGGGCAGTTCCTGACACTGAGGCACGAAGGCCAGGGGAGCAAACGGGATTAG	Bacteria	Verrucomicrobiota	Verrucomicrobiae	Chthoniobacterales	Chthoniobacteraceae	LD29	2353	18	0	102	132	37	457	31	0	75	114	0	0	0	0	0	0	73	37	48	0	17	0	53	13	32	0	243	396	0	0	5	8	14	0	0	0	28	0	0	26	37
ASV00188	GTAATACGGAGGGTGCGAGCGTTAATCGGAATTACTGGGCGTAAAGCGCATGCAGGTGGTTTGTTAAGTCAGATGTGAAAGCCCGGGGCTCAACCTCGGAACTGCATTTGAAACTGGCAGACTAGAGTACTGTAGAGGGGGGTTGAAGTTCAGGTGTAGCGGTGAAATGCGTAGAGATCTGAAGGAATTCCGTTGGCGAAGGCTGCGCCCTGGACAGATACTGACTCTCATTTGCGAAAGCGTGGGGAGCAAACAGGATTAG	Bacteria	Proteobacteria	Gammaproteobacteria	Enterobacterales	Vibrionaceae	Vibrio	2996	0	0	0	0	0	0	0	0	0	0	0	0	0	0	0	0	0	473	0	220	0	625	0	0	44	0	0	0	0	0	0	0	10	0	0	0	0	0	0	0	0
ASV00189	GTAATACGGAGGGTGCCAGCGTTAATCGGAATTACTGGGCGTAAAGCGCAAGCAGGAGGTTTGTTAAGTCAGATGTGAAAGCCCGGGGCTCAACCTCGGAACTGCATTTGAAACTGGCAGACTAGAGTACTGTAGAGGGGGGTTGAATTTCAGGTGTAGCGGTGAAATGCGTAGAGATCTGAAGGAATACCGGTGGCGAAGGCGGCGCCCTGGACAGATACTGACTCTCAGTTGCGAAAGCGTGGGGAGCAAACAGGATTAG	Bacteria	Proteobacteria	Gammaproteobacteria	Enterobacterales	Vibrionaceae	Vibrio	3155	0	0	0	0	0	0	0	0	0	0	0	0	0	0	0	0	0	265	0	0	452	0	0	0	0	0	0	0	0	0	0	0	0	0	0	0	0	0	0	0	0
ASV00192	GTAATACGTATGTCGCAAGCGTTATCCGGATTGATTGGGCGTAAAGCGCGTCTAGGCGGAAAAATAAGTCTGATGTTAAAATGCGGGGCTCAACTCCGTATTGCGTTGGAAACTGTTTTTCTAGAGTACTGGAGAGGTGGGCGGAACTACAAGTGTAGAGGTGAAATTCGTAGATATTTGTAGGAATGCCGATGGAGAAGTCAGCTCACTGGACAGATACTGACGCTAAAGCGCGAAAGCGTGGGGAGCAAACAGGATTAG	Bacteria	Fusobacteriota	Fusobacteriia	Fusobacteriales	Fusobacteriaceae	Cetobacterium	570	0	17	0	0	0	0	0	53	0	32	0	0	0	0	64	31	0	0	0	0	89	0	0	0	80	0	76	0	54	0	0	0	0	0	0	0	0	0	0	0	0
ASV00193	GTAATACGTAGGTGGCAAGCGTTATCCGGAATTATTGGGCGTAAAGGGCGTGTAGGCGGTGTTTTAAGTCTGATGTGAAAGCCAACGGCTCAACCGTTGAAATGCATTGGAAACTGGAACACTTGAGTGTCGGAGAGGAAAGCGGAATTCCTAGTGTAGCGGTGAAATGCGTAGATATTGGAAAGAACACCGATGGCGAAAGCACTTTACTGGGCTATTACTAACACTCAGAGACGAAAGCTAGGGTAGCAAATGGGATTAG	Bacteria	NA	NA	NA	NA	NA	1738	16	0	41	193	0	113	52	0	0	0	0	0	0	0	0	0	0	0	0	0	0	0	0	0	0	0	0	0	0	0	0	0	0	0	0	0	0	0	0	0	0
ASV00194	GTAATACGGAGGGTGCGAGCGTTAATCGGAATTACTGGGCGTAAAGGGTGCGTAGGTGGTATGGTAAGTTATCTGTGAAATCCCTGGGCTCAACCTGGGCAGGTCAGATAATACTGCTGTACTCGAGTATGGGAGAGGGTAGTGGAATTTCCGGTGTAGCGGTGAAATGCGTAGAGATCGGAAGGAACACCAGTGGCGAAGGCGGCTACCTGGCCTAATACTGACACTGAGGCACGAAAGCGTGGGGAGCAAACAGGATTAG	Bacteria	Proteobacteria	Gammaproteobacteria	Legionellales	Legionellaceae	Legionella	1261	0	0	0	0	0	0	0	27	562	433	0	0	0	0	0	0	0	0	0	0	7	0	17	0	0	0	13	71	0	6	0	0	0	0	0	0	0	0	0	0	0
ASV00195	GTAATACGTAGGGGGCAAGCGTTATCCGGAATCACTGGGCGTAAAGGGTGCGTAGGCGGCTTGTCAAGCCAGAGGTGAAAGGCATTGGCTCAACCAATGTAAGCCTTTGGAACTGACGAGCTTGAGTACAGGAGAGGTAAGTGGAATTCCTAGTGTAGAGGTGAAATTCGTAGATATTAGGAGGAACACCAGTGGCGAAGGCGACTTACTGGACTGTAACTGACGCTGAGGCACGAAAGCGTGGGTAGCGAACAGGATTAG	Bacteria	Firmicutes	Clostridia	Peptostreptococcales-Tissierellales	Fusibacteraceae	Fusibacter	2371	0	0	0	0	0	0	0	0	0	0	0	0	0	741	0	0	1218	0	0	0	0	0	0	0	0	0	0	0	0	0	7	0	0	0	0	0	0	0	9	0	17
ASV00196	GTAATACGTAGGGTGCGAGCGTTAATCGGAATTACTGGGCGTAAAGCGTGCGCAGGCGGTTTGATAAGCCAGATGTGAAATCCCCGAGCTCAACTTGGGAACTGCGTTTGGAACTGTCAGACTAGAGTGCGTCAGAGGGGGGTGGAATTCCGCGTGTAGCAGTGAAATGCGTAGAGATGCGGAGGAACACCGATGGCGAAGGCAGCCCCCTGGGATGACACTGACGCTCATGCACGAAAGCGTGGGGAGCAAACAGGATTAG	Bacteria	Proteobacteria	Gammaproteobacteria	Burkholderiales	Chromobacteriaceae	Vogesella	154	0	0	0	0	0	0	0	0	0	0	0	0	0	0	0	0	0	0	0	0	0	0	0	0	0	0	0	0	0	0	0	0	0	0	7	0	0	0	0	36	0
ASV00197	GTAATACGTAGGGTGCAAGCGTTAATCGGAATTACTGGGCGTAAAGCGTGCGCAGGCGGTTTTGTAAGACAGGCGTGAAATCCCCGGGCTCAACCTGGGAATTGCGCTTGTGACTGCAAGGCTGGAGTGCGGCAGAGGGGGATGGAATTCCGCGTGTAGCAGTGAAATGCGTAGATATGCGGAGGAACACCGATGGCGAAGGCAATCCCCTGGGCCTGCACTGACGCTCATGCACGAAAGCGTGGGGAGCAAACAGGATTAG	Bacteria	Proteobacteria	Gammaproteobacteria	Burkholderiales	Comamonadaceae	Hydrogenophaga	411	0	0	0	0	0	0	0	0	0	0	0	0	0	0	0	0	0	0	0	0	0	0	27	0	0	0	0	0	0	0	0	0	0	0	61	0	0	0	73	0	0
ASV00198	GTAATACGGAGGATCCAAGCGTTATCCGGAATCATTGGGTTTAAAGGGTCCGTAGGCGGTCTTATAAGTCAGTGGTGAAAGCCCATCGCTCAACGATGGAACTGCCATTGATACTGTAAGACTTGAATGCTTAGGAAGTAACTAGAATATGTAGTGTAGCGGTGAAATGCTTAGATATTACATGGAATACCAATTGCGAAGGCAGGTTACTACTAAGTGATTGACGCTGATGGACGAAAGCGTGGGGAGCGAACAGGATTAG	Bacteria	Bacteroidota	Bacteroidia	Flavobacteriales	Flavobacteriaceae	Flavobacterium	566	0	0	0	0	0	0	0	0	0	0	0	0	0	0	0	0	0	0	0	0	0	0	8	0	0	0	0	0	25	0	0	0	0	0	0	0	0	0	0	0	0
ASV00199	GTAATACGGAGGGTGCGAGCGTTAATCGGAATGACTGGGCGTAAAGCGTGCGTAGGTGGTAACGTTAGTCAGCCGTGAAAGCCCTGGGCTCAACCTGGGAATGGCGGTTGAAACGGCGTAACTGGAGTGGGCTAGAGGACTGTGGAACTCCCGGTGTAGCGGTGAAATGCGTAGAGATCGGGAAGAACACCGATGGCGAAGGCAGCGGTCTGGGGCCACACTGACGCTGAGGCACGAAAGCGTGGGGAGCAAACAGGATTAG	Bacteria	Proteobacteria	Gammaproteobacteria	Competibacterales	Competibacteraceae	Candidatus Competibacter	2260	232	0	0	6	127	1027	118	0	0	0	0	0	0	0	0	0	77	0	0	0	0	0	0	0	0	0	0	0	0	62	0	19	0	0	0	0	0	0	324	144	87
ASV00200	GTAATACGTAGGTGACAAGCGTTATCCGGATTTACTGGGCGTAAAGGGAGCGTAGGCGGATAGTTAAGTGGGATGTGAAATACCCGGGCTCAACCTGGGTGCTGCATTCCAAACTGATTATCTAGAGTGCAGGAGAGGAGAGTGGAATTCCTAGTGTAGCGGTGAAATGCGTAGAGATTAGGAAGAACACCAGTGGCGAAGGCGACTCTCTGGACTGTAACTGACGCTGAGGCTCGAAAGCGTGGGGAGCAAACAGGATTAG	Bacteria	Firmicutes	Clostridia	Clostridiales	Clostridiaceae	Clostridium sensu stricto 1	2059	18	0	0	0	0	0	0	0	930	0	19	0	0	0	50	0	0	0	0	0	0	0	0	371	0	0	0	417	0	146	0	0	0	0	0	0	0	0	0	0	0
ASV00201	GTAATACAGAGGTCTCAAGCGTTGTTCGGATTCATTGGGCGTAAAGGGTGCGTAGGCGGCGTGGTAAGTTGAGTGTGAAATCCTAGGGCTTAACCTTAGAACTGCACTCAATACTGCCATGCTAGAGGAATGTAGAGGAGAGTGGAATTCACGGTGTAGCAGTGAAATGCGTAGATATCGTGAGGAAGACCAGTTGCGAAGGCGACTCTCTGGGCATCTCCTGACGCTGAGGCACGAAGGCTAGGGGAGCAAACGGGATTAG	Bacteria	Verrucomicrobiota	Verrucomicrobiae	Chthoniobacterales	Terrimicrobiaceae	Terrimicrobium	1589	6	0	315	546	0	0	0	0	0	0	0	0	0	34	17	0	0	0	0	0	0	0	0	0	14	0	0	0	0	5	0	0	0	0	0	0	194	47	0	0	0
ASV00202	GTAATACGGAGGGTGCAAGCGTTGTCCGGATTTATTGGGTTTAAAGGGTGCGTAGGCGGCCCGTTAAGTCAGCGGTGAAAGTCTGTGGCTCAACCATAGAAGCGCCGTTGATACTGATGGGCTTGAGTGCCGTATGGGTACATGGAATTGATGGTGTAGCGGTGAAATGCATAGATACCATCAGGAACACCGATAGCGTAGGCATTGTACTGTGCGGCAACTGACGCTGAGGCACGAAAGCATGGGTAGCGAACAGGATTAG	Bacteria	Bacteroidota	Bacteroidia	Cytophagales	Cyclobacteriaceae	NA	1166	7	0	0	19	30	160	0	0	0	0	0	0	0	0	0	0	69	0	0	0	0	0	0	0	0	0	0	0	0	0	0	0	0	0	0	0	2	15	44	0	0
ASV00203	GTAATACGAAGGGTGCAAGCGTTAATCGGAATTACTGGGCGTAAAGCGCGCGTAGGTGGCTTGATAAGTTGGATGTGAAATCCCCGGGCTCAACCTGGGAACTGCATCCAAAACTGTCTGGCTAGAGTGCGGTAGAGGGTAGTGGAATTTCCAGTGTAGCGGTGAAATGCGTAGATATTGGAAGGAACACCAGTGGCGAAGGCGACTACCTGGACTGACACTGACACTGAGGTGCGAAAGCGTGGGGAGCAAACAGGATTAG	Bacteria	Proteobacteria	Gammaproteobacteria	Pseudomonadales	Pseudomonadaceae	Pseudomonas	3289	0	0	0	0	0	0	0	0	0	0	0	0	0	0	0	0	0	0	0	0	0	0	0	0	0	0	0	0	0	0	0	0	0	3285	0	0	0	0	4	0	0
ASV00204	GTAATACGGAGGGTCCAAGCGTTAATCGGAATTACTGGGCGTAAAGCGTGCGCAGGCGGTTTGTTAAGCGAGATGTGAAAGCCCCGGGCTCAACCTGGGAATTGCATTTCGAACTGGCAAACTAGAGTCTTGTAGAGGGGGGTAGAATTCCAGGTGTAGCGGTGAAATGCGTAGAGATCTGGAGGAATACCGGTGGCGAAGGCGGCCCCCTGGACAAAGACTGACGCTCAGGCACGAAAGCGTGGGGAGCAAACAGGATTAG	Bacteria	Proteobacteria	Gammaproteobacteria	Enterobacterales	Shewanellaceae	Shewanella	812	0	0	0	0	0	0	0	0	0	0	0	64	23	41	116	33	0	0	0	12	27	0	54	0	0	0	29	0	0	81	0	0	0	0	32	0	79	0	0	0	0
ASV00205	GTAATACGGAGGGTCCGAGCGTTATCCGGATTTATTGGGTTTAAAGGGAGCGTAGATGGGTTTTTAAGTCAGTTGTGAAAGTTTGCGGCTCAACCGTAAAATTGCAATTGATACTGAAGACCTTGAGTATAGTTGAGGTGGGCGGAATTCGTGGTGTAGCGGTGAAATGCTTAGATATCACGAAGAACTCCGATTGCGAAGGCAGCTCACTAAGCTATAACTGACATTGAGGCTCGAAAGTGTGGGTATCAAACAGGATTAG	Bacteria	Bacteroidota	Bacteroidia	Bacteroidales	Bacteroidaceae	Bacteroides	614	0	0	0	0	0	0	0	0	0	0	0	0	0	0	0	0	509	0	0	0	0	0	0	0	0	0	0	0	0	0	0	63	0	0	0	0	0	0	0	0	0
ASV00207	GTAGTACGGAGGGTGCGAGCGTTAATCGGAATTACTGGGCGTAAAGCGCATGCAGGTGGTTTGTTAAGTCAGATGTGAAAGCCCGGGGCTCAACCTCGGAACTGCATTTGAAACTGGCAGACTAGAGTACTGTAGAGGGGGGTAGAATTTCAGGTGTAGCGGTGAAATGCGTAGAGATCTGAAGGAATACCGGTGGCGAAGGCGGCCCCCTGGACAGATACTGACACTCAGATGCGAAAGCGTGGGGAGCAAACAGGATTAG	Bacteria	Proteobacteria	Gammaproteobacteria	Enterobacterales	Vibrionaceae	Vibrio	1987	0	0	0	0	0	0	0	0	0	0	0	0	0	0	0	0	0	638	0	0	0	0	140	0	0	599	0	0	0	0	70	0	0	0	0	0	0	0	0	0	0
ASV00212	GTAATACGGAGGATCCGAGCGTTATCCGGATTTATTGGGTTTAAAGGGAGCGTAGGTGGATGTATAAGTCAGTTGTGAAAGTTTGCGGCTCAACCGTAAAATTGCAGTTGATACTGTATGTCTTGAGTGTACAAGAGGTGGGCGGAATTCGTGGTGTAGCGGTGAAATGCTTAGATATCACGAAGAACTCCGATTGCGAAGGCAGCTCACTAGAGTACAACTGACACTGAGGCTCGAAAGTGTGGGTATCAAACAGGATTAG	Bacteria	Bacteroidota	Bacteroidia	Bacteroidales	Bacteroidaceae	Bacteroides	254	0	0	0	0	0	0	0	0	0	0	0	0	0	0	0	0	0	0	0	0	0	0	0	0	0	0	0	0	0	0	0	3	0	0	0	0	0	0	0	0	0
ASV00214	GTAATACGGAGGGTGCGAGCGTTAATCGGAATTACTGGGCGTAAAGCGCGCGTAGGCGGTTTGTTAAGTCGGATGTGAAATCCCCGGGCTCAACCTGGGAATGGCATTCGATACTGGCCGACTAGAGTACGAGAGAGGGAGGTAGAATTCCACGTGTAGCGGTGAAATGCGTAGATATGTGGAGGAATACCGGTGGCGAAGGCGGCCTCCTGGCTCGATACTGACGCTGAGGTGCGAAAGCGTGGGTAGCAAACAGGATTAG	Bacteria	Proteobacteria	Gammaproteobacteria	Pseudomonadales	Halieaceae	Halioglobus	1154	73	9	32	161	30	333	38	0	0	0	0	0	0	0	0	0	48	0	0	0	0	0	0	0	0	0	0	0	0	0	0	0	0	0	0	0	60	19	23	37	0
ASV00216	GTAATACGGAGGGGGCTAGCGTTGTTCGGAATTACTGGGCGTAAAGCGCACGTAGGCGGACCGGAAAGTCAGAGGTGAAATCCCAGGGCTCAACCTTGGAACTGCCTTTGAAACTCCTGGTCTTGAGGTCGAGAGAGGTGAGTGGAATTCCGAGTGTAGAGGTGAAATTCGTAGATATTCGGAGGAACACCAGTGGCGAAGGCGGCTCACTGGCTCGATACTGACGCTGAGGTGCGAAAGCGTGGGGAGCAAACAGGATTAG	Bacteria	Proteobacteria	Alphaproteobacteria	Rhodobacterales	Rhodobacteraceae	NA	1279	10	0	0	0	0	0	0	0	0	0	0	0	0	0	49	0	100	9	9	0	0	0	41	0	0	0	0	0	0	0	0	0	0	0	0	0	0	53	38	0	0
ASV00217	GTAATACGTAGGTGGCAAGCGTTGTCCGGATTTACTGGGCGTAAAGGGAGCGTAGGCGGACTTTTAAGTGAGATGTGAAATACCCGGGCTCAACTTGGGTGCTGCATTTCAAACTGGAAGTCTAGAGTGCAGGAGAGGAGAAGGGAATTCCTAGTGTAGCGGTGAAATGCGTAGAGATTAGGAAGAACACCAGTGGCGAAGGCGCTTCTCTGGACTGTAACTGACGCTGAGGCTCGAAAGCGTGGGGAGCAAACAGGATTAG	Bacteria	Firmicutes	Clostridia	Clostridiales	Clostridiaceae	Clostridium sensu stricto 1	883	0	0	0	0	0	0	0	0	0	0	0	0	0	42	0	0	0	0	0	0	0	0	115	708	0	0	0	0	0	0	0	0	0	0	0	0	0	0	0	0	0
ASV00218	GTAATACGTAGGTGGCAAGCGTTGTCCGGATTTATTGGGCGTAAAGCGAGCGCAGGCGGTTCTTTAAGTCTGATGTGAAAGCCCCCGGCTCAACCGGGGAGGGTCATTGGAAACTGGAGAACTTGAGTGCAGAAGAGGAGAGTGGAATTCCACGTGTAGCGGTGAAATGCGTAGATATGTGGAGGAACACCAGTGGCGAAGGCGACTCTCTGGTCTGTAACTGACGCTGAGGCTCGAAAGCGTGGGGAGCAAACAGGATTAG	Bacteria	Firmicutes	Bacilli	Lactobacillales	Carnobacteriaceae	Carnobacterium	153	0	0	0	0	0	0	0	0	0	0	0	0	0	0	0	0	0	0	0	0	0	0	0	0	0	0	0	0	0	0	0	0	0	0	0	97	0	0	0	0	0
ASV00219	GTAATACGGAGGGTGCAAGCGTTAATCGGAATCACTGGGCGTAAAGCGCACGTAGGCGGCATATCAAGTCAGGTGTGTAATCCCCCGGCCCAACCGGGGAACTGCACTTGAAACTGGTAAGCTAGAGTTCGGTAGAGGGTAGTGGAATTCCAGGTGTAGGAGTGAAATCCGTAGAGATCTGGAGGAACACCAGTGGCGAAGGCGACTACCTGGACCGATACTGACGCTGAGGTGCGAAAGCGTGGGTAGCAAACAGGATTAG	Bacteria	Desulfobacterota	Desulfovibrionia	Desulfovibrionales	NA	NA	2951	0	0	0	0	0	0	16	718	0	0	0	0	0	0	0	0	0	0	0	0	0	0	0	0	0	140	0	0	0	172	0	0	0	0	0	0	0	0	0	0	0
ASV00220	GTAATACGGAGGATCCAAGCGTTATCCGGATTTATTGGGTTTAAAGGGTGCGTAGGCGGGAGATTAAGTCAGTGGTGAAAGTTTGCGGCTCAACCGTAAAATTGCCATTGATACTGGTTTTCTTGAGTACAGTTGAGGTAGGCGGAATGTGGTGTGTAGCGGTGAAATGCTTAGATATACCACAGAACACCGATTGCGAAGGCAGCTTACTAAGTTGTGACTGACGCTGAAGCACGAAAGCATGGGGATCAAACAGGATTAG	Bacteria	Bacteroidota	Bacteroidia	NA	NA	NA	2608	0	0	0	16	0	86	0	0	0	0	0	0	0	0	0	0	147	0	0	0	0	0	18	0	0	0	0	0	81	591	0	118	291	0	0	0	0	0	61	0	0
ASV00222	GTAATACGGGAGTGGCAAGCGTTATCCGGAATTATTGGGCGTAAAGCGTCCGCAGGCGGCCCTGTAAGTCTGCTGTCAAAGCGTGGAGCTTAACTCCATTTCGGCAGTGGAAACTACAGGGCTTGAGTGTGGTAGGGGCAGAGGGAATTCCCGGTGTAGCGGTGAAATGCGTAGATATCGGGAAGAACACCAGTGGCGAAGGCGCTCTGCTGGGCCATAACTGACGCTCATGGACGAAAGCCAGGGGAGCGAAAGGGATTAG	Bacteria	Cyanobacteria	Cyanobacteriia	Synechococcales	Cyanobiaceae	Cyanobium PCC-6307	395	0	0	11	0	0	156	0	0	0	0	0	0	0	0	0	0	18	0	10	0	0	0	0	0	0	0	0	27	0	0	0	6	6	0	0	0	104	0	11	17	0
ASV00223	GTAATACGAAGGGTGCAAGCGTTAATCGGAATTACTGGGCGTAAAGCGCGCGTAGGTGGTTCAGCAAGTTGGAGGTGAAATCCCCGGGCTCAACCTGGGAACTGCCTCCAAAACTACTGAGCTAGAGTACGGTAGAGGGTAGTGGAATTTCCTGTGTAGCGGTGAAATGCGTAGATATAGGAAGGAACACCAGTGGCGAAGGCGACTACCTGGACTGATACTGACACTGAGGTGCGAAAGCGTGGGGAGCAAACAGGATTAG	Bacteria	Proteobacteria	Gammaproteobacteria	Pseudomonadales	Pseudomonadaceae	Pseudomonas	1115	0	0	0	0	0	0	0	0	0	0	0	0	0	0	0	0	0	0	0	0	0	0	0	0	0	0	0	0	0	0	0	0	0	0	497	64	0	0	0	15	335
ASV00226	GTAATACGGAGGGTGCAAGCGTTAATCGGAATTACTGGGCGTAAAGCGCACGCAGGCGGTCTGTCAAGTCGGATGTGAAATCCCCGGGCTCAACCTGGGAACTGCATTCGAAACTGGCAGGCTTGAGTCTTGTAGAGGGGGGTAGAATTCCAGGTGTAGCGGTGAAATGCGTAGAGATCTGGAGGAATACCGGTGGCGAAGGCGGCCCCCTGGACAAAGACTGACGCTCAGGTGCGAAAGCGTGGGGAGCAAACAGGATTAG	Bacteria	Proteobacteria	Gammaproteobacteria	Enterobacterales	Enterobacteriaceae	Salmonella	2625	0	0	0	0	0	0	0	0	0	0	0	0	0	0	0	0	0	0	0	0	0	0	0	0	0	4	0	0	0	0	0	0	0	0	0	0	0	0	0	0	0
ASV00229	GTAATACGTAGGGGGCAAGCGTTATCCGGAATTACTGGGTGTAAAGGGTGAGTAGGTTGGCTTGTAAGTCATATGTGAAATACCGATGCTTAACATCGGGGCTGCATAAGAAACTACAAGCCTAGAGTACAGGAGAGGTAAGCGGAATTCCTAGTGTAGCGGTGAAATGCGTAGATATTAGGAAGAACACCAGTGGCGAAGGCGGCTTACTGGACTGTAACTGACACTGAGTCACGAAAGCGTGGGGAGCAAACAGGATTAG	Bacteria	Firmicutes	Clostridia	Lachnospirales	Lachnospiraceae	NA	2750	0	0	0	0	0	0	0	0	0	0	0	0	0	0	0	0	0	0	0	0	0	0	0	0	0	0	0	0	0	0	0	0	0	0	37	0	0	0	0	69	46
ASV00231	GTAATACGTAGGGGGCAAGCGTTATCCGGAATTACTGGGCGTAAAGGGTGCGTAGGTGGCCTGACAAGTCAGGGGTCAAAGGCAACGGCTCAACCGTTGTAAGCCCTTGAAACTGTCGGGCTTGAGTTCAGGAGAGGAAAGCGGAATTCCAAGTGTAGCGGTGAAATGCGTAGATATTTGGAGGAACACCAGTGGCGAAGGCGGCTTTCTGGACTGATACTGACACTGAGGCACGAAAGCGTGGGGAGCAAACAGGATTAG	Bacteria	Firmicutes	Clostridia	Peptostreptococcales-Tissierellales	Peptostreptococcaceae	Proteocatella	1671	0	0	38	0	0	0	0	447	0	0	0	20	0	27	0	0	0	0	0	80	82	90	0	0	0	0	0	0	9	45	0	0	0	0	0	0	15	6	0	0	0
ASV00232	GTAATACGGAGGGGGCTAGCGTTGTTCGGAATTACTGGGCGTAAAGCGCACGTAGGCGGACTGGAAAGTCAGAGGTGAAATCCCAGGGCTCAACCTTGGAACTGCCTTTGAAACTATCAGTCTGGAGTTCGAGAGAGGTGAGTGGAATTCCGAGTGTAGAGGTGAAATTCGTAGATATTCGGAGGAACACCAGTGGCGAAGGCGGCTCACTGGCTCGATACTGACGCTGAGGTGCGAAAGCGTGGGGAGCAAACAGGATTAG	Bacteria	Proteobacteria	Alphaproteobacteria	Rhodobacterales	Rhodobacteraceae	Paracoccus	2193	0	0	0	0	0	0	0	0	0	0	0	162	0	0	0	0	0	0	0	0	0	0	0	0	0	0	0	0	0	0	0	0	0	1680	0	0	0	0	22	0	11
ASV00233	GTAATACGGAGGGTGCAAGCGTTAATCGGAATTACTGGGCGTAAAGCGCACGCAGGCGGTTTGTTAAGTTGGATGTGAAATCCCCGGGCTTAACCTGGGAACTGCATCCAAGACTGGCAAGCTAGAGTCTCGTAGAGGGAGGTAGAATTCCAGGTGTAGCGGTGAAATGCGTAGAGATCTGGAGGAATACCGGTGGCGAAGGCGGCCTCCTGGACGAAGACTGACGCTCAGGTGCGAAAGCGTGGGGAGCAAACAGGATTAG	Bacteria	Proteobacteria	Gammaproteobacteria	Enterobacterales	Hafniaceae	Edwardsiella	2174	0	0	0	0	0	0	0	0	0	0	41	0	0	0	0	0	0	0	0	0	0	48	0	913	0	0	0	0	0	96	0	0	0	0	0	0	0	0	0	0	0
ASV00234	GTAATACGTATGTCGCAAGCGTTATCCGGATTTATTGGGCGTAAAGCGCGTCTAGGCGGAAAAATAAGTCTGATGTGAAAATGCGGGGCTCAACTCCGTATTGCGTTGGAAACTGTTTTTCTAGAGTACTGGAGAGGTGGGCGGAACTACAAGTGTAGAGGTGAAATTCGTAGATATTTGTAGGAATGCCGATGGAGAAGTCAGCTCACTGGACAGATACTGACGCTGAAGCGCGAAAGCGTGGGGAGCAAACAGGATTAG	Bacteria	Fusobacteriota	Fusobacteriia	Fusobacteriales	Fusobacteriaceae	Cetobacterium	2519	0	0	413	832	0	0	0	0	305	206	0	0	0	0	0	0	0	0	0	0	0	0	0	0	0	0	0	0	0	0	0	0	0	0	0	0	390	201	0	0	0
ASV00235	GTAATACGGAGGGTGCAAGCGTTATCCGGATTTATTGGGTTTAAAGGGTCCGTAGGCGGATCTGTAAGTCAGTGGTGAAATCTCACAGCTTAACTGTGAAACTGCCATTGATACTGCAGGTCTTGAGTAAAGTAGAAGTGGCTGGAATAAGTAGTGTAGCGGTGAAATGCATAGATATTACTTAGAACACCAATTGCGAAGGCAGGTCACTATGTTTTAACTGACGCTGATGGACGAAAGCGTGGGGAGCGAACAGGATTAG	Bacteria	Bacteroidota	Bacteroidia	Flavobacteriales	Weeksellaceae	Chryseobacterium	2097	0	0	0	0	0	8	0	0	0	0	0	0	0	0	0	0	0	0	0	0	2	18	0	0	0	37	0	0	0	0	0	0	0	0	884	139	0	0	0	45	680
ASV00236	GTAATACGTAGGGTGCAAGCGTTAATCGGAATTACTGGGCGTAAAGCGTACGCAGGCGGCTTTGCAAGACAGGTGTGAAATCCCCGGGCCTAACCTGGGAACTGCATTTGTGACTGCATCGCTAGAGTCTGTCAGAGGGGGGTGGAATTCCACGTGTAGCAGTGAAATGCGTAGAGATGTGGAAGAACACCGATGGCGAAGGCAGCCCCCTGGGATGAGACTGACGCTCATGTACGAAAGCGTGGGGAGCAAACAGGATTAG	Bacteria	Proteobacteria	Gammaproteobacteria	Burkholderiales	Sutterellaceae	NA	547	78	0	7	74	0	159	0	0	0	0	0	0	0	0	0	0	31	0	0	0	0	0	0	0	0	0	0	0	0	38	0	0	0	0	0	0	0	45	20	0	0
ASV00238	GTAATACGGAGGGGGCTAGCGTTGTTCGGAATTACTGGGCGTAAAGCGCACGTAGGCGGAACAGAAAGTCAGAGGTGAAATCCCAGGGCTCAACCTTGGAACTGCCTTTGAAACTCCTGTTCTTGAGGTCGAGAGAGGTGAGTGGAATTCCGAGTGTAGAGGTGAAATTCGTAGATATTCGGAGGAACACCAGTGGCGAAGGCGGCTCACTGGCTCGATACTGACGCTGAGGTGCGAAAGCGTGGGGAGCAAACAGGATTAG	Bacteria	Proteobacteria	Alphaproteobacteria	Rhodobacterales	Rhodobacteraceae	NA	544	13	0	0	33	0	0	0	0	0	0	0	0	0	0	0	0	0	0	0	0	0	0	0	0	0	45	0	0	5	0	0	0	0	0	0	0	0	13	0	103	0
ASV00239	GTAATACGGAGGGTGCGAGCGTTAATCGGAATCACTGGGCGTAAAGCGCACGTAGGCGGCGCGTTAAGTCAGATGTGAAAGCCCCGGGCTCAACCTGGGAACTGCATTTGATACTGGCGTGCTCGAGTCTGATAGAGGGGGGTGGAATTCCCGGTGTAGCGGTGAAATGCGTAGATATCGGGAGGAACACCAGTGGCGAAGGCGGCCCCCTGGATCAAGACTGACGCTGAGGTGCGAAAGCGTGGGGAGCAAACAGGATTAG	Bacteria	Proteobacteria	Gammaproteobacteria	Chromatiales	Chromatiaceae	NA	284	56	0	0	0	13	55	9	0	19	28	0	0	0	0	13	0	0	0	0	0	0	0	7	0	0	0	0	0	0	0	0	0	0	0	0	0	0	24	0	0	0
ASV00241	GTAATACGGGAGTGGCAAGCGTTATCCGGAATTATTGGGCGTAAAGCGTCCGCAGGCGGCCTTGTAAGTCTGTCGTTAAAGCGTGGAGCTTAACTCCATTTGAGCGATGGAAACTACAAGGCTTGAGTGTGGTAGGGGCAGAGGGAATTCCCGGTGTAGCGGTGAAATGCGTAGATATCGGGAAGAACACCAGTGGCGAAGGCGCTCTGCTGGGCCATAACTGACGCTCATGGACGAAAGCCAGGGGAGCGAAAGGGATTAG	Bacteria	Cyanobacteria	Cyanobacteriia	Synechococcales	Cyanobiaceae	Cyanobium PCC-6307	324	0	0	0	0	17	146	8	0	31	0	0	0	0	0	0	0	29	0	22	0	0	0	0	0	0	0	0	0	0	0	0	0	0	0	0	0	0	0	0	8	0
ASV00242	GTAATACGGAGGGTCCGAGCGTTATCCGGATTTATTGGGTTTAAAGGGAGCGTAGATGGATTTTTAAGTCAGTTGTGAAAGTTTGCGGCTCAACCGTAAAATTGCAATTGATACTGAAGATCTTGAGTATAGTTGAGGTGGGCGGAATTCGTGGTGTAGCGGTGAAATGCTTAGATATCACGAAGAACTCCGATTGCGAAGGCAGCTCACTAAGCTATAACTGACATTGAGGCTCGAAAGTGTGGGTATCAAACAGGATTAG	Bacteria	Bacteroidota	Bacteroidia	Bacteroidales	Bacteroidaceae	Bacteroides	413	0	0	0	0	44	39	0	0	0	0	0	0	0	0	0	0	21	0	0	0	0	0	0	0	0	0	0	0	0	173	0	0	0	0	0	0	0	0	87	0	0
ASV00243	GTAAGACGGAGGGGGCTAGCGTTGTTCGGAATTACTGGGCGTAAAGGGCGCGTAGGCGGATTAGTAAGTTGGGAGTGAAAGCCCGGGGCTTAACCTCGGAACTGCTTTCAAAACTGCTAGTCTTGAGTGAAGTAGGGGATGATGGAATTCCTAGTGTAGAGGTGAAATTCTTAGATATTAGGAGGAACACCGGTGGCGAAGGCGGTCATCTGGACTTCAACTGACGCTGAGGCGCGAAAGCGTGGGGAGCAAACAGGATTAG	Bacteria	Proteobacteria	Alphaproteobacteria	Rickettsiales	Rickettsiaceae	Candidatus Megaira	514	0	0	0	0	0	0	0	15	10	9	0	0	0	0	0	0	44	4	30	0	25	0	77	0	13	0	108	6	0	0	0	13	0	0	0	0	9	0	21	0	0
ASV00244	GTAATACGAAGGGGGCTAGCGTTGTTCGGAATTACTGGGCGTAAAGCGCACGTAGGCGGGTCGTTAAGTCAGGGGTGAAATCCCGGAGCTCAACTCCGGAACTGCCTTTGATACTGGCGATCTAGAGATCGGAAGAGGTGAGTGGAATTCCCAGTGTAGAGGTGAAATTCGTAGATATTGGGAAGAACACCAGTGGCGAAGGCGGCTCACTGGTCCGATACTGACGCTGAGGTGCGAAAGCGTGGGGAGCAAACAGGATTAG	Bacteria	Proteobacteria	Alphaproteobacteria	Rhizobiales	Rhizobiales Incertae Sedis	NA	1320	35	0	0	41	82	212	44	0	46	83	0	0	0	0	0	0	28	42	28	0	0	0	0	0	12	0	14	0	0	72	0	0	0	0	0	0	53	0	0	49	0
ASV00246	GTAATACGAAGGGGGCTAGCGTTGCTCGGAATCACTGGGCGTAAAGGGTGCGTAGGCGGGTTTTTAAGTCAGGGGTGAAATCCTGGAGCTCAACTCCAGAACTGCCTTTGATACTGAAGATCTTGAGTCCGGGAGAGGTGAGTGGAACTGCGAGTGTAGAGGTGAAATTCGTAGATATTCGCAAGAACACCAGTGGCGAAGGCGGCTCACTGGCCCGGTACTGACGCTGAGGCACGAAAGCGTGGGGAGCAAACAGGATTAG	Bacteria	Proteobacteria	Alphaproteobacteria	Rhizobiales	Xanthobacteraceae	Bradyrhizobium	2448	0	0	0	0	0	0	0	0	0	0	0	737	0	0	0	0	0	0	0	0	0	0	0	0	0	0	0	0	0	0	0	0	0	39	125	312	0	0	0	0	0
ASV00249	GTAGTACATAGGTCACAAGCATTATCCGGATTTATTGGGTGTAAAGAAAGCGCAGGTGGAATGAAAAGTCTATTGTCAAAAGCAGTTGCTTAACAATTGTTTGCAGTAGAAACTTTCATTCTAGAATGTATTTGGAAGTTTCGGAATTCAATATGGAGCGGTGGAATGTGTAGATATATTGAGGAACACCAGAGGCGAAGGCGGAAACTTAAGATACTATTGACACTAAGGCTTGAAAGCGTGGGGAGCAAATGGGATTAG	Bacteria	Firmicutes	Bacilli	Mycoplasmatales	Mycoplasmataceae	Mycoplasma	2396	0	0	0	0	0	0	0	0	0	0	0	415	0	0	0	0	0	0	0	0	0	0	0	0	0	0	0	0	0	0	0	0	0	0	0	0	0	0	0	0	0
ASV00250	GTAATACGTAGGGTGCAAGCGTTAATCGGAATTACTGGGCGTAAAGCGTGCGCAGGCGGTTTTGTAAGACAGGCGTGAAATCCCCGGGCTCAACCTGGGAATGGCGCTTGTGACTGCAAAGCTGGAGTGCGGCAGAGGGGGATGGAATTCCGCGTGTAGCAGTGAAATGCGTAGATATGCGGAGGAACACCGATGGCGAAGGCAATCCCCTGGGCCTGCACTGACGCTCATGCACGAAAGCGTGGGGAGCAAACAGGATTAG	Bacteria	Proteobacteria	Gammaproteobacteria	Burkholderiales	Comamonadaceae	NA	275	0	0	0	0	0	0	0	0	0	0	0	0	10	0	0	0	0	0	0	0	0	0	0	0	0	0	0	0	0	0	0	0	0	0	0	0	0	0	0	0	0
ASV00251	GTAATACGTAGGGTGCAAGCGTTGTCCGGAATTATTGGGCGTAAAGAGCTCGTAGGCGGTCCGTTACGTCTGCCGTGAAAACCCGGGGCTCAACCCCGGGCCTGCGGTGGATACGGGCGGACTAGAGTCCGGTAGGGGAGACTGGAATTCCTGGTGTAGCGGTGGAATGCGCAGATATCAGGAGGAACACCGATGGCGAAGGCAGGTCTCTGGGCCGGAACTGACGCTGAGGAGCGAAAGCGTGGGGAGCGAACAGGATTAG	Bacteria	Actinobacteriota	Actinobacteria	NA	NA	NA	1173	21	0	20	145	51	307	130	0	15	54	0	0	0	0	8	0	0	17	0	0	0	0	0	0	0	0	0	0	0	12	0	0	0	0	26	0	26	38	129	41	115
ASV00252	GTAATACGGAGGGTGCAAGCGTTAATCGGAATTACTGGGCGTAAAGCGTGCGCAGGCGGTCTGTTAAGCGAGATGTGAAAGCCCCGGGCTCAACCTGGGAACTGCATTTCGAACTGGCAGACTAGAGTCTTGTAGAGGGGGGTAGAATTCCAGGTGTAGCGGTGAAATGCGTAGAGATCTGGAGGAATACCGGTGGCGAAGGCGGCCCCCTGGACAAAGACTGACGCTCAGGCACGAAAGCGTGGGGAGCAAACAGGATTAG	Bacteria	Proteobacteria	Gammaproteobacteria	Enterobacterales	Shewanellaceae	Shewanella	162	0	0	0	0	0	0	0	0	0	0	0	0	0	0	0	0	13	0	0	0	14	0	49	0	11	0	56	0	0	9	0	0	0	0	0	0	0	0	0	0	0
ASV00255	GTAATACGGAGGATGCAAGCGTTATCCGGAATCATTGGGTTTAAAGGGTCCGTAGGCGGCCAAATAAGTCAGTGGTGAAAGCCCATCGCTCAACGATGGAACGGCCATTGATACTGTTTGGCTTGAATTATTAGGAAGTAACTAGAATATGTAGTGTAGCGGTGAAATGCTTAGAGATTACATGGAATACCAATTGCGAAGGCAGGTTACTACTAATATATTGACGCTGATGGACGAAAGCGTGGGGAGCGAACAGGATTAG	Bacteria	Bacteroidota	Bacteroidia	Flavobacteriales	Flavobacteriaceae	Flavobacterium	679	0	0	0	0	0	0	0	0	0	0	0	0	0	0	0	0	0	0	13	0	0	0	0	0	0	0	0	0	0	0	0	0	0	77	33	256	0	0	15	30	0
ASV00256	GTAATACGGAGGGTGCAAGCGTTAATCGGAATTACTGGGCGTAAAGCGCACGCAGGCGGTTTGTTAAGTCAGATGTGAAATCCCCGGGCTCAACCTGGGAACTGCATTTGAAACTGGCAAGCTTGAGTCTTGTAGAGGGGGGTAGAATTCCAGGTGTAGCGGTGAAATGCGTAGAGATCTGGAGGAATACCGGTGGCGAAGGCGGCCCCCTGGACAAAGACTGACGCTCAGGTGCGAAAGCGTGGGGAGCAAACAGGATTAG	Bacteria	Proteobacteria	Gammaproteobacteria	Enterobacterales	Enterobacteriaceae	NA	1783	0	0	0	0	0	0	0	0	0	0	0	72	0	0	0	0	0	0	0	0	0	0	0	0	0	0	0	0	0	0	0	0	0	92	62	155	31	48	36	28	42
ASV00258	GTAATACAGAGGGTGCGAGCGTTAATCGGATTTACTGGGCGTAAAGCGTGCGTAGGCGGCTTCTTAAGTCGGATGTGAAATCCCTGAGCTTAACTTAGGAATTGCATTCGATACTGGGAAGCTAGAGTATGGGAGAGGATGGTAGAATTCCAGGTGTAGCGGTGAAATGCGTAGAGATCTGGAGGAATACCGATGGCGAAGGCAGCCATCTGGCCTAATACTGACGCTGAGGTACGAAAGCATGGGGAGCAAACAGGATTAG	Bacteria	Proteobacteria	Gammaproteobacteria	Pseudomonadales	Moraxellaceae	Acinetobacter	159	0	0	0	0	0	0	0	0	0	0	0	0	0	0	0	0	0	0	0	0	0	0	0	0	0	0	0	0	0	0	0	0	0	0	0	0	0	0	84	0	0
ASV00260	GTAATACGTAGGGTGCGAGCGTTAATCGGAATTACTGGGCGTAAAGCGTGCGCAGGCGGTTTTGTAAGACAGATGTGAAATCCCCGGGCTTAACCTGGGAACTGCGTTTGTGACTGCAAGGCTAGAGTACGGCAGAGGGGGGTGGAATTCCTGGTGTAGCAGTGAAATGCGTAGATATCAGGAGGAACACCGATGGCGAAGGCAGCCCCCTGGGCCTGTACTGACGCTCATGCACGAAAGCGTGGGGAGCAAACAGGATTAG	Bacteria	Proteobacteria	Gammaproteobacteria	Burkholderiales	Rhodocyclaceae	Thauera	826	0	0	0	18	0	0	0	0	0	0	0	0	0	0	0	0	225	0	0	0	0	0	0	0	0	0	0	0	0	0	0	0	0	0	0	0	0	6	0	0	0
ASV00261	GTAATACAGAGGGTGCAAGCGTTAATCGGATTTACTGGGCGTAAAGCGCGCGTAGGTGGCCAATTAAGTCAAATGTGAAATCCCCGAGCTTAACTTGGGAATTGCATTCGATACTGGTTGGCTAGAGTATGGGAGAGGATGGTAGAATTCCAGGTGTAGCGGTGAAATGCGTAGAGATCTGGAGGAATACCGATGGCGAAGGCAGCCATCTGGCCTAATACTGACGCTGAGGTACGAAAGCATGGGGAGCAAACAGGATTAG	Bacteria	Proteobacteria	Gammaproteobacteria	Pseudomonadales	Moraxellaceae	Acinetobacter	118	0	0	0	0	0	0	0	0	0	0	0	0	0	0	10	0	0	0	0	0	0	0	0	0	0	0	0	0	0	0	0	0	0	1	0	0	0	0	0	0	1
ASV00262	GTAATACGAAGGTCCCGAGCGTTGTTCGGAATCACTGGGCGTAAAGGGAGCGTAGGCGGCGCGGTAAGTCAGATGTGAAATCCCGGGGCTCAACCCCGGAACTGCATCCGATACTGCCGTGCTAGAGTGATGGAGAGGTAGCTGGAATTCACGGTGTAGCAGTGAAATGCGTGGATATCGTGAGGAACACTCGTGGCGAAAGCGAGCTACTGGACATTTACTGACGCTGAGGCTCGAAGGCTAGGGGAGCGAAAGGGATTAG	Bacteria	Verrucomicrobiota	Verrucomicrobiae	Verrucomicrobiales	Rubritaleaceae	Luteolibacter	1461	22	0	51	233	280	228	54	0	9	0	0	0	0	0	0	0	70	0	0	0	0	0	0	0	0	0	0	0	20	209	0	61	0	0	0	0	0	0	42	0	11
ASV00265	GTAATACGTAGGGTGCAAGCGTTAATCGGAATTACTGGGCGTAAAGCGTGCGCAGGCGGTTATGCAAGACAGAGGTGAAATCCCCGGGCTCAACCTGGGAACTGCCTTTGTGACTGCATGGCTAGAGTACGGTAGAGGGGGATGGAATTCCGCGTGTAGCAGTGAAATGCGTAGATATGCGGAGGAACACCGATGGCGAAGGCAATCCCCTGGACCTGTACTGACGCTCATGCACGAAAGCGTGGGGAGCAAACAGGATTAG	Bacteria	Proteobacteria	Gammaproteobacteria	Burkholderiales	Comamonadaceae	NA	1507	0	0	0	0	0	0	0	0	0	0	0	30	0	0	43	0	0	20	0	12	0	0	0	0	0	0	0	0	0	0	0	0	0	0	166	133	0	20	152	45	0
ASV00268	GTAATACGTAGGGGGCAAGCGTTATCCGGAATTACTGGGCGTAAAGGGTGCGTAGGTGGCCTGACAAGTCAGGGGTCAAAGGCAACGGCTCAACCGTTGTAAGCCCTTGAAACTGTCGGGCTTGAGTTCAGGAGAGGAAAGCGGAATTCCTAGTGTAGCGGTGAAATGCGTAGATATTAGGAGGAACACCAGTGGCGAAGGCGGCTTTCTGGACTGATACTGACACTGAGGCACGAAAGCGTGGGGAGCAAACAGGATTAG	Bacteria	Firmicutes	Clostridia	Peptostreptococcales-Tissierellales	Peptostreptococcaceae	Proteocatella	2018	0	0	21	0	0	0	0	18	0	0	0	0	0	134	0	0	0	0	0	0	27	0	0	0	0	0	4	0	0	143	0	0	1492	0	0	0	42	7	0	0	0
ASV00269	GTAATACGGAGGGTGCAAGCGTTACTCGGAATCACTGGGCGTAAAGAGCGTGTAGGCGGGTAGTTAAGTCAGAAGTGAAATCCAATAGCTCAACTATTGAACTGCTTTTGAAACTGATTACCTAGAATATGGGAGAGGTAGATGGAATTTCTGGTGTAGGGGTAAAATCCGTAGAGATCAGAAGGAATACCGATTGCGAAGGCGATCTACTGGAACATTATTGACGCTGAGACGCGAAAGCGTGGGGAGCAAACAGGATTAG	Bacteria	Campylobacterota	Campylobacteria	Campylobacterales	Arcobacteraceae	Pseudarcobacter	252	0	0	0	0	0	0	0	0	0	0	0	13	0	0	0	3	0	0	0	0	0	0	0	0	0	0	0	0	0	0	0	0	0	0	0	0	0	12	0	0	0
ASV00271	GTAATACGAAGGGTGCAAGCGTTAATCGGAATTACTGGGCGTAAAGCGCGCGTAGGTGGTTTTGTAAGTTGGAGGTGAAATCCCCGGGCTCAACCTGGGAACTGCCTCCAAAACTGCATGACTAGAGTACGGTAGAGGGTGGTGGAATTTCCTGTGTAGCGGTGAAATGCGTAGATATAGGAAGGAACACCAGTGGCGAAGGCGACCACCTGGACTGATACTGACACTGAGGTGCGAAAGCGTGGGGAGCAAACAGGATTAG	Bacteria	Proteobacteria	Gammaproteobacteria	Pseudomonadales	Pseudomonadaceae	Pseudomonas	183	0	0	0	0	0	0	0	0	0	0	0	0	0	0	0	8	9	0	0	0	0	0	6	0	0	16	0	0	0	0	0	0	0	0	37	0	0	0	0	0	28
ASV00272	GTAATACGGAGGGTGCAAGCGTTAATCGGAATTACTGGGCGTAAAGCGCACGCAGGCGGTTTGTTAAGTCAGATGTGAAATCCCCGAGCTCAACTTGGGAACTGCATTTGAAACTGGCAAGCTAGAGTCTTGTAGAGGGGGGTAGAATTCCAGGTGTAGCGGTGAAATGCGTAGAGATCTGGAGGAATACCGGTGGCGAAGGCGGCCTCCTGGACAAAGACTGACGCTCAGGTGCGAAAGCGTGGGGAGCAAACAGGATTAG	Bacteria	Proteobacteria	Gammaproteobacteria	Enterobacterales	NA	NA	2009	0	0	0	0	0	0	0	0	0	0	0	0	0	0	0	0	0	0	0	0	0	267	0	0	0	0	0	0	0	0	0	0	0	0	0	0	0	0	0	0	0
ASV00274	GTAATACGTAGGGGGCAAGCGTTATCCGGAATCACTGGGCGTAAAGGGTGCGTAGGTGGTTTTGTAAGTCTGAGGTAAAAGGTCACGGCTCAACCGTGGTAAGCCTTGGAAACTGCAAAACTTGAATGCAGGAGAGGAAAGTGGAATTCCTAGTGTAGCGGTGAAATGCGTAGATATTAGGAGGAACATCCATGGCGAAGGCAGCTTTCTGGACTGTTATTGACACTGAGGCACGAAAGCGTGGGGAGCAAACAGGATTAG	Bacteria	Firmicutes	Clostridia	Peptostreptococcales-Tissierellales	NA	NA	2124	0	0	0	0	0	0	0	483	0	0	0	0	0	0	0	0	0	0	0	35	0	163	0	0	0	6	0	0	0	0	0	0	0	0	0	0	0	0	0	0	170
ASV00275	GTAATACGGAGGGTGCGAGCGTTAATCGGAATTACTGGGCGTAAAGCGCGCGTAGGCGGTTTGTTAAGTCAGCTGTGAAAGCCCCGGGCTCAACCTGGGAACTGCAGTTGATACTGGCCGACTAGAGTACGAGAGAGGGAGGTAGAATTCCATGTGTAGCGGTGAAATGCGTAGATATATGGAGGAATACCGGTGGCGAAGGCGGCCTCCTGGCTCGATACTGACGCTGAGGTGCGAAAGCGTGGGGATCAAACAGGATTAG	Bacteria	Proteobacteria	Gammaproteobacteria	Pseudomonadales	Halieaceae	OM60(NOR5) clade	561	55	0	43	77	0	111	8	0	0	0	0	5	0	0	0	0	0	0	0	0	0	0	0	0	0	0	0	0	0	0	0	0	0	0	0	0	0	0	30	11	8
ASV00276	GTAAAACGTAGGATCCGAGCGTTATCCGAATTCACTGGGCGTAAAGCGCGTGCAGGCGGTCCGGTAAGTTGGATGTGAAATCTCCTGGCTCAACTGGGAGAGGACGTTCAATACTGTCGGACTCGAGGACGGTAGAGGGAGGTAGAATTCCCGGTGTAGTGGTGAAATGCGTAGATATCGGGAGGAATACCAGTGGCGAAGGCGGCCTCCTGGACCGTTCCTGACGCTCAGACGCGAAAGCTAGGGGAGCAAACGGGATTAG	Bacteria	Chloroflexi	Anaerolineae	Anaerolineales	Anaerolineaceae	NA	823	70	0	0	0	27	401	6	0	5	0	0	0	0	0	0	0	56	0	0	0	0	0	16	0	0	0	0	0	0	29	0	0	0	0	0	0	0	0	150	0	29
ASV00277	GTAATACGAAGGGGGCTAGCGTTGTTCGGAATTACTGGGCGTAAAGCGCACGTAGGCGGGTCGTTAAGTCAGGGGTGAAATCCCGGAGCTCAACTCCGGAACTGCCTTTGATACTGGCGATCTCGAGATCGGAAGAGGTGAGTGGAATTCCCAGTGTAGAGGTGAAATTCGTAGATATTGGGAAGAACACCAGTGGCGAAGGCGGCTCACTGGTCCGATACTGACGCTGAGGTGCGAAAGCGTGGGGAGCAAACAGGATTAG	Bacteria	Proteobacteria	Alphaproteobacteria	Rhizobiales	Rhizobiales Incertae Sedis	NA	1730	0	0	84	35	0	0	0	0	20	0	0	0	0	15	0	0	0	0	0	0	0	0	48	0	0	0	9	18	0	0	0	5	0	0	0	0	53	10	0	0	0
ASV00278	GTAATACGTAGGGTGCGAGCGTTGTCCGGAATTATTGGGCGTAAAGAGCTTGTAGGCGGTTTGTCGCGTCTGCTGTGAAAATCCGGGGCTCAACCCCGGACTTGCAGTGGGTACGGGCAGACTAGAGTGTGGTAGGGGAGACTGGAATTCCTGGTGTAGCGGTGAAATGCGCAGATATCAGGAGGAACACCGATGGCGAAGGCAGGTCTCTGGGCCACTACTGACGCTGAGAAGCGAAAGCGTGGGGAGCGAACAGGATTAG	Bacteria	Actinobacteriota	Actinobacteria	Micrococcales	Intrasporangiaceae	NA	943	38	0	49	211	0	134	73	0	0	28	0	0	0	0	0	0	0	0	0	0	0	0	0	0	0	0	0	0	0	0	0	0	0	0	0	0	152	129	0	30	15
ASV00279	GTAATACGGAGGGGGCTAGCGTTGTTCGGAATTACTGGGCGTAAAGCGCACGTAGGCGGATTGGAAAGTCAGAGGTGAAATCCCAGGGCTCAACCTTGGAACTGCCTTTGAAACTCCCAGTCTTGAGGTCGAGAGAGGTGAGTGGAATTCCGAGTGTAGAGGTGAAATTCGTAGATATTCGGAGGAACACCAGTGGCGAAGGCGGCTCACTGGCTCGATACTGACGCTGAGGTGCGAAAGCGTGGGGAGCAAACAGGATTAG	Bacteria	Proteobacteria	Alphaproteobacteria	Rhodobacterales	Rhodobacteraceae	NA	1459	0	0	59	32	0	0	0	0	0	0	0	0	0	0	0	0	0	0	0	0	0	0	0	0	0	0	0	0	0	0	0	0	0	0	0	0	17	0	0	0	0
ASV00280	GTAATACGGAGGGTGCAAGCGTTAATCGGAATTACTGGGCGTAAAGCGCATGCAGGCGGTTTGTTAAGCAAGATGTGAAAGCCCTGGGCTTAACCTGGGAGTTGCATTTTGAACTGGCAAGCTAGAGTCTTGTAGAGGGGGGTAGAATTCCAGGTGTAGCGGTGAAATGCGTAGAGATCTGGAGGAATACCGGTGGCGAAGGCGGCCCCCTGGACAAAGACTGACGCTCAGGTGCGAAAGCGTGGGGAGCAAACAGGATTAG	Bacteria	Proteobacteria	Gammaproteobacteria	Enterobacterales	NA	NA	1061	7	158	0	9	0	0	1	10	6	0	31	0	0	4	4	199	0	0	0	0	0	0	4	123	7	0	0	0	6	12	0	1	0	2	0	0	0	2	8	0	2
ASV00281	GTAATACGTAGGGTGCAAGCGTTAATCGGAATTACTGGGCGTAAAGCGTGCGCAGGCGGTTTTGTAAGTCTGTCGTGAAATCCCCGGGCTCAACCTGGGAATTGCGATGGAGACTGCAAGGCTAGAATCTGGCAGAGGGGGGTAGAATTCCACGTGTAGCAGTGAAATGCGTAGAGATGTGGAGGAACACCGATGGCGAAGGCAGCCCCCTGGGTCAAGATTGACGCTCATGCACGAAAGCGTGGGGAGCAAACAGGATTAG	Bacteria	Proteobacteria	Gammaproteobacteria	Burkholderiales	Oxalobacteraceae	Massilia	1281	0	0	0	0	0	0	0	0	0	0	0	0	0	0	0	0	0	0	0	0	0	0	0	0	0	0	0	0	0	0	0	0	0	939	0	0	0	0	0	0	113
ASV00282	GTAATACGAGGGGTGCAAGCGTTACTCGGAATCACTGGGCGTAAAGGGTGCGTAGGCGGATGATCAAGTCTTGAGTGAAAGCCAACAGCTTAACTGTTGAATTGCTTAGGAAACTGGTTATCTAGAGTGAGGGAGAGGCAGATGGAATTGGTGGTGTAGGGGTAAAATCCGTAGATATCACTAGGAATACTCATTGCGAAGGCGATCTGCTGGAACTCTACTGACGCTGAGGCACGAAAGCGTGGGGAGCAAACAGGATTAG	Bacteria	Campylobacterota	Campylobacteria	Campylobacterales	Sulfurospirillaceae	Sulfurospirillum	1815	0	0	0	0	0	9	0	0	0	0	0	0	0	0	0	0	0	0	0	0	0	0	0	0	0	19	0	0	0	0	0	0	0	0	224	53	0	0	0	0	96
ASV00283	GTAATACGGAGGGTCCGAGCGTTAATCGGAATTACTGGGCGTAAAGCGTGCGCAGGCGGTTTGTTAAGCGAGATGTGAAAGCCCCGGGCTCAACCTGGGAATTGCATTTCGAACTGGCAAACTAGAGTCTTGTAGAGGGGGGTAGAATTCCAGGTGTAGCGGTGAAATGCGTAGAGATCTGGAGGAATACCGGTGGCGAAGGCGGCCCCCTGGACAAAGACTGACGCTCAGGCACGAAAGCGTGGGGAGCAAACAGGATTAG	Bacteria	Proteobacteria	Gammaproteobacteria	Enterobacterales	Shewanellaceae	Shewanella	290	0	0	0	0	0	0	0	0	0	0	0	0	0	0	0	0	61	0	0	0	0	0	0	0	0	0	0	0	0	0	0	0	0	0	0	0	0	0	0	0	0
ASV00285	GTAATACGAAGGGGGCTAGCGTTGTTCGGAATTACTGGGCGTAAAGCGCACGTAGGCGGGTGGTTAAGTCAGGGGTGAAATCCCGGAGCTCAACTCCGGAACTGCCTTTGATACTGGCCATCTAGAGATCGGAAGAGGTGAGTGGAATTCCCAGTGTAGAGGTGAAATTCGTAGATATTGGGAAGAACACCAGTGGCGAAGGCGGCTCACTGGTCCGATACTGACGCTGAGGTGCGAAAGCGTGGGGAGCAAACAGGATTAG	Bacteria	Proteobacteria	Alphaproteobacteria	Rhizobiales	Rhizobiales Incertae Sedis	NA	912	86	7	44	93	0	83	0	12	0	70	0	11	0	0	115	0	0	0	0	0	0	0	19	0	0	0	0	44	0	32	0	0	0	0	0	0	13	51	32	0	24
ASV00286	GTACTACGGAGGGTGCGAGCGTTAATCGGAATTACTGGGCGTAAAGCGCATGCAGGTGGTTTGTTAAGTCAGATGTGAAAGCCCGGGGCTCAACCTCGGAACTGCATTTGAAACTGGCAGACTAGAGTACTGTAGAGGGGGGTAGAATTTCAGGTGTAGCGGTGAAATGCGTAGAGATCTGAAGGAATACCGGTGGCGAAGGCGGCCCCCTGGACAGATACTGACACTCAGATGCGAAAGCGTGGGGAGCAAACAGGATTAG	Bacteria	Proteobacteria	Gammaproteobacteria	Enterobacterales	Vibrionaceae	Vibrio	1400	0	0	0	0	0	0	0	0	0	0	0	0	0	0	0	0	86	715	106	0	0	69	0	0	0	178	0	0	0	0	0	0	0	0	0	0	0	0	0	0	0
ASV00291	GTAATACGTAGGGTGCAAGCGTTGTCCGGATTTATTGGGCGTAAAGGGCTCGTAGGCGGTCCGTCACGTCGGAAGTGAAACCCCGGGGCTTAACTCCGGGCCTGCTTTCGATACGGGCGGACTTGAGTTCGGTAGGGGAGACTGGAACTCCTGGTGTAGCGGTGGAATGCGCAGATATCAGGAAGAACACCGATGGCGAAGGCAGGTCTCTGGGCCGATACTGACGCTGAGGAGCGAAAGCGTGGGGAGCGAACAGGATTAG	Bacteria	Actinobacteriota	Actinobacteria	NA	NA	NA	124	7	0	0	0	0	38	0	0	0	0	0	0	0	0	0	0	0	0	0	0	0	0	0	0	0	0	0	0	0	0	0	0	0	0	0	0	0	0	52	0	0
ASV00294	GTAATACGAAGGGTGCAAGCGTTAATCGGAATTACTGGGCGTAAAGCGCGCGTAGGTGGTTTTGTAAGTTGGAGGTGAAATCCCCGGGCTCAACCTGGGAACTGCCTCCAAAACTGCATGACTAGAGTACGGTAGAGGGTAGTGGAATTTCCTGTGTAGCGGTGAAATGCGTAGATATAGGAAGGAACACCAGTGGCGAAGGCGACTACCTGGACTGATACTGACACTGAGGTGCGAAAGCGTGGGGAGCAAACAGGATTAG	Bacteria	Proteobacteria	Gammaproteobacteria	Pseudomonadales	Pseudomonadaceae	Pseudomonas	505	0	0	15	0	0	0	0	0	0	0	4	0	0	0	0	0	84	0	0	0	0	0	76	0	0	0	0	0	0	0	0	0	0	0	0	0	65	55	0	0	0
ASV00295	GTAATACGGAGGGGGCTAGCGTTGTTCGGAATTACTGGGCGTAAAGCGCACGTAGGCGGATCAGAAAGTCAGAGGTGAAATCCCAGGGCTCAACCTTGGAACTGCCTTTGAAACTCCTGATCTTGAGGTCGAGAGAGGTGAGTGGAATTCCGAGTGTAGAGGTGAAATTCGTAGATATTCGGAGGAACACCAGTGGCGAAGGCGGCTCACTGGCTCGATACTGACGCTGAGGTGCGAAAGCGTGGGGAGCAAACAGGATTAG	Bacteria	Proteobacteria	Alphaproteobacteria	Rhodobacterales	Rhodobacteraceae	NA	254	22	0	0	0	0	0	0	0	0	0	0	0	0	0	0	0	0	0	0	0	19	0	49	0	0	0	0	30	0	0	0	0	0	0	0	0	12	0	0	0	122
ASV00296	GTAGTACGTATGTCGCAAGCGTTATCCGGATTTATTGGGCGTAAAGCGCGTCTAGGCGGAAAAATAAGTCTGATGTTAAAATGCGGGGCTCAACTCCGTATTGCGTTGGAAACTGTTTTTCTAGAGTACTGGAGAGGTGGGCGGAACTACAAGTGTAGAGGTGAAATTCGTAGATATTTGTAGGAATGCCGATGGAGAAGTCAGCTCACTGGACAGATACTGACGCTGAAGCGCGAAAGCGTGGGGAGCAAACAGGATTAG	Bacteria	Fusobacteriota	Fusobacteriia	Fusobacteriales	Fusobacteriaceae	Cetobacterium	886	0	0	0	0	0	0	0	0	0	74	0	0	0	0	137	0	0	0	0	0	0	0	0	0	44	0	0	0	0	0	0	0	0	0	0	0	0	0	0	0	0
ASV00297	GTAATACGGAGGGTGCAAGCGTTATCCGGATTTATTGGGTTTAAAGGGTCCGTAGGCGGACTTATAAGTCAGTGGTGAAAGCCTGTCGCTTAACGATAGAACTGCCATTGATACTGTAAGTCTTGAGTATATTTGAGGTAGCTGGAATAAGTAGTGTAGCGGTGAAATGCATAGATATTACTTAGAACACCAATTGCGAAGGCAGGTTACCAAGATATAACTGACGCTGAGGGACGAAAGCGTGGGGAGCGAACAGGATTAG	Bacteria	Bacteroidota	Bacteroidia	Flavobacteriales	Weeksellaceae	Cloacibacterium	1084	0	0	0	6	0	0	0	0	0	0	0	0	0	0	0	0	0	0	0	0	0	0	0	0	0	25	0	0	0	0	0	0	0	0	0	0	0	11	0	32	118
ASV00298	GTAATACGTAGGGTGCAAGCGTTGTCCGGATTTATTGGGCGTAAAGAGCTCGTAGGCGGTTAGTCACGTCGGATGTGAAAACCAGGAGCTTAACTCCTGGCCTGCATTCGATACGGGCTGACTAGAGTGTTGTAGGGGAGACTGGAACTCCTGGTGTAGCGGTGAAATGCGCAGATATCAGGAAGAACACCGGTGGCGAAGGCGGGTCTCTGGGCAACTACTGACGCTGAGGAGCGAAAGCGTGGGGAGCAAACAGGATTAG	Bacteria	Actinobacteriota	Actinobacteria	PeM15	NA	NA	1205	0	0	287	629	0	72	0	0	0	0	0	0	0	0	0	0	0	0	0	0	0	0	0	0	0	0	0	0	0	0	0	0	0	0	0	0	172	0	6	0	0
ASV00299	GTAATACGTAGGGTGCAAGCGTTAATCGGAATTACTGGGCGTAAAGCGTGCGCAGGCGGTTATGTAAGACAGAGGTGAAATCCCCGGGCTCAACCTGGGAACTGCCTTTGTGACTGCATAGCTGGAGTGCGGCAGAGGGGGATGGAATTCCGCGTGTAGCAGTGAAATGCGTAGATATGCGGAGGAACACCGATGGCGAAGGCAATCCCCTGGGCCTGCACTGACGCTCATGCACGAAAGCGTGGGGAGCAAACAGGATTAG	Bacteria	Proteobacteria	Gammaproteobacteria	Burkholderiales	Comamonadaceae	NA	156	0	0	0	60	0	0	0	0	0	0	0	0	0	0	0	0	0	0	0	0	0	0	0	0	0	0	0	0	0	0	0	0	0	0	19	0	0	47	0	0	0
ASV00300	GTAATACGGAGGGTGCAAGCGTTAATCGGAATTACTGGGCGTAAAGCGAGTGTAGGCGGCTTCGTAAGTCGGATGTGAAAGCCCTGGGCTTAACCTGGGAACTGCATTCGATACTGCGCGGCTAGAGTCTGATAGAGGGAAGTGGAATTCCAGGTGTAGCGGTGAAATGCGTAGATATCTGGAGGAACACCAGTGGCGAAGGCGGCTTCCTGGATCAAGACTGACGCTGAGGCTCGAAAGCGTGGGGAGCAAACAGGATTAG	Bacteria	Proteobacteria	Gammaproteobacteria	Gammaproteobacteria Incertae Sedis	Unknown Family	NA	1057	0	0	23	122	47	460	60	0	0	0	0	0	0	0	0	0	110	0	0	0	0	0	0	0	0	0	0	0	0	11	0	0	0	0	0	0	22	0	42	0	10
ASV00301	GTAATACGGAGGGTGCAAGCGTTATCCGGATTTATTGGGTTTAAAGGGTCCGTAGGCGGATCTGTAAGTCAGTGGTGAAATCTCACAGCTTAACTGTGAAACTGCCATTGATACTGCAGGTCTTGAGTGTTGTTGAAGTAGCTGGAATAAGTAGTGTAGCGGTGAAATGCATAGATATTACTTAGAACACCAATTGCGAAGGCAGGTTACTAAGCAACAACTGACGCTGATGGACGAAAGCGTGGGGAGCGAACAGGATTAG	Bacteria	Bacteroidota	Bacteroidia	Flavobacteriales	Weeksellaceae	Chryseobacterium	279	0	0	0	0	0	0	0	0	0	0	0	0	0	0	0	0	0	0	0	0	0	0	0	0	0	0	0	2	0	0	0	0	0	0	0	0	0	0	39	0	67
ASV00302	GTAATACGTAGGGTGCGAGCGTTGTCCGGATTTATTGGGCGTAAAGGGCTCGTAGGCGGTCCGTCGCGTCGGAAGTGAAAACCCGGGGCTCAACCCCGGGCCTGCTTTCGATACGGGCGGACTTGAGTTCGGTAGGGGAGACTGGAACTCCTGGTGTAGCGGTGGAATGCGCAGATATCAGGAAGAACACCGATGGCGAAGGCAGGTCTCTGGGCCGATACTGACGCTGAGGAGCGAAAGCGTGGGGAGCGAACAGGATTAG	Bacteria	Actinobacteriota	Actinobacteria	NA	NA	NA	108	0	0	0	0	0	34	0	0	0	0	0	0	0	0	0	0	0	0	0	0	0	0	0	0	0	0	0	0	0	0	0	0	0	0	0	0	0	0	44	0	30
ASV00305	GTAATACGGAGGGTCCGAGCGTTAATCGGAATTACTGGGCGTAAAGCGTGCGCAGGCGGTTTGTTAAGCGAGATGTGAAAGCCCTGGGCTCAACCTAGGAATCGCATTTCGAACTGGCGAACTAGAGTCTTGTAGAGGGGGGTAGAATTCCAGGTGTAGCGGTGAAATGCGTAGAGATCTGGAGGAATACCGGTGGCGAAGGCGGCCCCCTGGACAAAGACTGACGCTCATGCACGAAAGCGTGGGGAGCAAACAGGATTAG	Bacteria	Proteobacteria	Gammaproteobacteria	Enterobacterales	Shewanellaceae	Shewanella	1000	0	0	0	0	0	0	0	0	0	0	0	0	268	168	0	0	0	0	0	0	0	0	0	0	0	0	0	0	0	186	0	0	0	0	0	0	0	0	0	0	0
ASV00306	GTAATACAGAGGTCTCAAGCGTTGTTCGGATTCATTGGGCGTAAAGGGTGCGTAGGTGGCGATGTAAGTCGGATGTGAAATCTCCAAGCTTAACTTGGAAACTGCATTCGATACTGCGTTGCTAGAGGACTGTAGAGGGCATTGGAATTCACGGTGTAGCAGTGAAATGCGTAGATATCGTGAGGAAGACCAGTGGCGAAGGCGAATGCCTGGGCAGTTCCTGACACTGAGGCACGAAGGCCAGGGGAGCAAACGGGATTAG	Bacteria	Verrucomicrobiota	Verrucomicrobiae	Chthoniobacterales	Chthoniobacteraceae	LD29	754	0	0	22	75	0	192	0	0	32	39	0	0	0	0	0	0	0	15	0	0	0	0	57	0	25	0	40	134	0	0	0	0	0	0	0	0	0	0	0	0	0
ASV00307	GTAATACGTAGGGTGCAAGCGTTGTCCGGATTTATTGGGCGTAAAGAGCTCGTAGGCGGTTAGTCACGTCGGATGTGAAAACCCAGTGCTTAACACTGGGCCTGCATTCGATACGGGCTGACTAGAGTGTTGTAGGGGAGACTGGAACTCCTGGTGTAGCGGTGAAATGCGCAGATATCAGGAAGAACACCGGTGGCGAAGGCGGGTCTCTGGGCAACTACTGACGCTGAGGAGCGAAAGCGTGGGGAGCAAACAGGATTAG	Bacteria	Actinobacteriota	Actinobacteria	PeM15	NA	NA	1167	0	0	104	112	7	215	0	0	24	94	0	0	0	0	0	0	25	123	58	0	63	0	16	0	17	0	64	116	0	0	0	0	0	0	0	0	76	0	9	0	0
ASV00309	GTAATACGTAGGGGGCAAGCGTTATCCGGAATTACTGGGTGTAAAGGGTGAGTAGGTTGGCTTGTAAGTCATATGTGAAATACCGATGCTTAACATCGGGGCTGCATAAGAAACTACAAGTCTAGAGTACAGGAGAGGTAAGCGGAATTCCTAGTGTAGCGGTGAAATGCGTAGATATTAGGAAGAACACCAGTGGCGAAGGCGGCTTACTGGACTGAAACTGACACTGAGTCACGAAAGCGTGGGGAGCAAACAGGATTAG	Bacteria	Firmicutes	Clostridia	Lachnospirales	Lachnospiraceae	Tyzzerella	1813	0	0	0	0	0	12	0	0	0	0	0	0	0	0	0	0	0	0	0	0	0	0	0	0	0	10	0	0	0	0	0	0	0	0	82	11	0	0	0	0	86
ASV00310	GTAATACGGGAGTGGCAAGCGTTATCCGGAATTATTGGGCGTAAAGCGTCCGCAGGTGGCCCTGTAAGTCTGTCGTTAAAGCGTGGAGCTTAACTCCATTTAAGCGATGGAAACTACAGGGCTAGAGTGTGGTAGGGGCAGAGGGAATTCCCGGTGTAGCGGTGAAATGCGTAGATATCGGGAAGAACACCAGTGGCGAAGGCGCTCTGCTGGGCCATCACTGACACTCATGGACGAAAGCCAGGGGAGCGAAAGGGATTAG	Bacteria	Cyanobacteria	Cyanobacteriia	Synechococcales	Cyanobiaceae	Cyanobium PCC-6307	597	0	0	0	0	0	197	0	0	0	0	0	0	0	0	0	0	47	19	59	0	0	0	0	0	0	0	0	80	0	0	0	0	0	0	0	14	0	0	39	28	28
ASV00311	GTAAGACGAGCTCCCCAAACGTTATTCGGTATTACTGGGCTTAAAGAGTTCGTAGGCGGCGAAGTAGGTGAGGTGTGAAAGCCCTCGGCTCAACCGAGGAACTGCGCTTCAAACCGCTTTGCTAGAGGGAGATAGGGGTAAGCGGAACAGATGGTGGAGCGGTGAAATGCATTGATATCATCTGGAACACCGGTGGCGAAAGCGGCTTACTGGGTCTTTTCTGACGCTGAGGAACGAAAGCTAGGGTAGCGAACGGGATTAG	Bacteria	Planctomycetota	Planctomycetes	Pirellulales	Pirellulaceae	Pirellula	1674	6	0	24	26	0	24	0	0	0	54	0	0	0	0	0	0	0	0	0	0	0	0	0	0	0	0	14	5	0	0	0	0	0	0	0	0	45	0	0	0	0
ASV00313	GTAATACGAAGGGGGCTAGCGTTGCTCGGAATTACTGGGCGTAAAGGGCGCGTAGGCGGACAGTTAAGTTGGGGGTGAAAGCCCGGGGCTCAACCTCGGAATTGCCTTCAATACTGGCTGTCTTGAGTACGGGAGAGGTGAGTGGAACTCCGAGTGTAGAGGTGAAATTCGTAGATATTCGGAAGAACACCAGTGGCGAAGGCGACTCACTGGCCCGTTACTGACGCTGAGGCGCGAAAGCGTGGGGAGCAAACAGGATTAG	Bacteria	Proteobacteria	Alphaproteobacteria	Caulobacterales	Caulobacteraceae	NA	1808	0	0	0	0	0	0	0	0	0	0	0	253	0	0	5	0	0	0	0	0	0	0	0	0	0	0	0	0	0	0	0	0	0	82	43	209	0	0	5	0	0
ASV00314	GTAATACGTAGGGCGCAAGCGTTGTCCGGATTTATTGGGCGTAAAGAGCTCGTAGGCGGTCTGTCGCGTCGGAAGTGAAAACCCGGAGCTCAACTCCGGGCCTGCTTTCGATACGGGCAGACTTGAGTACTGCAGGGGAGACTGGAATTCCTGGTGTAGCGGTGGAATGCGCAGATATCAGGAGGAACACCGGTGGCGAAGGCGGGTCTCTGGGCAGAAACTGACGCTGAGGAGCGAAAGCGTGGGGAGCGAACAGGATTAG	Bacteria	Actinobacteriota	Actinobacteria	NA	NA	NA	1087	118	0	31	78	0	357	10	0	0	0	0	0	0	0	0	0	8	0	8	0	0	0	0	0	0	0	0	0	0	0	0	0	0	0	0	0	114	62	89	24	0
ASV00315	GTAATACGGAGGGTCCGAGCGTTATCCGGATTTATTGGGTTTAAAGGGAGCGTAGATGGGTTTTTAAGTCAGTTGTGAAAGTTTGCGGCTCAACCGTAAAATTGCAATTGAAACTGGAGATCTTGAGTATAGTTGAGGTGGGCGGAATTCGTGGTGTAGCGGTGAAATGCTTAGATATCACGAAGAACTCCGATTGCGAAGGCAGCTCACTAAGCTATTACTGACATTGAGGCTCGAAAGTGTGGGTATCAAACAGGATTAG	Bacteria	Bacteroidota	Bacteroidia	Bacteroidales	Bacteroidaceae	Bacteroides	1446	121	142	0	0	531	172	98	0	0	0	0	0	0	0	0	0	0	0	0	0	0	0	0	0	0	0	0	0	0	0	0	71	0	89	0	0	0	0	141	0	0
ASV00316	GTAATACGTAGGTGGCAAGCGTTATCCGGAATTATTGGGCGTAAAGGGCGTGTAGGCGGTGCTTTAAGTCTGACGTGAAAGCCAACGGCTCAACCGTTGAAATGCGTTGGAAACTGGAGCACTTGAGTGTCGGAGAGGAAAGCGGAATTCCTAGTGTAGCGGTGAAATGCGTAGATATTAGGAGGAACACCAGTGGCGAAGGCGGCTTTCTGGACGACAACTGACGCTGAGGCGCGAAAGCGTGGGGAGCAAACAGGATTAG	Bacteria	Firmicutes	Bacilli	Erysipelotrichales	Erysipelotrichaceae	ZOR0006	687	0	0	0	0	0	462	117	0	0	0	0	0	0	0	0	0	0	0	0	0	0	0	0	0	0	0	0	0	0	0	0	0	0	0	0	0	0	0	74	0	0
ASV00317	GTAATACGTAGGGTGCGAGCGTTAATCGGAATTACTGGGCGTAAAGCGTGCGCAGGCGGTTTTGTAAGACAGGCGTGAAATCCCCGGGCTCAACCTGGGAACTGCGCTTGTGACTGCAAGGCTAGAGTACGGCAGAGGGGGGTGGAATTCCACGTGTAGCAGTGAAATGCGTAGAGATGTGGAGGAACACCAATGGCGAAGGCAGCCCCCTGGGTCGATACTGACGCTCATGCACGAAAGCGTGGGTAGCAAACAGGATTAG	Bacteria	Proteobacteria	Gammaproteobacteria	Burkholderiales	Rhodocyclaceae	Dechloromonas	910	16	0	0	0	0	0	0	0	0	0	0	0	0	0	0	0	0	0	0	0	0	0	0	0	0	61	0	0	0	0	0	0	0	0	0	47	0	0	0	15	185
ASV00318	GTAATACAGAGGTCTCAAGCGTTGTTCGGATTCATTGGGCGTAAAGGGTGCGTAGGCGGCGTGGAAAGTTGAGTGTGAAATCCTAGGGCTTAACCTTAGAACTGCACTCAATACTCCCATGCTAGAGGAATGTAGAGGAGAGTGGAATTCACGGTGTAGCAGTGAAATGCGTAGATATCGTGAGGAAGACCAGTTGCGAAGGCGACTCTCTGGGCATTTCCTGACGCTGAGGCACGAAGGCCAGGGGAGCAAACGGGATTAG	Bacteria	Verrucomicrobiota	Verrucomicrobiae	Chthoniobacterales	Terrimicrobiaceae	Terrimicrobium	1759	0	0	402	678	0	61	0	0	0	0	0	0	0	0	0	5	14	29	30	0	0	0	0	0	0	0	0	0	0	0	0	0	0	0	0	0	340	132	0	0	0
ASV00319	GTAATACGTAGGGGGCTAGCGTTATCCGGAATTACTGGGCGTAAAGGGTGCGTAGGTGGTTTTTCAAGTCAGGAGTGAAAGGCTACGGCTCAACCGTAGTAAGCTCTTGAAACTGTAAAACTTGAGTGCAGGAGAGGAGAGTGGAATTCCTAGTGTAGCGGTGAAATGCGTAGATATTAGGAGGAACACCAGTTGCGAAGGCGGCTCTCTGGACTGTAACTGACGCTGAGGCACGAAAGCGTGGGGAGCAAACAGGATTAG	Bacteria	Firmicutes	Clostridia	Peptostreptococcales-Tissierellales	Peptostreptococcaceae	NA	570	8	0	0	0	0	0	0	0	88	78	45	0	0	0	0	0	0	0	0	0	0	0	0	162	0	0	0	23	0	58	0	22	0	0	0	0	41	0	0	13	0
ASV00320	GTAATACGTAGGGGGCAAGCGTTATCCGGATTTACTGGGTGTAAAGGGAGCGTAGACGGCTTGGTAAGTCTGATGTGAAAGCCCAGGGCTCAACCCTGGGACTGCATTGGAAACTACCTGGCTAGAGTGCAGGAGAGGTAAGTGGAATTCCTAGTGTAGCGGTGAAATGCGTAGATATTAGGAGGAACACCAGTGGCGAAGGCGACTTACTGGACTGTTACTGACGTTGAGGCTCGAAAGCGTGGGGAGCAAACAGGATTAG	Bacteria	Firmicutes	Clostridia	Lachnospirales	Lachnospiraceae	NA	1282	11	0	0	0	0	0	0	0	0	0	30	0	0	12	125	0	0	0	0	0	0	0	0	899	0	0	0	0	36	0	0	0	0	0	0	0	0	0	44	0	0
ASV00321	GTAATACGGAGGGTGCGAGCGTTAATCGGAATTACTGGGCGTAAAGCGCATGCAGGTGGTTTGTTAAGTCAGATGTGAAAGCCCGGGGCTCAACCTCGGAACTGCATTTGAAACTGGCAGACTAGAGTACTGTAGAGGGGGGTAGAATTTCAGGTGTAGCGGTGAAATGCGTAGACATCTGAAGGAATACCGGTGGCGAAGGCGGCCCCCTGGACAGATACTGACACTCAGATGCGAAAGCGTGGGGAGCAAACAGGATTAG	Bacteria	Proteobacteria	Gammaproteobacteria	Enterobacterales	Vibrionaceae	Vibrio	1547	0	0	0	0	0	0	0	1	0	0	0	0	0	0	0	0	43	101	0	0	96	101	0	0	0	56	31	0	0	0	0	0	2	0	0	0	0	0	0	0	0
ASV00322	GTAATACGAAGGGTGCAAGCGTTAATCGGAATTACTGGGCGTAAAGCGCGCGTAGGTGGTTCAGCAAGTTGGATGTGAAAGCCCCGGGCTCAACCTGGGAACTGCATCCAAAACTACTGGGCTAGAGTATGGTAGAGGGTGGTGGAATTTCCTGTGTAGCGGTGAAATGCGTAGATATAGGAAGGAACACCAGTGGCGAAGGCGACCACCTGGACTAATACTGACACTGAGGTGCGAAAGCGTGGGGAGCAAACAGGATTAG	Bacteria	Proteobacteria	Gammaproteobacteria	Pseudomonadales	Pseudomonadaceae	Pseudomonas	169	0	0	0	0	0	0	0	0	0	0	0	0	0	0	0	0	137	0	0	0	0	0	0	0	0	0	0	0	0	0	0	0	0	0	0	0	0	0	0	0	0
ASV00323	GTAATACAGAGGTCTCGAGCGTTGTTCGGATTTACTGGGCGTAAAGGGTGCGTAGGCGGTAACGTGTGTCGGATGTGAAATCTCCCGGCTCAACCGGGAGGCAGCATCTGAAACTACGATACTAGAGTTCGGGAGAGGAAAGTGGAATTCTTGGTGTAGCAGTGAAATGCGTAGATATCAAGAGGAACACCTGTGGCGAAGGCGACTTTCTGGACCGATACTGACGCTGAGGCACGAAGGTCAGGGGAGCAAACAGGATTAG	Bacteria	NA	NA	NA	NA	NA	1457	68	0	0	7	85	783	58	0	0	0	0	0	0	0	0	0	74	0	39	0	0	0	0	0	2	0	0	0	0	124	0	0	0	0	0	0	0	0	105	66	46
ASV00325	GTAATACAGAGGGTGCGAGCGTTAATCGGATTTACTGGGCGTAAAGCGTGCGTAGGCGGCTGATTAAGTCGGATGTGAAATCCCTGAGCTTAACTTAGGAATTGCATTCGATACTGGTCAGCTAGAGTATGGGAGAGGATGGTAGAATTCCAGGTGTAGCGGTGAAATGCGTAGAGATCTGGAGGAATACCGATGGCGAAGGCAGCCATCTGGCCTAATACTGACGCTGAGGTACGAAAGCATGGGGAGCAAACAGGATTAG	Bacteria	Proteobacteria	Gammaproteobacteria	Pseudomonadales	Moraxellaceae	Acinetobacter	263	0	0	0	0	0	0	0	0	0	0	0	0	0	0	0	0	0	0	0	0	0	0	36	0	0	0	0	0	0	0	0	0	0	0	0	92	0	0	0	0	5
ASV00326	GTAATACAGAGGGCTCGAGCGTTAATCGGAATCACTGGGCTTAAAGCGTGCGTAGGCGGGCGTGTAAGCATCTTGTGAAAGCCCCCGGCTCAACCGGGGAATTGCTTGGTGAACTGCACGTCTTGAGGCAAGTAGAGGTGGTCGGAACGATAGGTGGAGCGGTGAAATGCGTAGATATCTATCGGAACGCCAACGGAGAAGTCAGGCCACTGGGCTTGTTCTGACGCTGAGGCACGAAAGCGTGGGTAGCAAACGGGATTAG	Bacteria	Planctomycetota	Phycisphaerae	Phycisphaerales	Phycisphaeraceae	CL500-3	854	0	0	27	14	4	160	14	6	0	2	0	0	0	0	0	0	0	0	137	0	0	3	76	0	82	0	0	34	0	0	0	14	51	0	0	0	37	0	64	23	0
ASV00327	GTAATACGTAGGGTGCGAGCGTTAATCGGAATTACTGGGCGTAAAGCGTGCGCAGGCGGATTGTTAAGCAAGATGTGAAATCCCCGGGCTTAACCTGGGAATGGCATTTTGAACTGGCAGTCTAGAGTGTGTCAGAGGGGGGTGGAATTCCACGTGTAGCAGTGAAATGCGTAGAGATGTGGAGGAACACCAATGGCGAAGGCAGCCCCCTGGGATAACACTGACGCTCATGTACGAAAGCGTGGGTAGCAAACAGGATTAG	Bacteria	Proteobacteria	Gammaproteobacteria	Burkholderiales	Hydrogenophilaceae	Thiobacillus	573	17	0	0	0	0	112	15	0	0	0	0	0	0	0	0	0	54	0	0	0	0	0	0	0	0	0	0	0	0	0	0	0	0	0	0	0	0	0	0	27	15
ASV00328	GTAATACGTAAGGGGCGAGCGTTGCTCGGAATTACTGGGCGTAAAGGGCATGTAGGCAGTCCGTTAAGCGGAGTGTGAAAGACCACGGCTCAACTGTGGGAACGCGCTCCGAACTGGCGGACTAGAATCTAGGAGAAGGTAGTGGAATTTCCCGTGTAGCGGTGGAATGCATAGATATGGGAAGGAACACCTAAGGCGAAGGCAGCTACCTATGCTAAGATTGACGCTGAGGTGCGAAAGTGTGGGGATCAAATAGGATTAG	Bacteria	Spirochaetota	Brevinematia	Brevinematales	Brevinemataceae	Brevinema	1681	0	0	0	0	0	0	0	0	0	0	0	0	0	0	0	0	0	0	0	0	0	0	31	0	0	0	0	0	0	46	0	0	1437	0	0	0	0	0	0	0	0
ASV00329	GTAAGACGAACCGTACAAACGTTACTCGGAATTACTGGGCTTAAAGGGTGCGTAGGCTGCGCGGAAAGTTGGGTGTGAAAGCCCTCGGCTCAACCGAGGAATTGCATCCAAAACTACCGTGCTCGAGGGAGACAGAGGTAAGCGGAACTCAAGGTGGAGCGGTGAAATGCGTTGATATCTTGAGGAACACCGGTGGCGAAAGCGGCTTACTGGGTCTCTTCTGACGCTGAGGCACGAAAGCTAAGGTAGCAAACGGGATTAG	Bacteria	Planctomycetota	Planctomycetes	Pirellulales	Pirellulaceae	NA	1120	0	0	0	100	25	201	13	0	47	120	0	0	0	0	0	0	0	82	50	0	32	0	37	0	0	0	126	101	0	0	0	0	0	0	0	0	0	0	0	0	0
ASV00331	GTAGTACATATGTCGCAAGCGTTATCCGGATTTATTGGGCGTAAAGCGCGTCTAGGCGGTTTACTAAGTCTGATGTGAAAATGCGGGGCTCAACTCCGTATTGCGTTGGAAACTGGTAGACTAGAGTACTGGAGAGGTGGGCGGAACTACAAGTGTAGAGGTGGAATTCGTAGATATTTGTAGGAATGCCGATGGAGAAGTCAGCTCACTGGACAGATACTGACGCTAAAGCGCGAAAGCGTGGGGAGCAAACAGGATTAG	Bacteria	Fusobacteriota	Fusobacteriia	Fusobacteriales	Fusobacteriaceae	Cetobacterium	1464	0	0	0	0	0	1039	425	0	0	0	0	0	0	0	0	0	0	0	0	0	0	0	0	0	0	0	0	0	0	0	0	0	0	0	0	0	0	0	0	0	0
ASV00336	GTAATACGAAGGGGGCTAGCGTTGTTCGGATTTACTGGGCGTAAAGCGCACGTAGGCGGACTTTTAAGTCAGGGGTGAAATCCCAGAGCTCAACTCTGGAACTGCCTTTGATACTGGAAGTCTTGAGTATGGTAGAGGTGAGTGGAATTCCGAGTGTAGAGGTGAAATTCGTAGATATTCGGAGGAACACCAGTGGCGAAGGCGGCTCACTGGACCATTACTGACGCTGAGGTGCGAAAGCGTGGGGAGCAAACAGGATTAG	Bacteria	Proteobacteria	Alphaproteobacteria	Rhizobiales	Rhizobiaceae	Ochrobactrum	1219	0	0	0	0	0	0	0	0	0	0	0	0	0	0	0	0	0	0	0	0	0	0	0	0	0	0	0	0	0	0	0	0	0	0	111	0	0	0	44	7	192
ASV00337	GTAATACGAAGGGTGCAAGCGTTAATCGGAATTACTGGGCGTAAAGCGCGCGTAGGTGGTTCAGCAAGTTGGATGTGAAATCCCCGGGCTCAACCTGGGAACTGCATCCAAAACTACTGAGCTAGAGTACGGTAGAGGGTGGTGGAATTTCCTGTGTAGCGGTGAAATGCGTAGATATAGGAAGGAACACCAGTGGCGAAGGCGACCACCTGGACTGATACTGACACTGAGGTGCGAAAGCGTGGGGAGCAAACAGGATTAG	Bacteria	Proteobacteria	Gammaproteobacteria	Pseudomonadales	Pseudomonadaceae	Pseudomonas	172	0	0	0	0	0	0	0	0	0	0	0	0	0	0	0	0	0	0	0	0	0	0	0	0	0	0	0	0	0	0	0	0	0	0	0	0	0	0	74	0	30
ASV00338	GTAATACGTAGGGTGCAAGCGTTAATCGGAATTACTGGGCGTAAAGCGTGCGCAGGCGGTTTTGTAAGTCTGACGTGAAATCCCCGGGCTCAACCTGGGAATTGCGTTGGAGACTGCAAGGCTAGAATCTGGCAGAGGGGGGTAGAATTCCACGTGTAGCAGTGAAATGCGTAGAGATGTGGAGGAACACCGATGGCGAAGGCAGCCCCCTGGGTCAAGATTGACGCTCATGCACGAAAGCGTGGGGAGCAAACAGGATTAG	Bacteria	Proteobacteria	Gammaproteobacteria	Burkholderiales	Oxalobacteraceae	Massilia	100	0	0	0	0	0	0	0	0	0	0	0	0	0	0	0	0	0	0	0	0	0	0	0	0	0	0	0	0	0	0	0	0	0	0	18	0	0	0	0	0	0
ASV00339	GTAATACAGAGGGCTCGAGCGTTAATCGGAATCACTGGGCTTAAAGCGTGCGTAGGCGGGCCTGTAGGCCTGTCGTGAAATCCCACGGCTCAACCGTGGAATAGCGATGGGAACCACAGGTCTTGAGGCAGGTAGAGGCAGTTGGAACGATAGGTGGAGCGGTGAAATGCGTAGATATCTATCGGAACGCCAAAGGAGAAGTCAGACTGCTGGGCCTGATCTGACGCTGAGGCACGAAAGCGTGGGTAGCAAACGGGATTAG	Bacteria	Planctomycetota	Phycisphaerae	Phycisphaerales	Phycisphaeraceae	NA	987	0	0	0	0	0	0	0	38	0	0	0	0	0	0	0	0	0	0	36	0	62	0	137	2	148	0	384	86	0	0	14	0	0	0	0	0	0	0	0	0	0
ASV00340	GTAATACGGAGGGTGCAAGCGTTGTCCGGATTTATTGGGTTTAAAGGGTACGTAGGCGGTCTGGTAAGTCAGTGGTGAAATCTTGCGGCTCAACCGTAAAAGTGCCATTGATACTGCCGGACTTGAGTGTCGGAGGGGTAGCCGGAATTCCACAAGTAGCGGTGAAATGCTTAGATATGTGGAGGAACGCCGACGGTGAAGACAGGCTACTGGCCGACAACTGACGCTGAGGTACGAAAGCGTGGGGATCAAACAGGATTAG	Bacteria	Bacteroidota	Bacteroidia	NA	NA	NA	1513	0	0	0	0	0	0	0	0	13	0	0	0	47	0	349	0	0	0	0	0	0	0	65	0	0	0	0	0	94	435	0	43	0	0	0	0	0	0	0	0	0
ASV00342	GTAATACGGAGGGTGCAAGCGTTAATCGGATTAACTGGGCGTAAAGCGCACGTAGGCGGTATTGTAAGTCAGAGGTGTAATCCCACAGCTTACCTGTGGAACTGCCTTTGAAACTGCAGTACTAGAATGTAGGAGAGGATAGTGGAATTTCTAGTGTAGGAGTGGAATCTGTAGATATTAGAAGGAACACCAGTGGCGAAGGCGACTATCTGGACTAATATTGACGCTGAGGTGCGAAAGCGTGGGGAGCAAACAGGATTAG	Bacteria	NA	NA	NA	NA	NA	1572	0	0	0	0	0	0	0	1572	0	0	0	0	0	0	0	0	0	0	0	0	0	0	0	0	0	0	0	0	0	0	0	0	0	0	0	0	0	0	0	0	0
ASV00345	GTAATACGGAGGGTGCGAGCGTTAATCGGAATTACTGGGCGTAAAGCGCGTGTAGGTGGCTTGTTAAGCCAGATGTGAAAGCCCCGGGCTCAACCTGGGAACTGCATTTGGAACTGGCAGGCTAGAGTTTTGTAGAGGGTGGTAGAATTTCAGGTGTAGCGGTGAAATGCGTAGAGATCTGAAGGAATACCGGTGGCGAAGGCGACCACCTGGCCAATAACTGACACTGAGACGCGAAGGCGTGGGTAGCAAACGGGATTAG	Bacteria	Proteobacteria	Gammaproteobacteria	Enterobacterales	Psychromonadaceae	Motilimonas	1423	0	0	7	7	0	12	0	0	0	0	0	0	0	63	0	0	838	0	0	0	0	0	0	0	0	0	0	0	0	0	75	50	3	0	0	0	0	0	0	0	0
ASV00346	GTAATACGTATGTCGCAAGCGTTATCCGGATTTATTGGGCGTAAAGCGCGTCTAGGCGGAAAAATAAGTCTGATGTTAAAATGCGGGGCTCAACTCCGTATTGCGTTGGAAACTGTTTTTCTAGAGTACTGGAGAGGTGGGCGGAACTACAAGTGTAGAGGTGAAATTCGTAGATACCTGTAGGAATGCCGATGGAGAAGTCAGCTCACTGGACAGATACTGACGCTAAAGCGCGAAAGCGTGGGGAGCAAACAGGATTAG	Bacteria	Fusobacteriota	Fusobacteriia	Fusobacteriales	Fusobacteriaceae	Cetobacterium	231	0	0	0	0	0	0	0	62	0	0	0	0	0	0	0	0	0	0	0	0	41	0	0	0	55	0	39	0	0	0	0	0	0	0	0	0	0	0	0	0	0
ASV00347	GTAATACGTAGGGGGCTAGCGTTATCCGGAATTACTGGGCGTAAAGGGTGCGTAGGCGGTCTTTCAAGCCAGAAGTGAAAGGCTACGGCTCAACCGTAGTAAGCTTTTGGAACTGTAAGACTTGAGTGCAGGAGAGGAGAGTGGAATTCCTAGTGTAGCGGTGAAATGCGTAGATATTAGGAGGAACACCAGTTGCGAAGGCGGCTCTCTGGACTGTAACTGACACTGAGGCACGAAAGCGTGGGGAGCAAACAGGATTAG	Bacteria	Firmicutes	Clostridia	Peptostreptococcales-Tissierellales	Peptostreptococcaceae	NA	786	16	15	25	22	29	96	30	0	31	116	0	0	0	0	84	0	0	0	0	0	0	0	0	87	0	0	0	0	0	0	0	0	0	0	0	0	0	0	36	1	39
ASV00348	GTAAGACGAACCGTACAAACGTTACTCGGAATTACTGGGCTTAAAGGGTGCGTAGGCTGCGCGGAAAGTTGGGTGTGAAAGCCCTCGGCTCAACCGAGGAATTGCATTCAAAACTACCGTGCTCGAGGGAGACAGAGGTAAGCGGAACTCAAGGTGGAGCGGTGAAATGCGTTGATATCTTGAGGAACACCGGTGGCGAAAGCGGCTTACTGGGTCTCTTCTGACGCTGAGGCACGAAAGCTAAGGTAGCAAACGGGATTAG	Bacteria	Planctomycetota	Planctomycetes	Pirellulales	Pirellulaceae	NA	594	0	0	174	126	0	0	0	0	0	0	0	0	0	0	0	0	0	0	93	0	0	6	0	0	0	0	0	0	0	13	0	0	0	0	0	0	78	30	0	0	0
ASV00349	GTAATACGGAGGGTGCAAGCGTTAATCGGAATTACTGGGCGTAAAGCGCACGCAGGCGGTTGGATAAGTTAGATGTGAAAGCCCCGGGCTCAACCTGGGAATTGCATTTAAAACTGTCCGACTAGAGTCTTGTAGAGGGGGGTAGAATTCCAGGTGTAGCGGTGAAATGCGTAGAGATCTGGAGGAATACCGGTGGCGAAGGCGGCCCCCTGGACAAAGACTGACGCTCAGGTGCGAAAGCGTGGGGAGCAAACAGGATTAG	Bacteria	Proteobacteria	Gammaproteobacteria	Enterobacterales	Aeromonadaceae	Aeromonas	1519	0	0	0	0	0	0	0	919	0	0	69	0	0	0	0	0	0	0	0	0	0	0	53	0	0	0	180	0	0	26	0	0	0	0	0	0	0	0	0	0	0
ASV00350	GTAATACGGAGGGTGCGAGCGTTAATCGGAATTACTGGGCGTAAAGCGTGCGTAGGCGGAAGGGTCAGTCAGCCGTGAAAGCCCTGGGCTCAACCTGGGAACGGCGGTTGAGACGGCCCGTCTGGAGTGGGCTAGAGGATCGTGGAATTCCGGGTGTAGCGGTGAAATGCGTAGAGATCCGGAGGAACACCGATGGCGAAGGCAGCGATCTGGGGCCACACTGACGCTGAGGCACGAAAGCGTGGGGAGCAAACAGGATTAG	Bacteria	Proteobacteria	Gammaproteobacteria	Competibacterales	Competibacteraceae	Candidatus Competibacter	955	134	0	0	0	43	263	61	0	4	36	0	0	0	0	0	0	19	0	0	0	0	0	0	0	0	0	0	0	0	0	0	0	0	0	0	0	0	0	235	81	38
ASV00353	GTAATACGGAGGGTCCAAGCGTTAATCGGAATTACTGGGCGTAAAGCGTGCGCAGGCGGTTGATTAAGCGAGATGTGAAAGCCCCGGGCTCAACCTGGGAATTGCATTTCGAACTGGTCAACTAGAGTCTTGTAGAGGGGGGTAGAATTCCAGGTGTAGCGGTGAAATGCGTAGAGATCTGGAGGAATACCGGTGGCGAAGGCGGCCCCCTGGACAAAGACTGACGCTCAGGTGCGAAAGCGTGGGGAGCAAACAGGATTAG	Bacteria	Proteobacteria	Gammaproteobacteria	Enterobacterales	Shewanellaceae	Shewanella	188	0	0	1	0	0	0	0	6	0	0	12	0	2	1	7	7	4	0	0	16	0	19	23	0	3	0	24	0	0	3	0	0	6	0	0	0	0	0	0	0	0
ASV00354	GTAATACGAAGGGGGCTAGCGTTGCTCGGAATTACTGGGCGTAAAGGGAGCGTAGGCGGACATTTAAGTCAGGGGTGAAATCCCGGGGCTCAACCTCGGAATTGCCTTTGATACTGGGTGTCTTGAGTATGAGAGAGGTGTGTGGAACTCCGAGTGTAGAGGTGAAATTCGTAGATATTCGGAAGAACACCAGTGGCGAAGGCGACACACTGGCTCATTACTGACGCTGAGGCTCGAAAGCGTGGGGAGCAAACAGGATTAG	Bacteria	Proteobacteria	Alphaproteobacteria	Caulobacterales	Caulobacteraceae	Brevundimonas	1195	0	0	0	0	0	0	0	0	0	0	0	0	0	0	0	0	0	0	0	0	0	0	0	0	0	0	0	0	0	0	0	0	0	873	0	0	0	0	0	0	12
ASV00357	GTAATACGTATGTCGCAAGCGTTATCCGGATTTATTGGGCGTAAAGCGCGTCTAGGCGGAAAAATAAGTCTGATGTTAAAATGCGGGGCTCAACTCCGTATTGCGTTGGAAACTGTTTTTCTAGAGTACTGGAGAGGTGGGCGGAACTACAAGTGTAGAGGTGAAATTCGTAGCTATTTGTAGGAATGCCGATGGAGAAGTCAGCTCACTGGACAGATACTGACGCTAAAGCGCGAAAGCGTGGGGAGCAAACAGGATTAG	Bacteria	Fusobacteriota	Fusobacteriia	Fusobacteriales	Fusobacteriaceae	Cetobacterium	158	0	0	0	0	0	0	0	87	0	0	0	0	0	0	0	0	0	0	0	0	0	0	0	0	71	0	0	0	0	0	0	0	0	0	0	0	0	0	0	0	0
ASV00358	GTAATACGTATGTCGCAAGCGTTATCCGGATTTATTGGGCGTAAAGCGCGTCTAGGCGGAAAAATAAGTCTGATGTTAAAATGCGGGGCTCAACTCCGTATTGCGTTGGAAACTGCAGAACTAGAGTACTGGAGAGGTGGGCGGAACTACAAGTGTAGAGGTGAAATTCGTAGATATTTGTAGGAATGCCGATGGAGAAGTCAGCTCACTGGACAGATACTGACGCTGAAGCGCGAAAGCGTGGGGAGCAAACAGGATTAG	Bacteria	Fusobacteriota	Fusobacteriia	Fusobacteriales	Fusobacteriaceae	Cetobacterium	375	14	118	0	0	0	0	0	0	140	37	40	0	0	0	0	0	0	0	0	0	0	0	0	0	0	0	0	0	0	26	0	0	0	0	0	0	0	0	0	0	0
ASV00359	GTAATACGGAGGGTGCAAGCGTTAATCGGAATTACTGGGCGTAAAGCGCATGCAGGCGGTTTGTTAAGCAAGATGTGAAAGCCCTGGGCTTAACCTGGGAGTTGCATTTTGAACTGGCAAGCTAGAGTCTTGTAGAGGGGGGTGGAATTTCAGGTGTAGCGGTGAAATGCGTAGAGATCTGAAGGAATACCGGTGGCGAAGGCGGCCCCCTGGACAAAGACTGACGCTCAGATGCGAAAGCGTGGGGAGCAAACAGGATTAG	Bacteria	Proteobacteria	Gammaproteobacteria	Enterobacterales	Vibrionaceae	Enterovibrio	878	0	387	0	0	0	0	0	0	0	0	0	0	0	0	0	149	0	0	0	0	0	0	0	0	0	0	0	0	0	0	0	0	0	0	0	0	0	0	0	0	0
ASV00361	GTAATACATAGGATGCAAGCGTTATCCGGATTTACTGGGCGTAAAGCGAGCGCAGGCGGATTTGTAAGTTTGGTGTTAAAGGCAATTGCTTAACAATTGTTTGCATTGAAAACTGCAAGTCTAGAGTGTAGTAGGGAGTTTTGGAACTCCATGTGGAGCGGTGGAATGCGTAGATATATGGAAGAACACCAGTGGCGAAGGCGAAAACTTTGACTACAACTGACGCTTAGGCTCGAAAGTGTGGGGAGCAAATAGGATTAG	Bacteria	Firmicutes	Bacilli	Mycoplasmatales	Mycoplasmataceae	NA	347	0	0	0	0	0	52	0	0	0	0	0	0	0	0	8	0	149	0	0	0	0	0	102	2	0	0	0	0	0	2	0	0	0	0	0	0	0	0	0	0	0
ASV00362	GTAATACGGAGGGTGCGAGCGTTAATCGGAATTACTGGGCGTAAAGCGCATGCAGGTGGTTTGTTAAGTCAGATGTGAAAGCCCGGGGCTCAACCTCGGAACTGCATTTGAAACTGGCAGACTAGAGTACTGTAGAGGGGGGTAGAATTTCAGGTGTAGCGGTGAAATGCGTAGCGATCTGAAGGAATACCGGTGGCGAAGGCGGCCCCCTGGACAGATACTGACACTCAGATGCGAAAGCGTGGGGAGCAAACAGGATTAG	Bacteria	Proteobacteria	Gammaproteobacteria	Enterobacterales	Vibrionaceae	Vibrio	1305	0	0	0	0	0	0	0	0	0	0	0	0	0	0	0	0	0	99	0	0	75	122	0	0	0	66	40	0	0	0	0	0	1	0	0	0	0	0	0	0	0
ASV00363	GTAAGACAGAGGGTGCAAACGTTGTTCGGAATTACTGGGCGTAAAGCGTGTGTAGGCTGCCGTGCAAGTCGGATGTGAAAGCCCCGGGCTCAACCCGGGAAGTGCACCCGATACTGCATGGCTTGAGTACCGGAGAGGTTGGTGGAATTCTCGGTGTAGAGGTGAAATTCGTAGATATCGAGAGGAACACCGGTGGCGAAGGCGGCCAACTGGACGAGTACTGACGCTGAGACACGAAAGCGTGGGGAGCAAACAGGATTAG	Bacteria	Myxococcota	Polyangia	Polyangiales	Polyangiaceae	Pajaroellobacter	1440	0	0	0	0	0	0	0	0	0	0	0	74	0	0	0	0	0	0	0	0	0	0	0	0	0	0	0	0	0	0	0	0	0	112	43	284	10	0	0	0	0
ASV00366	GTAATACGGAGGGGGCTAGCGTTGTTCGGAATTACTGGGCGTAAAGCGCACGTAGGCGGACTGGAAAGTTGGGGGTGAAATCCCGGGGCTCAACCTCGGAACTGCCTTCAAAACTATCAGTCTGGAGTTCGAGAGAGGTGAGTGGAATTCCGAGTGTAGAGGTGAAATTCGTAGATATTCGGAGGAACACCAGTGGCGAAGGCGGCTCACTGGCTCGATACTGACGCTGAGGTGCGAAAGCGTGGGGAGCAAACAGGATTAG	Bacteria	Proteobacteria	Alphaproteobacteria	Rhodobacterales	Rhodobacteraceae	Paracoccus	1412	0	0	0	0	0	0	0	0	0	0	0	0	0	0	0	0	0	0	0	0	0	0	0	0	0	0	0	0	0	0	0	0	0	1271	0	0	0	0	0	0	0
ASV00367	GTAATACGGAGGATGCGAGCGTTATCCGGATTTATTGGGTTTAAAGGGTGCGCAGGCGGGAACTTAAGTCAGCGGTGAAATCTCGAGGCTCAACCTCGAACCTGCCGTTGAAACTGGGTTTCTTGAGTATAGATGAAGTAGGCGGAATTCGTTGTGTAGCGGTGAAATGCATAGATATAACGAGGAACCCCAATTGCGTAGGCAGCTTACTAAACTATAACTGACGCTCAAGCACGAAAGCGTGGGTATCAAACAGGATTAG	Bacteria	Bacteroidota	Bacteroidia	Bacteroidales	Dysgonomonadaceae	Dysgonomonas	1130	0	0	0	0	4	0	0	0	0	0	0	0	0	0	0	0	0	0	0	0	0	0	0	0	0	0	0	0	0	0	0	0	0	0	185	85	0	0	0	0	474
ASV00368	GTAATACGGGAGTGGCAAGCGTTATCCGGAATTATTGGGCGTAAAGCGTCCGCAGGCGGCCTTGTAAGTCTGCTGTCAAAGCGTGGAGCTTAACTCCATTTCGGCAGTGGAAACTACAAGGCTTGAGTGTGGTAGGGGCAGAGGGAATTCCCGGTGTAGCGGTGAAATGCGTAGATATCGGGAAGAACACCAGTGGCGAAGGCGCTCTGCTGGGCCATAACTGACGCTCATGGACGAAAGCCAGGGGAGCGAAAGGGATTAG	Bacteria	Cyanobacteria	Cyanobacteriia	Synechococcales	Cyanobiaceae	Cyanobium PCC-6307	855	0	0	0	0	46	124	0	0	0	0	0	0	0	0	0	0	0	33	0	0	0	0	0	0	0	0	0	0	0	0	0	0	0	0	0	0	0	0	0	0	0
ASV00369	GTAATACGGAGGGTGCAAGCGTTAATCGGAATTACTGGGCGTAAAGCGCACGTAGGCGGTGTGTTAAGTTGGATGTGAAAGCCCCGGGCTCAACCTGGGAATTGCATTCAAAACTGGCACGCTAGAGTATGTGAGAGGGGGGTAGAATTCCAAGTGTAGCGGTGAAATGCGTAGAGATTTGGAGGAATACCAGTGGCGAAGGCGGCCCCCTGGCACAATACTGACGCTCAGGTGCGAAAGCGTGGGGAGCAAACAGGATTAG	Bacteria	Proteobacteria	Gammaproteobacteria	Enterobacterales	Alteromonadaceae	Rheinheimera	477	0	0	0	0	0	0	0	0	0	0	0	0	0	0	0	0	371	0	0	0	0	0	36	0	0	0	0	0	0	0	0	0	0	0	0	0	0	0	0	0	0
ASV00370	GTAAAACGTAGGAGGCAAGCGTTATCCGGATTTACTGGGCGTAAAGCGCACGCAGGCGGCTGCGTAAGTCGGACGTGAAAGCTCCTGGCTCAACTGGGAGAGGTCGTTCGAAACTGCGCGGCTTGAGGTTGGAAGAGGAGAGCGGAATTCCCGGTGTAGTGGTGGAATGCGTAGATATCGGGAGGAACACCAGTGGCGAAAGCGGCTCTCTGGTCCACACCTGACGCTCAGGTGCGAAAGCGTGGGTAGCGAACGGGATTAG	Bacteria	Chloroflexi	Anaerolineae	2021-01-20	NA	NA	798	168	5	0	39	16	295	30	0	0	19	0	0	0	0	4	0	0	0	15	0	0	0	0	0	0	0	0	23	0	0	0	0	0	0	0	0	0	7	126	39	0
ASV00371	GTAATACGGAGGATGCGAGCGTTATCCGGATTTATTGGGTTTAAAGGGTGCGCAGGCGGCCTGATAAGTCAGCGGTGAAATATCGGGGCTCAACCCCGGCACTGCCGTTGAAACTGTCAGACTTGAGTATAGATGAAGTAGGCGGAATTCGTTGTGTAGCGGTGAAATGCATAGATATAACGAAGAACCCCGATTGCGTAGGCAGCTTACTAAACTATAACTGACGCTCATGCACGAAAGCGTGGGTATCAAACAGGATTAG	Bacteria	Bacteroidota	Bacteroidia	Bacteroidales	Dysgonomonadaceae	Dysgonomonas	1373	0	0	0	0	0	8	0	0	0	0	0	0	0	0	0	0	0	0	0	0	0	0	0	0	0	82	0	0	0	0	0	0	0	0	0	16	0	0	0	97	369
ASV00373	GTAATACGGAGGGTGCGAGCGTTAATCGGAATTACTGGGCGTAAAGGGCGCGTAGGCGGTGCGTGGAGTCAGCTGTGAAAGCCCTGGGCTTAACCTGGGAATGGCAGTTGAGACTGGCGTGCTGGAGTGCGACAGAGGATGGTGGAATTCCCGGTGTAGCGGTGAAATGCGTAGAGATCGGGAGGAACACCGATGGCGAAGGCAGCCGTCTGGGTCGACACTGACGCTGAGGCGCGACGGCGTGGGGAGCAAACAGGATTAG	Bacteria	Proteobacteria	Gammaproteobacteria	HOC36	NA	NA	1137	313	16	0	0	36	341	58	0	0	0	0	0	0	0	0	0	26	0	0	0	0	0	0	0	0	0	0	55	0	0	0	5	0	0	0	0	0	0	245	42	0
ASV00374	GTAATACAGAGGGTGCGAGCGTTAATCGGAATTACTGGGCGTAAAGCGCACGTAGGCGGCTTGGTATGTCGGGTGTGAAATCCCCGGGCTCAACCTGGGAACTGCATCCGAAACTGCCTTGCTAGAGTATGGGAGAGGGAAGTGGAATTTCCGGTGTAGCGGTGAAATGCGTAGATATCGGAAGGAACATCAGTGGCGAAGGCGACTTCCTGGACCAATACTGACGCTCAGGTGCGAAAGCGTGGGGAGCAAACAGGATTAG	Bacteria	Proteobacteria	Gammaproteobacteria	Steroidobacterales	Steroidobacteraceae	NA	641	8	0	60	154	53	86	14	0	0	0	0	0	0	0	0	0	11	0	0	0	0	0	0	0	0	0	0	0	0	0	0	0	0	0	0	0	16	88	20	1	9
ASV00375	GTAATACGAAGGGTGCAAGCGTTACTCGGAATTACTGGGCGTAAAGCGTGCGTAGGTGGTCGTTTAAGTCCGTTGTGAAAGCCCTGGGCTCAACCTGGGAACTGCAGTGGATACTGGACGACTAGAGTGTGGTAGAGGGTAGCGGAATTCCTGGTGTAGCAGTGAAATGCGTAGAGATCAGGAGGAACATCCATGGCGAAGGCAGCTACCTGGACCAACACTGACACTGAGGCACGAAAGCGTGGGGAGCAAACAGGATTAG	Bacteria	Proteobacteria	Gammaproteobacteria	Xanthomonadales	Xanthomonadaceae	Stenotrophomonas	110	0	0	0	0	0	0	0	0	0	0	0	0	0	0	0	0	0	0	0	0	0	0	0	0	0	0	0	0	0	0	0	0	0	0	0	0	28	0	22	0	0
ASV00377	GTAATACGTAGGGGGCGAGCGTTGTCCGGAATTACTGGGCGTAAAGCGCACGCAGGCTGATTGTTAAGTCGGTTGTAAAAGACTTGGGCTTACCCCAAGCAGGTCGACCGATACTGGCAGTCTTGAGTGTGAGAGAGGAAAGTAGAATTCCCGGTGTAGCGGTGAAATGCGTAGATATCGGGAGGAATACCAGTGGCGAAGGCGGCTTTCTGGCTCACAACTGACGCTCAGGTGCGAAAGCTAGGGTAGCAAACGGGATTAG	Bacteria	NA	NA	NA	NA	NA	1149	0	0	0	0	0	8	0	0	0	0	0	0	0	0	0	0	0	0	0	0	0	0	0	0	0	9	0	0	0	0	0	0	0	0	26	0	5	0	0	0	53
ASV00378	GTAATACGGAGGATGCAAGCGTTATCCGGATTCATTGGGTTTAAAGGGTGCGTAGGCGGCCATTTAAGTCAGCGGTGAAACTCACGGGCTCAACCCGTGACCTGCCATTGATACTGGATAGCTTGAATACGGATGAAGCGGGAGGAATGTATGGTGTAGCGGTGAAATGCATAGATATCATACAGAAGGCCGAATGCGAAGGCATCCCGCTAATCCGACATTGACGCTGAGGCACGAAAGCGTGGGGATCAAACAGGATTAG	Bacteria	Bacteroidota	Bacteroidia	NA	NA	NA	1001	0	0	0	0	0	0	0	0	0	0	0	0	0	0	0	0	0	0	0	0	0	0	0	0	0	48	0	0	0	0	0	0	0	0	38	0	0	0	0	98	0
ASV00380	GTAATACGAAGGTCCCGAGCGTTGTTCGGAATCACTGGGCGTAAAGGGAGCGTAGGCGGCGTGGTAAGTCAGATGTGAAATCCCGGGGCTCAACCCCGGAACTGCATCCGATACTGCCGTGCTAGAGTGATGGAGAGGTAGCTGGAATTCTTGGTGTAGCAGTGAAATGCGTAGATATCAAGAGGAACACTCGTGGCGAAAGCGAGCTACTGGACATTTACTGACGCTGAGGCTCGAAGGCCAGGGTAGCGAAAGGGATTAG	Bacteria	Verrucomicrobiota	Verrucomicrobiae	Verrucomicrobiales	Rubritaleaceae	Luteolibacter	773	0	0	0	0	0	0	0	0	0	0	0	0	0	0	0	0	0	0	0	0	0	0	0	0	0	0	0	0	0	0	0	0	0	0	0	0	0	0	0	0	0
ASV00381	GTAATACGTAGGTGGCAAGCGTTATCCGGAATTATTGGGCGTAAAGGGTGCGCAGGCGGCCCGGTAAGTCTAAGGTTAAAGCCCGTAGCTCAACTACGGCCCGCCTTAGAAACTGTCGGGCTAGAGTGCAGGAGAGGACATTGGAATTCCATGTGTAGCGGTAAAATGCGTAGATATATGGAGGAACACCAGTGGCGAAGGCGGATGTCTGGCCTGTAACTGACGCTCAAGCACGAAAGCGTGGGGAGCAAATAGGATTAG	Bacteria	Firmicutes	Bacilli	Erysipelotrichales	Erysipelotrichaceae	NA	274	0	0	0	0	0	0	0	0	0	0	0	0	0	0	0	0	214	0	0	0	0	0	0	0	0	0	0	0	0	0	0	6	0	0	0	0	0	0	0	0	0
ASV00384	GTAATACGTAGGGTGCGAGCGTTGTCCGGATTTATTGGGCGTAAAGGGCTCGTAGGCGGTCCGTCACGTCGGAAGTGAAACCCCGGGGCTTAACTCCGGGCCTGCTTTCGATACGGGCGGACTTGAGTTCGGTAGGGGAGACTGGAACTCCTGGTGTAGCGGTGGAATGCGCAGATATCAGGAAGAACACCGATGGCGAAGGCAGGTCTCTGGGCCGATACTGACGCTGAGGAGCGAAAGCGTGGGGAGCGAACAGGATTAG	Bacteria	Actinobacteriota	Actinobacteria	NA	NA	NA	490	57	0	0	0	35	195	66	0	0	0	0	0	0	0	19	0	0	0	0	0	0	0	0	0	0	0	0	0	0	0	0	0	0	0	0	0	0	0	76	0	0
ASV00385	GTAATACGTATGGTGCAAGCGTTGTCCGGAATTACTGGGCGTAAAGAGTTCGTAGGCGGTCAAATAAGTCAGGAGTGAAAGGCTACGGCTCAACCGTAGTGAGCTTTTGAAACTGTTTGACTTGAGTACTGGAGAGGAAAGTGGAATTCCTAGTGTAGCGGTGAAATGCGTAGATATTAGGAGGAACACCAGTGGCGAAGGCGGCTTTCTGGACAGTAACTGACGCTGAGGAACGAAAGCGTGGGGAGCAAACAGGATTAG	Bacteria	Firmicutes	Clostridia	Peptostreptococcales-Tissierellales	JTB215	NA	1337	0	0	0	0	0	0	0	159	0	0	0	0	0	0	0	0	0	0	0	82	36	25	0	0	0	20	8	0	0	0	0	0	0	0	0	0	0	0	0	95	260
ASV00389	GTAATACGGAGGGTGCGAGCGTTAATCGGAATTACTGGGCGTAAAGCGCATGCAGGTGGTTTGTTAAGTCAGATGTGAAAGCCCGGGGCTCAACCTCGGAACTGCATTTGAAACTGGCAGACTAGAGTACTGTAGAGGGGGGTAGAATTTCAGGTGTAGCGGTGAAATGCGTAGAGATCTGCAGGAATACCGGTGGCGAAGGCGGCCCCCTGGACAGATACTGACACTCAGATGCGAAAGCGTGGGGAGCAAACAGGATTAG	Bacteria	Proteobacteria	Gammaproteobacteria	Enterobacterales	Vibrionaceae	Vibrio	1182	0	0	0	0	0	0	0	0	0	0	0	0	0	0	0	0	35	61	0	0	75	103	0	0	0	62	21	0	0	0	0	0	2	0	0	0	0	0	0	0	0
ASV00390	GTAATACAGAGGTCTCAAGCGTTGTTCGGATTCATTGGGCGTAAAGGGTGCGTAGGTGGCGAGGTAAGTCGGATGTGAAATCTCCAAGCTCAACTTGGAAACTGCATTCGATACTGCTTTGCTAGAGGATTGTAGAGGGCATTGGAATTCACGGTGTAGCAGTGAAATGCGTAGATATCGTGAGGAAGACCAGTGGCGAAGGCGAATGCCTGGGCAATTCCTGACACTGAGGCACGAAGGCCAGGGGAGCAAACGGGATTAG	Bacteria	Verrucomicrobiota	Verrucomicrobiae	Chthoniobacterales	Chthoniobacteraceae	LD29	1111	0	0	0	0	0	121	0	5	18	33	0	0	0	0	0	0	0	0	0	0	0	0	0	0	0	0	0	0	0	0	0	0	0	0	0	0	0	0	0	0	0
ASV00391	GTAATACGTATGTCGCAAGCGTTATCCGGATTTATTGGGCGTAAAGCGCGTCTAGGCGGAAAAATAAGTCTGATGTTAAAATGCGGGGCTCAACTCCGTATTGCGTTGGAAACTGTTTTTCTAGAGTACTGGAGAGGTGGGCGGAACTACAAGTGTAGAGGTGAAATTCGTAGCTACCTGTAGGAATGCCGATGGAGAAGTCAGCTCACTGGACAGATACTGACGCTAAAGCGCGAAAGCGTGGGGAGCAAACAGGATTAG	Bacteria	Fusobacteriota	Fusobacteriia	Fusobacteriales	Fusobacteriaceae	Cetobacterium	222	0	0	0	0	0	0	0	0	0	0	0	0	0	0	62	0	0	0	0	0	43	0	0	0	49	0	38	0	0	0	0	0	0	0	0	0	0	0	0	0	0
ASV00392	GTAATACGGAGGGTGCAAGCGTTAATCGGAATAACTGGGCGTAAAGCGCACGCAGGCGGTCGGATAAGTCAGATGTGAAAGCCCCGGGCTCAACCTGGGAACTGCATTTGAAACTGTTCGACTAGAGTCTTGTAGAGGGGGGTAGAATTCCAGGTGTAGCGGTGAAATGCGTAGAGATCTGGAGGAATACCGGTGGCGAAGGCGGCCCCCTGGACAAAGACTGACGCTCAGGTGCGAAAGCGTGGGGAGCAAACAGGATTAG	Bacteria	Proteobacteria	Gammaproteobacteria	Enterobacterales	Aeromonadaceae	NA	467	0	0	0	0	0	0	0	0	0	0	0	0	0	0	0	0	0	0	0	0	0	0	0	0	0	0	0	0	0	0	0	0	0	0	0	0	0	0	0	0	0
ASV00394	GTAATACGGAGGGGGCTAGCGTTGTTCGGAATTACTGGGCGTAAAGCGCACGTAGGCGGACTGGAAAGTCAGGGGTGAAATCCCGGGGCTCAACCCCGGAACTGCCTTTGAAACTCCCGGTCTTGAGGTCGAGAGAGGTGAGTGGAATTCCGAGTGTAGAGGTGAAATTCGTAGATATTCGGAGGAACACCAGTGGCGAAGGCGGCTCACTGGCTCGATACTGACGCTGAGGTGCGAAAGCGTGGGGAGCAAACAGGATTAG	Bacteria	Proteobacteria	Alphaproteobacteria	Rhodobacterales	Rhodobacteraceae	NA	186	96	0	0	36	0	0	0	0	0	0	0	0	0	0	25	0	0	0	0	0	0	0	0	0	0	0	0	0	0	0	0	0	0	0	0	0	0	0	0	0	0
ASV00396	GTAATACGGAGGGTGCGAGCGTTAATCGGAATGACTGGGCGTAAAGCGCATGCAGGTGGTTTGTTAAGTCAGATGTGAAAGCCCGGGGCTCAACCTCGGAACTGCATTTGAAACTGGCAGACTAGAGTACTGTAGAGGGGGGTAGAATTTCAGGTGTAGCGGTGAAATGCGTAGAGATCTGAAGGAATACCGGTGGCGAAGGCGGCCCCCTGGACAGATACTGACACTCAGATGCGAAAGCGTGGGGAGCAAACAGGATTAG	Bacteria	Proteobacteria	Gammaproteobacteria	Enterobacterales	Vibrionaceae	Vibrio	1176	0	0	0	0	0	0	0	0	0	0	0	0	0	0	0	0	42	94	0	0	76	121	0	0	0	0	0	0	0	0	0	0	0	0	0	0	0	0	0	0	0
ASV00397	GTAATACAGAGGGTGCGAGCGTTAATCGGAATTACTGGGCGTAAAGGGTGAGTAGGTGGTAGTTTAAGTTACATGTGAAATCTTTGAGCTTAACTCAGAAAGTGCATGTAATACTGTTCTACTAGAGTACTGTAGAGGGCGATGGAATTTCCGGTGTAGCGGTGAAATGCGTAGATATCGGAAGGAACACCAGTGGCGAAGGCGATCGCCTGGGCAGATACTGACACTAATACACGAAAGCGTGGGGAGCAAACAGGATTAG	Bacteria	Proteobacteria	Gammaproteobacteria	NA	NA	NA	1292	0	0	0	0	0	0	0	0	0	0	0	0	0	0	0	0	0	0	0	0	0	0	0	0	0	0	0	0	39	1230	0	0	0	0	0	0	0	0	0	0	0
ASV00398	GTAAGACGAACCGTCCAAACGTTACTCGGAATTACTGGGCTTAAAGGGTGCGTAGGCTGCGCGGAAAGTTGGGTGTGAAAGCCCTCAGCTCAACTGGGGAATTGCACTCAAAACTACCGTGCTCGAGGGAGACAGAGGTAAGCGGAACTCAAGGTGGAGCGGTGAAATGCGTTGATATCTTGAGGAACACCGGTGGCGAAAGCGGCTTACTGGGTCTCTTCTGACGCTGAGGCACGAAAGCTAAGGTAGCAAACGGGATTAG	Bacteria	Planctomycetota	Planctomycetes	Pirellulales	Pirellulaceae	NA	690	0	0	192	344	0	0	0	0	0	0	0	0	0	0	0	0	0	0	0	0	0	0	22	0	0	0	0	0	0	0	0	0	0	0	0	0	96	27	0	0	0
ASV00399	GTAATACGTAGGGTGCAAGCGTTGTCCGGATTTATTGGGCGTAAAGAGCTCGTAGGCGGTCTGTTACGTCGGTTGTGAAAACTCGGGGCTTAACCCCGAGCCTGCATCCGATACGGGCAGACTTGAGTGTGGTAGGGGAGACTGGAATTCCTGGTGTAGCGGTGAAATGCGCAGATATCAGGAGGAACACCGATGGCGAAGGCAGGTCTCTGGGCCACAACTGACGCTGAGGAGCGAAAGCGTGGGGAGCAAACAGGATTAG	Bacteria	Actinobacteriota	Actinobacteria	NA	NA	NA	463	0	0	12	27	0	0	0	10	0	15	0	0	0	0	0	0	0	0	0	0	0	0	60	0	12	0	27	116	11	0	0	0	0	0	0	0	12	0	0	0	0
ASV00400	GTACTACATATGTCGCAAGCGTTATCCGGATTTATTGGGCGTAAAGCGCGTCTAGGCGGTTTACTAAGTCTGATGTGAAAATGCGGGGCTCAACTCCGTATTGCGTTGGAAACTGGTAGACTAGAGTACTGGAGAGGTGGGCGGAACTACAAGTGTAGAGGTGGAATTCGTAGATATTTGTAGGAATGCCGATGGAGAAGTCAGCTCACTGGACAGATACTGACGCTAAAGCGCGAAAGCGTGGGGAGCAAACAGGATTAG	Bacteria	Fusobacteriota	Fusobacteriia	Fusobacteriales	Fusobacteriaceae	Cetobacterium	898	0	0	0	0	0	784	0	0	0	0	0	0	0	0	0	0	0	0	0	0	0	0	0	0	0	0	0	0	0	0	0	0	0	0	0	0	0	0	0	114	0
ASV00402	GTAATACATATGTCGCAAGCGTTATCCGGATTTATTGGGCGTAAAGCGCGTCTAGGCGGTTTACTAAGTCTGATGTGAAAATGCGGGGCTCAACTCCGTATTGCGTTGGAAACTGGTAGACTAGAGTACTGGAGAGGTGGGCGGAAGTACATGTGTAGAGGTGGAATTCGTAGATATTTGTAGGAATGCCGTTGGAGAAGTCTGCGCACTGGACAGATACTGACGCTAATGCGCGAAAGCGTGGGGAGCAAACAGGATTAG	Bacteria	Fusobacteriota	Fusobacteriia	Fusobacteriales	Fusobacteriaceae	NA	1264	0	0	0	0	0	1264	0	0	0	0	0	0	0	0	0	0	0	0	0	0	0	0	0	0	0	0	0	0	0	0	0	0	0	0	0	0	0	0	0	0	0
ASV00404	GTAATACGTAGGGTGCGAGCGTTAATCGGAATTACTGGGCGTAAAGCGTGCGCAGGCGGTTCGTCAAGTCTGATGTGAAAGCCCCGGGCTCAACCTGGGAATGGCATGGGAAACTGGCGAGCTGGAGTGCGGCAGAGGGGGGTGGAATTCCGCGTGTAGCAGTGAAATGCGTAGAGATGCGGAGGAACACCGATGGCGAAGGCAGCCCCCTGGGCCGACACTGACGCTCAGGCACGAAAGCGTGGGGAGCAAACAGGATTAG	Bacteria	Proteobacteria	Gammaproteobacteria	Burkholderiales	SC-I-84	NA	311	0	0	27	37	0	85	0	0	0	0	0	0	0	0	0	0	25	0	0	0	0	0	0	0	0	0	0	0	0	0	0	0	0	0	0	0	0	63	62	0	0
ASV00405	GTAATACGGAGGGTGCGAGCGTTAATCGGAATTACTGGGCGTAAAGCGCATGCAGGTGGTTTGTTAAGTCAGATGTGAAAGCCCTGGGCTCAACCTAGGAGTTGCATTTGAAACTGACAAGCTAGAGTACTGTAGAGGGGGGTTGAAGTTCAGGTGTAGCGGTGAAATGCGTAGAGATCTGAAGGAATTCCGTTGGCGAAGGCTGCGCCCTGGACAGATACTGACTCTCATTTGCGAAAGCGTGGGGAGCAAACAGGATTAG	Bacteria	Proteobacteria	Gammaproteobacteria	Enterobacterales	Vibrionaceae	Vibrio	1234	0	0	0	0	0	0	0	0	0	0	0	0	458	0	0	0	0	2	0	0	0	0	0	0	0	0	0	0	0	0	0	0	774	0	0	0	0	0	0	0	0
ASV00406	GTACTACGTATGTCGCAAGCGTTATCCGGATTTATTGGGCGTAAAGCGCGTCTAGGCGGAAAAATAAGTCTGATGTTAAAATGCGGGGCTCAACTCCGTATTGCGTTGGAAACTGTTTTTCTAGAGTACTGGAGAGGTGGGCGGAACTACAAGTGTAGAGGTGAAATTCGTAGATATTTGTAGGAATGCCGATGGAGAAGTCAGCTCACTGGACAGATACTGACGCTGAAGCGCGAAAGCGTGGGGAGCAAACAGGATTAG	Bacteria	Fusobacteriota	Fusobacteriia	Fusobacteriales	Fusobacteriaceae	Cetobacterium	401	0	0	0	23	0	0	0	0	0	0	0	0	0	0	0	0	0	0	0	0	0	0	0	0	0	0	0	0	187	179	0	0	0	0	0	0	0	0	0	12	0
ASV00407	GTAAAACGTAGGAGGCAAGCGTTATCCGAATTTACTGGGCGTAAAGCGCGTGCAGGCGGTTCGGTAAGTTGGATGTGAAAGCTCCCGGCTCAACTGGGAGAGGACGTTCAATACTGTCGGACTCGAGGACGGTAGAGGGAGGTGGAATTCCCGGTGTAGTGGTGAAATGCGTAGATATCGGGAGGAACACCAGTGGCGAAGGCGGCCTCCTGGACCGTACCTGACGCTCAGACGCGAAAGCTAGGGGAGCGAACGGGATTAG	Bacteria	Chloroflexi	Anaerolineae	Anaerolineales	Anaerolineaceae	NA	773	14	0	0	0	24	343	35	0	0	0	0	0	0	0	0	0	49	0	0	0	0	0	0	0	0	0	0	0	0	125	0	0	0	0	0	0	0	0	137	0	41
ASV00408	GTAATACGGAGGATCCGAGCGTTATCCGGATTTATTGGGTTTAAAGGGTGCGTAGGCGGGAGATTAAGTCAGTGGTGAAAGTTTGGGGCTCAACCTTAAAATTGCCATTGATACTGGTTTTCTTGAGTACAGTTGAGGTAGGCGGAATGTAGTGTGTAGCGGTGAAATGCATAGATATACTACAGAACACCGATTGCGAAGGCAGCTTACTAAGTTGTAACTGACGCTGAAGCACGAAAGCATGGGGATCAAACAGGATTAG	Bacteria	Bacteroidota	Bacteroidia	NA	NA	NA	1146	0	0	0	0	0	0	0	0	0	0	0	0	0	0	0	0	0	0	0	0	0	0	0	0	0	0	0	0	0	1105	0	0	0	0	0	0	0	0	0	0	0
ASV00409	GTAATACGTAGGGTGCAAGCGTTGTCCGGAATTATTGGGCGTAAAGAGCTCGTAGGCGGTTTGTCGCGTCTGCTGTGAAAATCCGAGGCTCAACCTCGGACCTGCAGTGGGTACGGGCAAACTAGAGTGCGGTAGGGGAGATTGGAATTCCTGGTGTAGCGGTGGAATGCGCAGATATCAGGAGGAACACCAATGGCGAAGGCAGATCTCTGGGCCGTAACTGACGCTGAGGAGCGAAAGCGTGGGGAGCGAACAGGATTAG	Bacteria	Actinobacteriota	Actinobacteria	Micrococcales	Microbacteriaceae	ML602J-51	755	0	0	0	0	0	43	0	0	0	0	0	0	0	0	0	0	0	340	39	0	105	0	0	0	22	0	36	13	0	0	0	0	0	0	0	0	0	0	0	25	0
ASV00410	GTAATACGGAGGGTGCAAGCGTTATCCGGAATTACTGGGTTTAAAGGGTGCGTAGGCGGCCCTGTAAGTCAGGAGTGAAAGTTTGCGGCTTAACCGTAAAATTGCTTTTGATACTGCAGGGCTAGAATCAGGATGAGGTCAGCGGAATGTGGCATGTAGCGGTGAAATGCATAGATATGCCATAGAACACCAATTGCGAAGGCAGCTGGCTAGACCTGCATTGACGCTGAGGCACGAAAGCGTGGGGAGCGAACAGGATTAG	Bacteria	Bacteroidota	Bacteroidia	Chitinophagales	Saprospiraceae	NA	1012	3	0	121	320	13	162	12	0	0	0	0	0	0	0	0	0	74	0	0	0	0	0	0	0	0	0	0	0	12	28	0	0	0	0	0	0	90	114	49	0	10
ASV00411	GTAATACGGAAGGTGCAAGCGTTAATCGGAATTACTGGGCGTAAAGCGCGCGTAGGCGGTCCGGTAAGTCGGGTGTGAAAGCCCCGGGCTCAACCTGGGAATTGCATTCGATACTGTCGGGCTAGAGTGTGGTAGAGGGGGGTGGAATTCCAGGTGTAGCGGTGAAATGCGTAGATATCTGGAGGAACACCAGTGGCGAAGGCGGCCCCCTGGACCAACACTGACGCTGAGGTGCGAAAGCGTGGGTAGCAAACAGGATTAG	Bacteria	Proteobacteria	Gammaproteobacteria	SZB30	NA	NA	161	13	0	10	32	0	0	0	0	0	51	0	0	0	0	0	0	0	0	0	0	0	0	0	0	0	0	0	0	0	0	0	0	0	0	0	0	0	0	0	0	0
ASV00412	GTAATACGGAGGGTGCAAGCGTTATCCGGATTTATTGGGTTTAAAGGGTGCGCAGGCGGGCTGATCAGTCAGTGGTGAAAACCCGGGGCTCAACTCCGGACCTGCCATTGATACTGTCAGTCTTGAATTCGGTTGAAGTGGGCGGAATGTGTCATGTAGCGGTGAAATGCATAGATATGACACAGAACACCGATCGCGAAGGCAGCTCACTAAGCCGACATTGACGCTCATGCACGAAAGCGTGGGGAGCGAACAGGATTAG	Bacteria	Bacteroidota	Bacteroidia	Bacteroidetes VC2.1 Bac22	NA	NA	473	8	0	7	56	24	226	6	0	0	0	0	0	0	0	0	0	39	0	0	0	0	0	0	0	0	0	0	0	0	0	0	0	0	0	0	0	0	0	26	17	0
ASV00413	GTAATACGTAGGGTGCAAGCGTTGTCCGGAATTATTGGGCGTAAAGAGCTCGTAGGCGGTTCGTTACGTCTGCCGTGAAAACCCGGGGCTCAACCCCGGGCCTGCGGTGGATACGGGCGGACTAGAGTTCGGTAGGGGAGACTGGAATTCCTGGTGTAGCGGTGGAATGCGCAGATATCAGGAGGAACACCGATGGCGAAGGCAGGTCTCTGGGCCGATACTGACGCTGAGGAGCGAAAGCGTGGGGAGCGAACAGGATTAG	Bacteria	Actinobacteriota	Actinobacteria	NA	NA	NA	548	0	0	29	250	0	0	0	0	0	0	0	0	0	0	0	0	0	0	0	0	0	0	0	0	0	0	0	0	0	0	0	0	0	0	0	0	63	190	0	16	0
ASV00415	GTAATACGTAGGTGGCAAGCGTTGTCCGGATTTACTGGGCGTAAAGCATGCGTAGGCGGATACTTAAGTGGGATGTGAAATCCCGGGGCTTAACCCCGGTGCTGCATTCCAAACTGGGTATCTAGAGTGCAGGAGAGGAAAGCGGAATTCCTAGTGTAGCGGTGAAATGCGTAGAGATTAGGAAGAACACCAGTGGCGAAGGCGGCTTTCTGGACTGTAACTGACGCTGAGGCATGAAAGCGTGGGTAGCAAACAGGATTAG	Bacteria	Firmicutes	Clostridia	Clostridiales	Clostridiaceae	Hathewaya	1200	0	0	0	0	0	0	0	201	0	0	0	0	0	0	0	0	0	0	0	0	0	193	0	0	0	0	0	0	0	0	0	0	0	0	0	0	0	0	0	0	0
ASV00418	GTAATACGGAGGGGGTTAGCGTTGTTCGGAATTACTGGGCGTAAAGCGCACGTAGGCGGGCTGTTAAGTCGGGGGTGAAATCCCGGGGCTCAACCCCGGAACTGCCTTCGATACTGGCAGCCTTGAGTTCGAGAGAGGTGAGTGGAATTCCGAGTGTAGAGGTGAAATTCGTAGATATTCGGAGGAACACCAGTGGCGAAGGCGGCTCACTGGCTCGATACTGACGCTGAGGTGCGAAAGCGTGGGGAGCAAACAGGATTAG	Bacteria	Proteobacteria	Alphaproteobacteria	Rhodobacterales	Rhodobacteraceae	Tropicimonas	471	18	0	40	143	0	89	5	0	0	10	0	0	0	0	0	0	25	0	0	0	0	0	0	0	0	0	0	0	0	17	0	0	0	0	0	0	27	50	14	0	0
ASV00421	GTAATACGTAGGGTGCGAGCGTTAATCGGAATTACTGGGCGTAAAGCGTGCGCAGGCGGTTATACAAGACAGGCGTGAAATCCCCGGGCTTAACCTGGGAATGGCGCCTGTGACTGTATAGCTAGAGTGTGTCAGAGGGGGGTAGAATTCCACGTGTAGCAGTGAAATGCGTAGATATGTGGAGGAATACCAATGGCGAAGGCAGCCCCCTGGGATAACACTGACGCTCATGCACGAAAGCGTGGGGAGCAAACAGGATTAG	Bacteria	Proteobacteria	Gammaproteobacteria	Burkholderiales	Burkholderiaceae	Polynucleobacter	330	0	0	0	0	0	0	0	0	0	0	0	0	0	0	0	0	0	0	8	0	0	0	0	0	0	0	0	0	0	0	0	0	0	42	23	47	0	0	38	26	0
ASV00424	GTAATACGGAGGGGGCTAGCGTTATTCGGAATTACTGGGCGTAAAGCGCACGTAGGCGGACCAGAAAGTCAGAGGTGAAATCCCGGGGCTCAACCCCGGAACTGCCTTTGAAACTCCTGGTCTTGAGGTCGAGAGAGGTGAGTGGAATTCCGAGTGTAGAGGTGAAATTCGTAGATATTCGGAGGAACACCAGTGGCGAAGGCGGCTCACTGGCTCGATACTGACGCTGAGGTGCGAAAGCGTGGGGAGCAAACAGGATTAG	Bacteria	Proteobacteria	Alphaproteobacteria	Rhodobacterales	Rhodobacteraceae	NA	987	0	0	61	144	0	0	0	0	0	0	0	0	0	0	0	0	0	0	0	0	0	0	0	0	0	0	0	0	0	0	0	0	0	0	0	0	73	43	0	0	0
ASV00425	GTAATACGGAGGGGGCTAGCGTTGTTCGGAATTACTGGGCGTAAAGCGCACGTAGGCGGACTGGAAAGTCAGGGGTGAAATCCCGGGGCTCAACCCCGGAACTGCCTTTGAAACTCCCAGTCTTGAGGTCGAGAGAGGTGAGTGGAATTCCGAGTGTAGAGGTGAAATTCGTAGATATTCGGAGGAACACCAGTGGCGAAGGCGGCTCACTGGCTCGATACTGACGCTGAGGTGCGAAAGCGTGGGGAGCAAACAGGATTAG	Bacteria	Proteobacteria	Alphaproteobacteria	Rhodobacterales	Rhodobacteraceae	Rhodobacter	167	0	0	34	0	0	0	0	0	0	0	0	0	0	0	0	0	16	0	0	0	0	0	22	0	0	0	0	0	0	0	0	0	0	0	0	0	35	0	0	0	0
ASV00426	GTAATACGGAGGGTGCGAGCGTTAATCGGAATTACTGGGCGTAAAGCGCGCGTAGGCGGTTTGTTAAGTCCGCTGTGAAAGCCCTGGGCTCAACCTGGGAACTGCAGTGGATACTGGCAGGCTAGAGTATGGTAGAGGAGAGTGGAATTTCCGGTGTAGCAGTGAAATGCGTAGAGATCGGAAGGAACACCAGTGGCGAAGGCGGCTCTCTGGACCAATACTGACGCTGAGGTGCGAAAGCGTGGGGAGCAAACAGGATTAG	Bacteria	Proteobacteria	Gammaproteobacteria	Methylococcales	Methylococcaceae	Methyloparacoccus	897	0	0	0	0	26	189	50	5	70	320	0	0	0	0	0	0	52	10	0	0	0	0	0	0	0	0	0	0	0	0	0	0	0	0	0	0	0	0	34	60	26
ASV00430	GTAATACGAAGGGGGCTAGCGTTGTTCGGAATCACTGGGCGTAAAGCGCACGTAGGCGGATCTTTAAGTCAGGGGTGAAATCCCGAGGCTCAACCTCGGAACTGCCTTTGATACTGGAGGTCTCGAGTCCGGGAGAGGTGAGTGGAACTGCGAGTGTAGAGGTGAAATTCGTAGATATTCGCAAGAACACCAGTGGCGAAGGCGGCTCACTGGCCCGGTACTGACGCTGAGGTGCGAAAGCGTGGGGAGCAAACAGGATTAG	Bacteria	Proteobacteria	Alphaproteobacteria	Rhizobiales	Beijerinckiaceae	Methylocystis	440	0	0	0	0	0	0	0	0	0	0	0	0	0	0	0	0	0	0	0	0	0	0	71	72	34	0	68	124	0	0	0	0	25	0	0	0	0	0	0	0	0
ASV00431	GTAATACAGAGGGTGCGAGCGTTAATCGGAATTACTGGGCGTAAAGCGCGCGTAGGCGGCTTGGTATGTCGGGTGTGAAATCCCCGGGCTCAACCTGGGAACTGCATCCGAAACTGCCTTGCTAGAGTATGGGAGAGGGAAGTGGAATTTCCGGTGTAGCAGTGAAATGCGTAGATATCGGAAGGAACACCAGTGGCGAAGGCGACTTCCTGGACCAATACTGACGCTCAAGTGCGAAAGCGTGGGGAGCAAACAGGATTAG	Bacteria	Proteobacteria	Gammaproteobacteria	Steroidobacterales	Steroidobacteraceae	NA	394	40	0	0	274	0	0	0	0	0	0	0	0	0	0	0	0	0	0	0	0	0	0	0	0	0	0	0	0	0	0	0	0	0	0	0	0	0	80	0	0	0
ASV00434	GTAATACGTATGTGGCAAGCGTTATCCGGATTTATTGGGCGTAAAGCGCGTCTAGGCGGAAAAATAAGTCTGATGTTAAAATGCGGGGCTCAACTCCGTATTGCGTTGGAAACTGTTTTTCTAGAGTACTGGAGAGGTGGGCGGAACTACAAGTGTAGAGGTGAAATTCGTAGATATTTGTAGGAATGCCGATGGAGAAGTCAGCTCACTGGACAGATACTGACGCTAAAGCGCGAAAGCGTGGGGAGCAAACAGGATTAG	Bacteria	Fusobacteriota	Fusobacteriia	Fusobacteriales	Fusobacteriaceae	Cetobacterium	102	0	0	0	0	0	0	0	0	0	0	22	0	0	0	32	0	0	0	0	0	0	0	0	0	0	0	0	0	0	0	0	0	0	0	0	0	0	0	0	0	0
ASV00435	GTAACACGAACTGTGCAAACGTTATTCGGAATCACTGGGCTTAAAGAGTTCGTAGGCGGCGCGTTAAGTCGGGTGTGAAATCCCTCGGCCCAACCGAGGAACTGCGCCCGAAACTGGCGTGCTTGAGTGAGATAGAGGTGAGCGGAACTGATGGTGGAGCGGTGAAATGCGTTGATATCATCAGGAACACCGGTGGCGAAAGCGGCTCACTGGGTCTCAACTGACGCTGAGGAACGAAAGCTAGGGTAGCGAACGGGATTAG	Bacteria	Planctomycetota	Planctomycetes	Pirellulales	Pirellulaceae	Candidatus Anammoximicrobium	490	18	0	0	30	51	233	41	0	0	12	0	0	0	0	0	0	0	0	0	0	0	0	0	0	0	0	0	0	0	28	0	0	0	0	0	0	0	0	73	0	0
ASV00436	GTAATACGTAGGTCCCGAGCGTTGTCCGGATTTATTGGGCGTAAAGCGAGCGCAGGTGGTTTAATAAGTCTGATGTAAAAGGCAGTGGCTCAACCATTGTGTGCATTGGAAACTGTTAGACTTGAGTGCAGTAGAGGAGAGTGGAATTCCATGTGTAGCGGTGAAATGCGTAGATATATGGAGGAACACCGGTGGCGAAAGCGGCTCTCTGGACTGTCACTGACACTGAGGCTCGAAAGCGTGGGTAGCAAACAGGATTAG	Bacteria	Firmicutes	Bacilli	Lactobacillales	Streptococcaceae	Lactococcus	295	0	0	0	0	0	14	0	0	0	0	0	0	0	0	0	0	0	0	0	0	0	0	0	0	0	0	0	0	0	0	0	0	0	0	0	0	0	0	0	0	0
ASV00437	GTAATACGGAGGATGCAAGCGTTATCCGGATTCATTGGGTTTAAAGGGTGCGCAGGTGGGAATGTAAGTCAGTGGTGAAATACTGCCGCTTAACGGTAGAACTGCCATTGATACTGCTTTTCTTGAGTATGGTTGAGGTAGGTGGAATGTGTTGTGTAGCGGTGAAATGCATAGATATGACACAGAACGCCGATTGCGAAGGCAACTTACTAAGCCATTACTGACGCTGAGGCACGAAAGCGTGGGTAGCGAACAGGATTAG	Bacteria	Bacteroidota	Bacteroidia	Bacteroidales	Prolixibacteraceae	NA	516	0	0	13	14	47	172	3	0	0	0	0	0	0	0	0	0	29	0	0	0	0	0	0	0	0	0	0	0	19	107	0	0	0	0	0	0	0	29	14	10	24
ASV00438	GTAATACGGAGGGTGCAAGCGTTGTTCGGAATTACTGGGCGTAAAGCGCGCGTAGGCGGTTTGCTAAGTCAGATGTGAAAGCCCTCGGCTTAACCGGGGACGTGCATTTGAAACTGGCAGACTTGAGTACTGGAGGGGGTGGTGGAATTCCCGGTGTAGAGGTGAAATTCGTAGATATCGGGAGGAATACCGGTGGCGAAGGCGACCACCTGGCCAGATACTGACGCTGAGGTGCGAAAGCGTGGGGAGCAAACAGGATTAG	Bacteria	Desulfobacterota	Desulfobulbia	Desulfobulbales	Desulfocapsaceae	Desulfoprunum	167	0	0	0	0	0	10	0	0	0	0	0	0	0	0	0	0	0	0	0	0	0	0	0	0	0	0	0	0	0	72	0	0	0	0	0	0	0	0	0	0	23
ASV00440	GTAATACAGAGGGTGCGAGCGTTAATCGGAATCACTGGGCTTAAAGGGTGCGTAGGCGGATGCATAGGCGCTTTGTGAAATCCCACGGCTCAACCGTGGAATTGCTTGGCGAACCATGCGTCTTGAGGTTGGTAGAGGTCACTGGAACGATAGGTGGAGCGGTGAAATGCGTAGATATCTATCGGAACGCCAACGGTGAAGACAGGTGACTGGGCCAAATCTGACGCTGAGGCACGAAAGCGTGGGGAGCAAACGGGATTAG	Bacteria	Planctomycetota	Phycisphaerae	Phycisphaerales	Phycisphaeraceae	CL500-3	447	0	0	0	0	0	0	0	0	0	0	0	0	0	0	0	0	0	0	9	0	0	0	120	0	92	0	165	31	0	0	0	0	0	0	0	0	0	0	0	14	0
ASV00441	GTAATACAGAGGGTGCGAGCGTTAATCGGATTTACTGGGCGTAAAGCGTGCGTAGGCGGCTTTTTAAGTCGGATGTGAAATCCCTGAGCTTAACTTAGGAATTGCATTCGATACTGGAAAGCTAGAGTATGGGAGAGGATGGTAGAATTCCAGGTGTAGCGGTGAAATGCGTAGAGATCTGGAGGAATACCGATGGCGAAGGCAGCCATCTGGCCTAATACTGACGCTGAGGTACGAAAGCATGGGGAGCAAACAGGATTAG	Bacteria	Proteobacteria	Gammaproteobacteria	Pseudomonadales	Moraxellaceae	Acinetobacter	301	0	0	0	0	0	0	0	0	0	0	0	0	0	0	0	0	0	0	0	0	0	0	15	0	0	0	0	0	0	0	0	0	0	143	0	0	0	0	0	0	0
ASV00444	GTAATACGGAGGGTGCGAGCGTTAATCGGAATTACTGGGCGTAAAGCGCATGCAGGTGGTTTGTTAAGTCAGATGTGAAAGCCCGGGGCTCAACCTCGGAACTGCATTTGAAACTGGCAGACTAGAGTACTGTAGAGGGGGGTAGAATTTCAGGTGTAGCGGTGAAATGCGTAGAGATCTGAAGGAATACCGGTGGCGAAGGCGGCCCTCTGGACAGATACTGACACTCAGATGCGAAAGCGTGGGGAGCAAACAGGATTAG	Bacteria	Proteobacteria	Gammaproteobacteria	Enterobacterales	Vibrionaceae	Vibrio	1031	0	0	0	0	0	0	0	0	0	0	0	0	0	0	0	0	0	0	0	0	0	0	545	0	0	0	0	0	399	0	0	0	0	0	0	0	0	0	0	0	0
ASV00445	GTAATACGGAGGGTCCGAGCGTTAATCGGAATTACTGGGCGTAAAGCGTGCGCAGGCGGTTTGTTAAGCGAGATGTGAAAGCCCTGGGCTCAACCTAGGAATAGCATTTCGAACTGACAAACTAGAGTCTTGTAGAGGGGGGTAGAATTCCAGGTGTAGCGGTGAAATGCGTAGAGATCTGGAGGAATACCGGTGGCGAAGGCGGCCCCCTGGACAAAGACTGACGCTCATGCACGAAAGCGTGGGGAGCAAACAGGATTAG	Bacteria	Proteobacteria	Gammaproteobacteria	Enterobacterales	Shewanellaceae	Shewanella	476	0	0	0	0	0	0	0	0	0	0	0	0	193	230	0	0	0	0	0	0	0	0	0	0	0	0	0	0	0	0	0	0	0	0	0	0	0	0	0	0	0
ASV00448	GTAATACGTAGGGTGCAAGCGTTGTCCGGAATTATTGGGCGTAAAGAGCTCGTAGGCGGTTTGTCACGTCTGCTGTGAAAATCCAAGGCTCAACCTTGGACTTGCAGTGGGTACGGGCAGGCTAGAGTGCGGTAGGGGAGATGGGAATTCCTGGTGTAGCGGTGGAATGCGCAGATATCAGGAGGAACACCAATGGCGAAGGCACATCTCTGGGCCGTAACTGACGCTGAGGAGCGAAAGCGTGGGGAGCAAACAGGATTAG	Bacteria	Actinobacteriota	Actinobacteria	Micrococcales	Microbacteriaceae	Candidatus Aquiluna	362	0	0	0	0	0	0	0	0	0	0	0	0	0	0	0	0	0	107	38	0	31	0	80	0	32	0	24	17	0	0	0	0	0	0	0	0	0	0	0	0	0
ASV00449	GTAATACAGAGGGCTCGAGCGTTAATCGGAATCACTGGGCTTAAAGCGTGCGTAGGCGGGCGTGTAAGCATCTTGTGAAAGCCCCCGGCTCAACCGGGGAATTGCTTGGTGAACTGCACGTCTTGAGGCAAGTAGAGGTGGTCGGAACGATAGGTGGAGCGGTGAAATGCGTAGATATCTATCGGAACGCCAACGGAGAAGTCAGGCCACTGGGCTTGTTCTGACGCTGAGGCACGAAAGCGTGGGTAGCGAACGGGATTAG	Bacteria	Planctomycetota	Phycisphaerae	Phycisphaerales	Phycisphaeraceae	CL500-3	749	0	0	0	0	0	48	7	18	0	0	0	0	0	0	0	0	120	135	86	0	32	0	0	0	47	0	133	27	0	0	0	0	0	0	0	0	0	0	0	0	0
ASV00454	GTAAGACGGAGGATGCAAGTGTTATCCGGAATTATTGGGCGTAAAGGGCGTGTAGGCGGTGTTTTAAGTCTGATGTGAAAGCCAACGGCTCAACCGTTGAAATGCATTGGAAACTGGAACACTTGAGTGTCGGAGAGGAAAGCGGAATTCCTAGTGTAGCGGTGAAATGCGTAGATATTAGGAGGAACACCAGTGGCGAAGGCGGCTTTCTGGACGACAACTGACGCTGAGGCGCGAAAGCGTGGGGAGCAAACAGGATTAG	Bacteria	Firmicutes	Bacilli	Erysipelotrichales	Erysipelotrichaceae	ZOR0006	593	0	0	67	131	0	34	0	0	0	0	0	0	0	0	0	0	0	0	0	0	0	0	0	0	0	0	0	0	0	0	0	0	0	0	0	0	0	0	0	0	0
ASV00455	GTAATACGTAAGGGGCGAGCGTTGTTCGGAATTACTGGGCGTAAAGGGCATGTAGGCGGGCGATTAGGCTGAGTGTTAAAGACTGGGGCTTAACTTCAGAAGAGCATTCAGAACCGGTCGTCTAGAATCTGATGGAAGGTGGCGGAATTTCCCGTGTAGCGGTGGAATGCATAGATATGGGAAGGAACACCAAAGGCGAAGGCAGCCATCTATGTTAAGATTGACGCTGAGGTGCGAAAGTGTGGGGATCAAATAGGATTAG	Bacteria	Spirochaetota	Brevinematia	Brevinematales	Brevinemataceae	Brevinema	989	4	0	0	0	0	0	0	14	0	0	0	0	0	0	0	0	0	0	0	0	0	0	0	0	0	0	0	0	0	0	0	0	0	0	0	0	0	0	0	0	0
ASV00457	GTAATACGTATGTCGCAAGCGTTATCCGGATTTATTGGGCGTAAAGCGCGTCTAGGCGGAAAAGAAAGTCTGATGTTAAAATGCGGGGCTCAACTCCGTATTGCGTTGGAAACTGCTTTTCTAGAGTACTGGAGAGGTGGGCGGAACTACAAGTGTAGAGGTGAAATTCGTAGATATTTGTAGGAATGCCGATGGAGAAGTCAGCTCACTGGACAGATACTGACGCTAAAGCGCGAAAGCGTGGGGAGCAAACAGGATTAG	Bacteria	Fusobacteriota	Fusobacteriia	Fusobacteriales	Fusobacteriaceae	Cetobacterium	848	22	34	0	0	0	0	0	0	0	0	0	0	0	0	0	0	0	0	0	0	0	0	0	0	0	0	0	0	0	0	0	0	0	0	0	0	0	0	0	0	0
ASV00458	GTAATACGGAGGGTGCAAGCGTTAATCGGAATTACTGGGCGTAAAGCGCACGTAGGCGGTATGTTAAGTTGGATGTGAAAGCCCCGGGCTCAACCTGGGAATTGCATTCAAAACTGGCATGCTAGAGTATGTGAGAGGGGGGTAGAATTCCAAGTGTAGCGGTGAAATGCGTAGAGATTTGGAGGAATACCAGTGGCGAAGGCGGCCCCCTGGCACAATACTGACGCTCAGGTGCGAAAGCGTGGGGAGCAAACAGGATTAG	Bacteria	Proteobacteria	Gammaproteobacteria	Enterobacterales	Alteromonadaceae	Rheinheimera	215	0	0	0	0	0	0	0	0	0	0	0	0	0	0	0	0	174	0	0	0	0	0	0	0	0	0	0	0	0	0	0	0	0	0	0	0	0	0	0	0	0
ASV00459	GTAATACGGAGGGTGCAAGCGTTGTCCGGATTTATTGGGTTTAAAGGGTGCGCAGGTGGTTTATTAAGTCAGTGGTGAAAGACGGTCGCTCAACGATTGCAGTGCCATTGAAACTGGTAGACTTGAGTAAAGTAGAGGTGGGCGGAATTGATAGTGTAGCGGTGAAATGCATAGATATTATCAAGAACTCCAATTGCGTAGGCAGCTCACTTGGCTTTTACTGACACTCATGCACGAAAGTGTGGGTATCAAACAGGATTAG	Bacteria	Bacteroidota	Bacteroidia	Cytophagales	Spirosomaceae	Pseudarcicella	371	0	0	0	0	0	0	0	0	0	0	0	0	0	0	0	0	0	0	0	0	0	0	0	0	0	0	0	0	0	0	0	0	0	79	0	50	3	0	0	18	0
ASV00460	GTAATACGAAGGGGGCTAGCGTTGCTCGGAATCACTGGGCGTAAAGGGCGCGTAGGCGGACTCTTAAGTCGGGGGTGAAAGCCCAGGGCTCAACCCTGGAATTGCCTTCGATACTGAGAGTCTTGAGTTCGGAAGAGGTTGGTGGAACTGCGAGTGTAGAGGTGAAATTCGTAGATATTCGCAAGAACACCAGTGGCGAAGGCGGCCAACTGGTCCGATACTGACGCTGAGGCGCGAAAGCGTGGGGAGCAAACAGGATTAG	Bacteria	Proteobacteria	Alphaproteobacteria	Rhizobiales	Beijerinckiaceae	Bosea	199	0	0	69	60	0	0	0	0	0	0	0	0	0	0	0	0	0	0	0	0	0	0	0	0	0	0	0	0	0	0	0	0	0	0	0	0	43	11	0	0	0
ASV00461	GTAATACGTAGGGTGCAAGCGTTGTCCGGATTTATTGGGCGTAAAGGGCTCGTAGGCGGTCCGTCACGTCGGAAGTGAAACCCCGGGGCTTAACTCCGGGCCTGCTTTCGATACGGGCGGACTTGAGTTCGGTAGGGGAGACTGGAATTCCTGGTGTAGCGGTGGAATGCGCAGATATCAGGAGGAACACCGATGGCGAAGGCAGGTCTCTGGGCCGATACTGACGCTGAGGAGCGAAAGCGTGGGGAGCGAACAGGATTAG	Bacteria	Actinobacteriota	Actinobacteria	NA	NA	NA	254	128	0	0	0	0	40	0	0	0	0	0	0	0	0	0	0	0	0	0	0	0	0	0	0	0	0	0	0	0	0	0	0	0	0	0	0	0	0	23	0	0
ASV00463	GTAAGACGAACCGTCCAAACGTTATTCGGTATCACTGGGCTTAAAGCGTGCGTAGGCGGCCTAGTAGGTGAGGTGTGAAATCCCACGGCTCAACCGTGGAACTGCGCTTCAAACCACTAGGCTCGAGGATGGCAGGGGTGATGGGAACTGATGGTGGAGCGGTGAAATGCGTTGATATCATCAGGAACACCGGTGGCGAAGGCGCATCACTGGGCCATTTCTGACGCTGAGGCACGAAAGCTAGGGTAGCGAACGGGATTAG	Bacteria	Planctomycetota	Planctomycetes	Pirellulales	Pirellulaceae	Rhodopirellula	811	0	0	0	0	0	31	0	0	0	0	0	0	0	0	0	0	8	7	0	0	0	0	0	0	0	0	0	0	0	0	0	0	0	0	0	0	0	0	0	0	0
ASV00464	GTAATACGGAGGGTGCAAGCGTTAATCGGAATTACTGGGCGTAAAGCGCATGCAGGTGGTTTGTTAAGTCAGATGTGAAAGCCCTGGGCTCAACCTAGGAATTGCATTTGAAACTGACAAGCTAGAGTACTGTAGAGGGGGGTTGAATTTCAGGTGTAGCGGTGAAATGCGTAGAGATCTGAAGGAATACCGGTGGCGAAGGCGGCGCCCTGGACAGATACTGACTCTCAGTTGCGAAAGCGTGGGGAGCAAACAGGATTAG	Bacteria	Proteobacteria	Gammaproteobacteria	Enterobacterales	Vibrionaceae	Vibrio	385	0	0	0	0	0	0	0	0	0	0	0	0	0	0	0	0	0	0	0	0	32	0	0	0	0	0	353	0	0	0	0	0	0	0	0	0	0	0	0	0	0
ASV00465	GTAATACGTAGGGGGCAAGCGTTATCCGGAATTACTGGGTGTAAAGGGTGCGTAGGTGGCATGGTAAGTCAGATGTGAAAACTTGGGGCTCAACTTCAAGATTGCATCTGAAACTGCTAAGCTAGAGTGCAGGAGAGGAAAGCGGAATTCCGAGTGTAGCGGTGAAATGCGTAGAGATTCGGAGGAACACCAGTAGCGAAGGCGGCTTTCTGGACTGTAACTGACACTGAGGCACGAAAGCGTGGGGAGCGAACAGGATTAG	Bacteria	Firmicutes	Clostridia	Lachnospirales	Lachnospiraceae	Epulopiscium	425	0	0	0	0	0	0	0	0	0	0	0	0	0	0	0	0	0	0	0	0	0	0	0	215	0	0	0	0	8	149	0	0	0	0	0	0	0	0	10	0	0
ASV00471	GTAGTACGGAGGGTGCAAGCGTTAATCGGAATTACTGGGCGTAAAGCGCACGCAGGCGGTTGGATAAGTTAGATGTGAAAGCCCCGGGCTCAACCTGGGAATTGCATTTAAAACTGTCCAGCTAGAGTCTTGTAGAGGGGGGTAGAATTCCAGGTGTAGCGGTGAAATGCGTAGAGATCTGGAGGAATACCGGTGGCGAAGGCGGCCCCCTGGACAAAGACTGACGCTCAGGTGCGAAAGCGTGGGGAGCAAACAGGATTAG	Bacteria	Proteobacteria	Gammaproteobacteria	Enterobacterales	Aeromonadaceae	Aeromonas	368	0	0	0	0	0	0	0	0	0	0	0	0	0	0	0	0	0	0	0	0	0	0	0	0	0	0	0	0	0	0	137	0	0	0	0	0	0	0	0	0	0
ASV00473	GTAAAACGTAGGAGGCGAGCGTTATCCGGATTTACTGGGCGTAAAGCGCACGCAGGTGGCTTCGTAAGTCGGACATGAAAGCTCCTGGCTTAACTGGGAGAGGTTGTTCGATACTGCGGGGCTTGAGGTTGGGAGAGGGACGTGGAATTCCCGGTGTAGTGGTGGAATGCGTAGATATCGGGAGGAACACCAGTGGCGCAAGCGGCGTCCTGGCCCACACCTGACGCTGAGGTGCGAAAGCGTGGGTAGCAAACAGGATTAG	Bacteria	Chloroflexi	Anaerolineae	SJA-15	NA	NA	326	0	0	8	35	0	130	6	0	0	0	0	0	0	0	0	0	44	0	0	0	0	0	10	0	0	0	0	0	0	9	0	0	0	0	0	0	16	0	68	0	0
ASV00475	GTAATACGTATGTCGCAAGCGTTATCCGGATTGATTGGGCGTAAAGCGCGTCTAGGCGGAAAAATAAGTCTGATGTTAAAATGCGGGGCTCAACTCCGTATTGCGTTGGAAACTGTTTTTCTAGAGTACTGGAGAGGTGGGCGGAACTACAAGTGTAGAGGTGAAATTCGTAGATATTTGTAGGAATGCCGATGGAGAAGTCAGCTCACTGGACAGATACTGACGCTGAAGCGCGAAAGCGTGGGGAGCAAACAGGATTAG	Bacteria	Fusobacteriota	Fusobacteriia	Fusobacteriales	Fusobacteriaceae	Cetobacterium	193	0	24	0	0	0	0	0	7	0	27	0	0	0	0	43	8	0	0	0	0	12	0	0	0	10	0	5	0	51	0	0	0	0	0	0	0	0	0	0	0	0
ASV00480	GTAATACGGAGGGTGCGAGCGTTAATCGGAATTACTGGGCGTAAAGGGTGCGTAGGTGGTTTATTAAGTTAGCTGTGAAATTCCTGGGCTTAACCTGGGCAGGTCAGCTAAGACTGATGGACTCGAGTATGGGAGAGGGCAGTGGAATTTCCGGTGTAGCGGTGAAATGCGTAGAGATCGGAAGGAACACCAGTGGCGAAGGCGGCTGCCTGGCCTAATACTGACACTGAGGCACGAAAGCGTGGGGAGCAAACAGGATTAG	Bacteria	Proteobacteria	Gammaproteobacteria	Legionellales	Legionellaceae	Legionella	837	16	0	0	0	0	345	56	0	0	0	0	0	0	0	10	0	8	34	14	0	0	0	0	0	0	0	0	0	0	0	0	0	0	0	0	51	0	0	64	48	7
ASV00483	GTAATACGTAGGGTGCAAGCGTTGTCCGGAATTATTGGGCGTAAAGAGCTCGTAGGCGGTTTGTCGCGTCTGCTGTGAAAATCCGAGGCTCAACCTCGGACCTGCAGTGGGTACGGGCAAACTAGAGTGCGGTAGGGGAGATGGGAATTCCTGGTGTAGCGGTGGAATGCGCAGATATCAGGAGGAACACCGATGGCGAAGGCACATCTCTGGGCCGTAACTGACGCTGAGGAGCGAAAGCGTGGGGAGCGAACAGGATTAG	Bacteria	Actinobacteriota	Actinobacteria	Micrococcales	Microbacteriaceae	Rhodoluna	768	0	0	0	0	0	0	0	0	0	0	0	0	0	0	0	0	0	0	0	0	0	0	0	0	0	0	0	0	0	0	0	0	0	70	17	83	0	0	31	56	0
ASV00484	GTAATACGTAGGGTGCGAGCGTTAATCGGAATTACTGGGCGTAAAGCGTGCGCAGGCGGTTTTGTAAGACAGGCGTGAAATCCCCGGGCTCAACCTGGGAATGGCGCTTGTGACTGCAAAGCTGGAGTGCGGCAGAGGGGGATGGAATTCCGCGTGTAGCAGTGAAATGCGTAGATATGCGGAGGAACACCGATGGCGAAGGCAATCCCCTGGGCCTGCACTGACGCTCATGCACGAAAGCGTGGGGAGCAAACAGGATTAG	Bacteria	Proteobacteria	Gammaproteobacteria	Burkholderiales	Comamonadaceae	NA	465	0	0	0	0	0	0	0	0	0	0	0	0	0	0	0	0	0	0	0	0	0	0	0	0	0	0	0	0	0	0	0	0	0	0	35	0	0	0	0	0	0
ASV00488	GTAATACGGAGGGTGCAAGCGTTAATCGGAATTACTGGGCGTAAAGCGCACGTAGGCGGTATGTTAAGTTGGATGTGAAAGCCCCGGGCTCAACCTGGGAATTGCATTCAAAACTGGCATGCTAGAGTATGTGAGAGGGGGGTAGAATTCCAAGTGTAGCGGTGAAATGCGTAGAGATTTGGAGGAATACCAGTGGCGAAGGCGGCCCCCTGGCACAATACTGACGCTGAGGTGCGAAAGCGTGGGGAGCAAACAGGATTAG	Bacteria	Proteobacteria	Gammaproteobacteria	Enterobacterales	Alteromonadaceae	Rheinheimera	440	0	0	0	0	0	0	0	0	0	0	0	0	0	0	0	0	231	0	0	0	0	0	0	0	0	0	0	0	0	0	0	0	0	0	0	0	0	0	0	0	0
ASV00491	GTAATACGTAGGGTGCAAGCGTTGTCCGGAATTATTGGGCGTAAAGAGCGTGTAGGCGGCTCGATAAGTCCGCTGTGAAAGTCCAGGGCTCAACCCTGGAATGCCGGTGGATACTGTCAAGCTAGAGTCCGGAAGGGGCGAGTGGAATTCCTGGTGTAGCGGTGAAATGCGCAGATATCAGGAGGAACACCAATGGCGAAGGCAGCTCGCTGGGACGTGACTGACGCTGAGACGCGAAAGCGTGGGGAGCAAACAGGATTAG	Bacteria	Actinobacteriota	Thermoleophilia	Solirubrobacterales	Solirubrobacteraceae	NA	882	0	0	0	0	0	0	0	0	0	0	0	30	0	0	0	0	0	0	0	0	0	0	0	0	0	0	0	0	0	0	0	0	0	135	48	167	0	0	0	0	0
ASV00493	GTAATACGGAGGATGCGAGCGTTATCCGGATTTATTGGGTTTAAAGGGTGCGTAGGCTGATTGGTCAGTCAGCGGTGAAATTTTCCGGCTTAACCGGGAACCTGCCGTTGATACTGCCGGTCTTGAATACGAATGAAGCGGGAGGAATGTGTGGTGTAGCGGTGAAATGCATAGATATCACACAGAAGACCGATTGCGAAGGCATCTCGCTAATTCGTTATTGACGCTGATGCACGAAAGCGTGGGGATCAAACAGGATTAG	Bacteria	Bacteroidota	Bacteroidia	Bacteroidales	NA	NA	878	0	0	0	0	0	4	0	0	0	0	0	0	0	0	0	0	0	0	0	0	0	0	0	0	0	0	0	0	0	0	0	0	0	0	64	0	0	0	0	15	0
ASV00494	GTAATACGGAGGGTGCGAGCGTTAATCGGAATTACTGGGCGTAAAGCGCATGCAGGTGGTTTGTTAAGTCAGATGTGAAAGCCCGGGGCTCAACCTCGGAATAGCATTTGAAACTGGCAAGCTAGAGTATTGTAGAGGGGGGTAGAATTTCAGGTGTAGCGGTGAAATGCGTAGAGATCTGAAGGAATACCGGTGGCGAAGGCGGCCCCCTGGACAGATACTGACACTCAGATGCGAAAGCGTGGGGAGCAAACAGGATTAG	Bacteria	Proteobacteria	Gammaproteobacteria	Enterobacterales	Vibrionaceae	Vibrio	876	0	0	0	0	0	0	0	0	0	0	0	0	0	0	0	0	0	0	0	0	0	0	0	0	0	0	0	0	0	0	0	0	876	0	0	0	0	0	0	0	0
ASV00498	GTAATACGTAGGGTGCAAGCGTTAATCGGAATTACTGGGCGTAAAGCGTGCGCAGGCGGTTCTATAAGACAGATGTGAAATCCCCGGGCTCAACCTGGGAACTGCATTTGTGACTGTAGAGCTAGAGTACGGTAGAGGGGGATGGAATTCCGCGTGTAGCAGTGAAATGCGTAGATATGCGGAGGAACACCGATGGCGAAGGCAATCCCCTGGACCTGTACTGACGCTCATGCACGAAAGCGTGGGGAGCAAACAGGATTAG	Bacteria	Proteobacteria	Gammaproteobacteria	Burkholderiales	Comamonadaceae	NA	101	0	0	0	0	0	0	0	0	0	0	0	19	0	0	0	0	0	0	0	0	0	0	0	0	0	0	0	0	0	0	0	0	0	0	0	0	0	0	0	0	0
ASV00500	GTAATACGTAGGTGGCAAGCGTTGTCCGGATTTACTGGGCGTAAAGGGAGCGTAGGCGGACTTTTAAGTGAGATGTGAAATACCCGAGCTCAACTTGGGTGCTGCATTTCAAACTGGAAGTCTAGAGTGCAGGAGAGGAGAGTGGAATTCCTAGTGTAGCGGTGAAATGCGTAGAGATTAGGAAGAACACCAGTGGCGAAGGCGACTCTCTGGACTGTAACTGACGCTGAGGCTCGAAAGCGTGGGGAGCAAACAGGATTAG	Bacteria	Firmicutes	Clostridia	Clostridiales	Clostridiaceae	Clostridium sensu stricto 1	424	12	25	0	0	0	0	0	0	86	0	17	1	0	4	33	0	0	0	0	5	0	0	1	110	0	0	0	8	10	33	0	0	0	0	0	0	0	0	1	0	0
ASV00504	GTAATACGAAGGGGGCTAGCGTTGCTCGGAATCACTGGGCGTAAAGGGTGCGTAGGCGGGTCTTTAAGTCAGGGGTGAAATCCTGGAGCTCAACTCCAGAACTGCCTTTGATACTGAGGATCTTGAGTTCGGGAGAGGTGAGTGGAACTGCGAGTGTAGAGGTGAAATTCGTAGATATTCGCAAGAACACCAGTGGCGAAGGCGGCTCACTGGCCCGATACTGACGCTGAGGCACGAAAGCGTGGGGAGCAAACAGGATTAG	Bacteria	Proteobacteria	Alphaproteobacteria	Rhizobiales	Xanthobacteraceae	Bradyrhizobium	852	0	0	0	0	0	0	0	0	0	0	0	17	0	0	5	0	0	0	0	0	0	0	0	0	0	0	0	0	0	0	0	0	0	0	29	181	0	0	0	0	0
ASV00505	GTAATACGTAGGGGGCAAGCGTTATCCGGAATTACTGGGCGTAAAGGGTGCGTAGGTGGCCTGACAAGTCAGGGGTCAAAGGCAACGGCTCAACCGTTGTAAGCCCTTGAAACTGTCGGGCTTGAGTTCAGGAGGGGAAATCGGAATTCCTAGTGTAGCGGTGAAATGCGTAGATATTAGGAGGAACACCAGTGGCGAAGGCGGATTTCTGGACTGACACTGACACTGAGGCACGAAAGCGTGGGGAGCAAACAGGATTAG	Bacteria	Firmicutes	Clostridia	Peptostreptococcales-Tissierellales	Peptostreptococcaceae	Proteocatella	270	5	0	0	0	10	12	0	0	0	0	0	0	0	31	0	0	113	0	0	0	0	0	0	0	0	0	0	0	0	0	0	21	0	0	0	0	0	0	0	0	0
ASV00508	GTAATACGTAGGTGGCAAGCGTTGTCCGGAATTATTGGGCGTAAAGCGCGCGCAGGCGGTTCCTTAAGTCTGATGTGAAAGCCCCCGGCTCAACCGGGGAGGGTCATTGGAAACTGGGGAACTTGAGTGCAGAAGAGGAGAGCGGAATTCCACGTGTAGCGGTGAAATGCGTAGAGATGTGGAGGAACACCAGTGGCGAAGGCGGCTCTCTGGTCTGTAACTGACGCTGAGGCGCGAAAGCGTGGGGAGCGAACAGGATTAG	Bacteria	Firmicutes	Bacilli	Bacillales	Bacillaceae	Bacillus	639	0	0	0	60	8	252	54	0	0	0	0	0	0	0	0	0	0	0	0	0	0	0	0	0	0	0	0	0	0	0	0	0	0	0	0	0	75	0	0	12	49
ASV00510	GTAATACGTAGGGCGCAAGCGTTGTCCGGATTTATTGGGCGTAAAGAGCTCGTAGGCGGTCTGTCGCGTCGGATGTGAAAACCCGGAGCTCAACTCCGGGCCTGCATTCGATACGGGCAGACTTGAGTACTGCAGGGGAGACTGGAATTCCTGGTGTAGCGGTGGAATGCGCAGATATCAGGAGGAACACCGGTGGCGAAGGCGGGTCTCTGGGCAGAAACTGACGCTGAGGAGCGAAAGCGTGGGGAGCGAACAGGATTAG	Bacteria	Actinobacteriota	Actinobacteria	PeM15	NA	NA	275	69	0	0	0	0	114	0	0	0	0	0	0	0	0	0	0	0	0	0	0	0	0	0	0	0	0	0	0	0	0	0	0	0	0	0	0	0	0	49	0	11
ASV00512	GTAATACGTAGGTGGCAAGCGTTGTCCGGAATTATTGGGCGTAAAGCGCGCGCAGGCGGTCCTTTAAGTCTGATGTGAAAGCCCACGGCTCAACCGTGGAGGGTCATTGGAAACTGGGGGACTTGAGTGCAGAAGAGGAAAGTGGAATTCCACGTGTAGCGGTGAAATGCGTAGAGATGTGGAGGAACACCAGTGGCGAAGGCGACTTTCTGGTCTGTAACTGACGCTGAGGCGCGAAAGCGTGGGGAGCAAACAGGATTAG	Bacteria	Firmicutes	Bacilli	Bacillales	NA	NA	360	0	0	0	0	18	23	0	0	0	0	0	0	0	0	0	0	119	0	0	0	0	0	0	0	0	0	0	0	0	0	0	0	0	0	0	0	0	0	80	0	0
ASV00513	GTAATACGAGGGATGCAAGCGTTATCCGGAATTATTGGGCGTAAAGCGTCCGCAGGTGGTTTTACAAGTCTGCTGTCAAAGCGTGGAGCTTAACTCCATAACGGCGGTGGAAACTGTAAGACTAGAGGTCAGTAGGGGTCACGGGAATTCCCAGTGTAGCGGTGAAATGCGTAGATATTGGGAAGAACACCAGCGGCGAAAGCGCGTGACTGGGCTGATTCTGACACTCATGGACGAAAGCTAGGGGAGCGAAAGGGATTAG	Bacteria	Cyanobacteria	Cyanobacteriia	Leptolyngbyales	Leptolyngbyaceae	Alkalinema CENA528	831	0	0	0	0	0	0	0	0	0	0	0	0	0	0	0	0	0	0	0	0	0	0	0	0	0	0	0	0	831	0	0	0	0	0	0	0	0	0	0	0	0
ASV00519	GTAATACGTAGGGTGCGAGCGTTAATCGGAATTACTGGGCGTAAAGCGTGCGCAGGCGGTTCGCTAAGACAGGTGTGAAATCCCCGGGCTCAACCTGGGAATGGCGCTTGTGACTGGCGGGCTAGAGTACGGCAGAGGGGGGTGGAATTCCACGTGTAGCAGTGAAATGCGTAGAGATGTGGAGGAACACCGATGGCGAAGGCAGCCCCCTGGGCCGATACTGACGCTCATGCACGAAAGCGTGGGGAGCAAACAGGATTAG	Bacteria	Proteobacteria	Gammaproteobacteria	Burkholderiales	NA	NA	744	0	0	0	0	0	174	36	0	0	0	0	0	0	0	0	0	157	0	8	0	0	0	0	0	0	0	0	0	0	0	0	0	0	0	0	0	0	0	66	39	0
ASV00521	GTAATACGTAGGGTGCAAGCGTTGTCCGGATTTATTGGGCGTAAAGAGCTCGTAGGCGGTTCGTCACGTCGGGTGTGAAAACTCAGGACTCAACCCTGAGCCTGCACTCGATACGGGCGAACTGGAGGACGGTAGGGGAGACTGGAACTCCTGGTGTAGCGGTGAAATGCGCAGATATCAGGAAGAACACCGGTGGCGAAGGCGGGTCTCTGGGCCGTTCCTGACGCTGAGGAGCGAAAGCGTGGGGAGCAAACAGGATTAG	Bacteria	Actinobacteriota	Actinobacteria	NA	NA	NA	554	0	0	0	0	0	0	0	0	0	0	0	0	0	0	0	0	0	46	6	0	120	13	36	0	16	0	115	176	0	0	0	0	0	0	0	0	0	0	0	0	0
ASV00528	GTAATACGTAGGTGGCAAGCGTTATCCGGATTTACTGGGCGTAAAGGGAGCGTAGGCGGATACTTAAGTGGGATGTGAAATACCCGGGCTTAACCTGGGTGCTGCATTCCAAACTGAGTATCTAGAGTGTGGGAGAGGAGAGTGGAATTCCTAGTGTAGCGGTGAAATGCGTAGAGATTAGGAAGAACACCAGTGGCGAAGGCGACTCTCTGGACCATAACTGACGCTGAGGCTCGAAAGCGTGGGGAGCAAACAGGATTAG	Bacteria	Firmicutes	Clostridia	Clostridiales	Clostridiaceae	NA	369	0	0	0	0	0	0	0	0	75	77	0	0	0	0	0	0	0	0	0	0	0	0	0	115	0	0	0	0	0	0	0	0	0	0	0	0	0	0	0	0	0
ASV00529	GTAATACGGAGGGTGCAAGCGTTAATCGGAATTACTGGGCGTAAAGCGCATGCAGGTGGTTTGTTAAGTCAGATGTGAAAGCCCTGGGCTCAACCTAGGAATTGCATTTGAAACTGACAAGCTAGAGTACTGTAGAGGGGGGTTGAAGTTCATGTGTAGCGGTGAAATGCGTAGAGATCTGAAGGAATTCCGTTGGCGAAGGCTGCGCCCTGGACAGATACTGACTCTCATTTGCGAAAGCGTGGGGAGCAAACAGGATTAG	Bacteria	Proteobacteria	Gammaproteobacteria	Enterobacterales	Vibrionaceae	Vibrio	295	0	0	0	0	0	0	0	0	0	0	0	0	0	0	0	0	2	0	0	0	20	0	0	0	0	0	273	0	0	0	0	0	0	0	0	0	0	0	0	0	0
ASV00530	GTAATACGGAGGGTGCGAGCGTTAATCGGAATTACTGGGCGTAAAGCGCATGCAGGTGGTTTGTTAAGTCAGATGTGAAAGCCCGGGGCTCAACCTCGGAACTGCATTTGAAACTGGCAGACTAGAGTACTGTAGAGGGGGGTTGAAGTTCAGGTGTAGCGGTGAAATGCGTAGAGATCTGAAGGAATACCGGTGGCGAAGGCGGCGCCCTGGACAGATACTGACTCTCAGTTGCGAAAGCGTGGGGAGCAAACAGGATTAG	Bacteria	Proteobacteria	Gammaproteobacteria	Enterobacterales	Vibrionaceae	Vibrio	799	0	0	0	0	0	0	0	0	0	0	0	0	0	0	0	0	0	0	0	0	0	0	0	0	0	0	0	0	0	0	0	0	0	0	0	0	0	0	0	0	0
ASV00531	GTAAGACGTAGGGTGCAAGCGTTAATCGGAATTACTGGGCGTAAAGCGTGCGCAGGCGGTTTTGTAAGACAGATGTGAAATCCCCGGGCTCAACCTGGGAACTGCATTTGTGACTGCAAGGCTAGAGTGCGTCAGAGGGAGGTGGAATTCCGCGTGTAGCAGTGAAATGCGTAGAGATGCGGAGGAACACCGATGGCGAAGGCAGCCTCCTGGGATGACACTGACGCTCATGCACGAAAGCGTGGGGAGCAAACAGGATTAG	Bacteria	Proteobacteria	Gammaproteobacteria	Burkholderiales	Burkholderiaceae	NA	331	0	0	12	32	7	120	17	0	0	0	0	0	0	0	0	0	23	0	18	0	0	0	0	0	0	0	0	0	0	0	0	0	0	0	0	0	0	0	37	0	0
ASV00532	GTAATACGAATTGTGCAAACGTTATTCGGAATCACTGGGCTTAAAGGGTGCGTAGGCGGCCATGAAGGTCTGATGTGAAATCCCACAGCTCAACTGTGGAATTGCGTTGGAAACCACATGGCTTGAGGAAGACAGAGGTGAGCGGAACTGATGGTGGAGCGGTGAAATGTGTTGATATCATCAGGAACACCGGTGGCGAAAGCGGCTCGCTGGGTCTTTTCTGACGCTGAGGCACGAAAGCTAGGGTAGCAAACGGGATTAG	Bacteria	Planctomycetota	Planctomycetes	Pirellulales	Pirellulaceae	Blastopirellula	161	0	0	0	0	0	0	0	0	4	40	0	0	0	0	0	0	0	0	0	0	0	0	0	0	0	0	0	0	0	0	0	0	0	0	0	0	0	0	0	0	0
ASV00535	GTAATACGTAGGATCCGAGCGTTGTCCGGAGTTACTGGGTGTAAAGGGTGCGTAGGCTGTTCTGTGCGTCAGAGGTGAAATCCACGGGCTTAACTCGTGGGGTGCCTTTGATACGGCAGGGCTTGAGTACGAGAGAGGTGCGTGGAATTCCTGGTGTAGCAGTGAAATGCGTAGATATCAGGAGGAACACCGGTGGCGAAGGCGGCGCACTGGCTCGTAACTGACGCTGAGGCACGAAAGCGTGGGGATCAAACAGGATTAG	Bacteria	Bacteroidota	Kapabacteria	Kapabacteriales	NA	NA	298	0	0	0	0	0	0	0	79	0	0	0	0	0	0	0	0	4	0	117	0	42	3	6	0	8	0	30	0	0	0	0	0	0	0	0	0	0	0	0	0	0
ASV00539	GTAATACGGAGGGGGCTAGCGTTGTTCGGAATTACTGGGCGTAAAGCGCACGTAGGCGGATCAGAAAGTCAGAGGTGAAATCCCAGGGCTCAACCTTGGAACTGCCTTTGAAACTCCTGGTCTTGAGGTCGAGAGAGGTGAGTGGAATTCCGAGTGTAGAGGTGAAATTCGTAGATATTCGGAGGAACACCAGTGGCGAAGGCGGCTCACTGGCTCGATACTGACGCTGAGGTGCGAAAGCGTGGGGAGCAAACAGGATTAG	Bacteria	Proteobacteria	Alphaproteobacteria	Rhodobacterales	Rhodobacteraceae	Rhodobacter	603	0	0	0	0	0	0	0	0	0	0	0	0	0	0	0	0	40	0	0	0	0	0	0	0	0	0	0	0	0	0	0	0	0	0	0	0	0	0	0	69	0
ASV00542	GTAATACGTAGGTGGCAAGCGTTGTCCGGATTTACTGGGCGTAAAGGGAGCGTAGGCGGATATCTAAGTGGGATGTGAAATACCCGGGCTCAACCTGGGTGCTGCATTCCAAACTGGATATCTAGAGTGCAGGAGGGGAAAGTGGAATTCCTAGTGTAGCGGTGAAATGCGTAGAGATTAGGAAGAACACCAGTGGCGAAGGCGACTTTCTGGACTGTAACTGACGCTGAGGCTCGAAAGCGTGGGGAGCAAACAGGATTAG	Bacteria	Firmicutes	Clostridia	Clostridiales	Clostridiaceae	NA	321	0	0	0	0	0	0	0	0	0	99	0	0	0	47	0	0	0	0	0	0	0	0	0	105	0	0	0	70	0	0	0	0	0	0	0	0	0	0	0	0	0
ASV00544	GTAATACGTAGGGTGCGAGCGTTAATCGGAATTACTGGGCGTAAAGCGTGCGCAGGCGGTTTTGTAAGACAGAGGTGAAATCCCCGGGCTCAACCTGGGAACTGCCTTTGTGACTGCAAGGCTAGAGTACGGCAGAGGGGGATGGAATTCCGCGTGTAGCAGTGAAATGCGTAGATATGCGGAGGAACACCGATGGCGAAGGCAATCCCCTGGGCCTGTACTGACGCTCATGCACGAAAGCGTGGGGAGCAAACAGGATTAG	Bacteria	Proteobacteria	Gammaproteobacteria	Burkholderiales	Comamonadaceae	Comamonas	113	0	0	0	0	0	0	0	0	0	0	0	0	0	0	0	0	0	0	0	0	0	0	0	0	0	0	0	0	0	0	0	0	0	0	15	0	0	0	0	0	0
ASV00545	GTAATACGTAGGTGGCAAGCGTTATCCGGATTTACTGGGCGTAAAGGGAGCGTAGGCGGATGCTTAAGTGGGATGTGAAATACCCAGGCTTAACTTGGGTGCTGCATTCCAAACTGGGCATCTAGAGTGCAGGAGAGGAGAGTGGAATTCCTAGTGTAGCGGTGAAATGCGTAGAGATTAGGAAGAACACCAGTGGCGAAGGCGACTCTCTGGACTGTAACTGACGCTGAGGCTCGAAAGCGTGGGGAGCAAACAGGATTAG	Bacteria	Firmicutes	Clostridia	Clostridiales	Clostridiaceae	NA	762	0	0	0	0	0	0	0	0	0	0	0	10	0	0	0	0	0	0	0	0	0	0	0	0	0	0	0	0	0	0	0	0	0	0	0	0	0	0	0	0	0
ASV00547	GTAATACGGAGGGGGTTAGCGTTGTTCGGAATTACTGGGCGTAAAGCGCGCGTAGGCGGATCAGAAAGTTGGGGGTGAAATCCCGGGGCTCAACCCCGGAATTGCCTTCAAAACTCCTGGTCTTGAGTTCGAGAGAGGTGAGTGGAATTCCGAGTGTAGAGGTGAAATTCGTAGATATTCGGAGGAACACCAGTGGCGAAGGCGGCTCACTGGCTCGATACTGACGCTGAGGTGCGAAAGCGTGGGGAGCAAACAGGATTAG	Bacteria	Proteobacteria	Alphaproteobacteria	Rhodobacterales	Rhodobacteraceae	NA	666	10	0	238	273	0	12	0	0	0	5	0	0	0	0	0	0	0	0	0	0	0	0	0	0	0	0	0	0	0	0	0	0	0	0	0	0	77	0	0	0	0
ASV00548	GTAATACGGAGGGTGCCAGCGTTAAACGGAATTAATGGGCGTAAAGCGCATGAAGGAGGTTTGTTAAGTCAGATGTGAAAGCCCGGGGCTCAACCTCGGAACTGCATTTGAAACTGGCAGACTAGAGTACTGTAGAGGGGGGTTGAAGTTCAGGTGTAGCGGTGAAATGCGTAGAGATCTGAAGGAATTCCGTTGGCGAAGGCTGCGCCCTGGACAGATACTGACTCTCATTTGCGAAAGCGTGGGGAGCAAACAGGATTAG	Bacteria	Proteobacteria	Gammaproteobacteria	Enterobacterales	Vibrionaceae	Vibrio	758	0	0	0	0	0	0	0	0	0	0	0	0	0	0	0	0	0	758	0	0	0	0	0	0	0	0	0	0	0	0	0	0	0	0	0	0	0	0	0	0	0
ASV00549	GTAATACGTAGGTGGCAAGCGTTGTCCGGAATCATTGGGCGTAAAGCGCGCGCAGGCGGTCCCTTAAGTCTGATGTGAAAGCCCACGGCTCAACCGTGGAGGGTCATTGGAAACTGGGGGACTTGAGTGCAGAAGAGGAAAGCGGAATTCCAAGTGTAGCGGTGAAATGCGTAGAGATTTGGAGGAACACCAGTGGCGAAGGCGGCTTTCTGGTCTGTAACTGACGCTGAGGCGCGAAAGCGTGGGGAGCAAACAGGATTAG	Bacteria	Firmicutes	Bacilli	Bacillales	Planococcaceae	Chryseomicrobium	137	0	0	0	0	0	0	0	12	0	0	0	0	0	0	0	0	25	0	0	0	0	0	0	0	0	0	0	0	0	0	0	0	0	0	0	0	0	0	0	0	0
ASV00550	GTAATACGTAGGGTGCGAGCGTTAATCGGAATTACTGGGCGTAAAGCGTGCGCAGGCGGTTTTGTAAGTCAGATGTGAAATCCCCGAGCTTAACTTGGGAACTGCGTTTGAAACTACAAGACTAGAGTGTGTCAGAGGGGGGTAGAATTCCACGTGTAGCAGTGAAATGCGTAGAGATGTGGAGGAATATCAATGGCGAAGGCAGCCCCCTGGGATAACACTGACGCTCATGCACGAAAGCGTGGGGAGCGAACAGGATTAG	Bacteria	Proteobacteria	Gammaproteobacteria	Burkholderiales	Methylophilaceae	OM43 clade	256	0	0	0	0	0	0	0	0	0	0	0	0	0	0	0	0	0	40	70	0	32	0	58	0	7	0	30	0	0	0	0	0	0	0	0	0	0	0	0	0	0
ASV00556	GTAATACAGAGGGTGCAAGCGTTAATCGGAATTACTGGGCGTAAAGCGCACGTAGGCGGCCATGTATGTCAGGTGTGAAATCCCCGGGCTCAACCTGGGAACTGCATTTGAAACTGCATGGCTCGAGTATGGGAGAGGAAGGCGGAATTCCCGGTGTAGCGGTGAAATGCGTAGATATCGGGAGGAACATCAGTGGCGAAGGCGGCCTTCTGGCCCAATACTGACGCTCAGGTGCGAAAGCGTGGGGAGCAAACAGGATTAG	Bacteria	Proteobacteria	Gammaproteobacteria	PLTA13	NA	NA	260	0	0	33	103	0	46	0	0	0	4	0	0	0	0	0	0	15	0	0	0	0	0	0	0	0	0	0	0	0	29	0	0	0	0	0	0	0	23	0	0	0
ASV00557	GTAATACGGAGGGTGCAAGCGTTAATCGGAATTACTGGGCGTAAAGCGCACGCAGGCGGCTTTTTAAGTCGGATGTGAAAGCCCCGGGCTCAACCTGGGAATTGCATCTGATACTGGGAAGCTAGAGTATGTGAGAGGGGGGTAGAATTCCAAGTGTAGCGGTGAAATGCGTAGAGATTTGGAGGAATACCAGTGGCGAAGGCGGCCCCCTGGCACAATACTGACGCTCAGGTGCGAAAGCGTGGGGAGCAAACAGGATTAG	Bacteria	Proteobacteria	Gammaproteobacteria	Enterobacterales	Alteromonadaceae	Alishewanella	146	0	0	0	0	0	0	0	0	0	0	0	0	0	0	0	0	78	0	0	0	0	0	15	0	0	0	11	0	0	0	0	0	0	0	0	0	0	0	0	0	0
ASV00558	GTAATACGGAGGGTGCAAGCGTTATCCGGATTCACTGGGTTTAAAGGGTGCGTAGGCGGGTAGGTAAGTCAGTGGTGAAATCTCAGAGCTTAACTCTGAAACTGCCATTGATACTATTTATCTTGAATATTGTGGAGGTAAGCGGAATATGTCATGTAGCGGTGAAATGCTTAGATATGACATAGAACACCCATTGCGAAGGCAGCTTACTACGCATATATTGACGCTGAGGCACGAAAGCGTGGGGATCAAACAGGATTAG	Bacteria	Bacteroidota	Bacteroidia	Chitinophagales	Chitinophagaceae	Sediminibacterium	729	0	0	0	0	0	0	0	0	0	0	0	128	0	0	0	0	0	0	0	0	0	0	0	0	0	0	0	0	0	0	0	0	0	0	62	176	0	0	0	0	0
ASV00559	GTAATACGGGAGTGGCAAGCGTTATCCGGAATTATTGGGCGTAAAGCGTCCGCAGGCGGTCTTGAAAGTCTGTTGTTAAAGCGTGGAGCTCAACTCCATTTCAGCAATGGAAACTAGAAGACTAGAGTGTGGTAGGGGCAGAGGGAATTCCCGGTGTAGCGGTGAAATGCGTAGATATCGGGAAGAACACCAGTGGCGAAGGCGCTCTGCTGGGCCATAACTGACGCTCATGGACGAAAGCCAGGGGAGCGAAAGGGATTAG	Bacteria	Cyanobacteria	Cyanobacteriia	Synechococcales	Cyanobiaceae	Cyanobium PCC-6307	508	0	0	0	0	7	186	0	0	0	0	0	0	0	0	0	0	37	42	0	0	0	0	0	0	15	0	0	0	0	0	0	0	0	0	0	0	0	0	0	42	0
ASV00560	GTACTACATAGGTCACAAGCATTATCCGGATTTATTGGGTGTAAAGAAAGCGCAGGTGGAATGAAAAGTCTATTGTCAAAAGCAGTTGCTTAACAATTGTTTGCAGTAGAAACTTTCATTCTAGAATGTATTTGGAAGTTTCGGAATTCAATATGGAGCGGTGGAATGTGTAGATATATTGAGGAACACCAGAGGCGAAGGCGGAAACTTAAGATACTATTGACACTAAGGCTTGAAAGCGTGGGGAGCAAATGGGATTAG	Bacteria	Firmicutes	Bacilli	Mycoplasmatales	Mycoplasmataceae	Mycoplasma	722	0	0	0	0	0	0	0	0	0	0	0	189	0	0	0	0	0	0	0	0	0	0	0	0	0	0	0	0	0	0	0	0	0	0	0	0	0	0	0	0	0
ASV00561	GTAACACGAAGGGGGCTAGCGTTGCTCGGATTTACTGGGCGTAAAGGGCGCGTAGGCGGATTGGTAAGTTGGAGGTGAAAGCCCAGGGCTCAACCCTGGAATTGCCTTCAAAACTGCTAGTCTTGAGTTTGGGAGAGGTAAGTGGAATTCCGAGTGTAGAGGTGAAATTCGTAGATATTCGGAAGAACACCAGTGGCGAAGGCGACTTACTGGACCAATACTGACGCTGAGGCGCGAAAGCGTGGGGAGCAAACAGGATTAG	Bacteria	Proteobacteria	Alphaproteobacteria	Caulobacterales	NA	NA	715	0	0	0	0	0	0	0	0	0	0	0	0	0	0	0	0	0	0	0	0	0	0	0	0	0	0	0	0	0	0	0	0	0	0	0	0	0	0	0	0	0
ASV00563	GTAATACGGAGGGTGCAAGCGTTAATCGGAATAACTGGGCGTAAAGCGCACGCAGGCGGTCGGATAAGTCAGATGTGAAAGCCCCGGGCTCAACCTGGGAACTGCATTTGAAACTGTCCGACTAGAGTCTTGTAGAGGGGGGTAGAATTCCAGGTGTAGCGGTGAAATGCGTAGAGATCTGGAGGAATACCGGTGGCGAAGGCGGCCCCCTGGACAAAGACTGACGCTCAGGTGCGAAAGCGTGGGGAGCAAACAGGATTAG	Bacteria	Proteobacteria	Gammaproteobacteria	Enterobacterales	Aeromonadaceae	Tolumonas	270	55	0	0	0	0	0	0	0	0	0	0	0	0	0	0	0	0	0	5	0	0	0	0	0	0	0	0	0	0	0	0	0	0	0	0	0	0	0	0	15	35
ASV00564	GTAATACGGAGGGTGCAAGCGTTAATCGGAATTACTGGGCGTAAAGCGCACGCAGGCGGTTTGTTAAGTCAGATGTGAAATCCCCGAGCTTAACTTGGGAACTGCATTTGAAACTGGCAAGCTAGAGTCTTGTAGAGGGGGGTAGAATTCCAGGTGTAGCGGTGAAATGCGTAGAGATCTGGAGGAATACCGGTGGCGAAGGCGGCCCCCTGGACAAAGACTGACGCTCAGGTGCGAAAGCGTGGGGAGCAAACAGGATTAG	Bacteria	Proteobacteria	Gammaproteobacteria	Enterobacterales	Yersiniaceae	NA	432	0	0	0	0	0	0	0	0	0	0	0	0	0	0	0	0	0	0	0	0	0	0	0	0	0	0	0	0	0	0	0	0	0	0	0	0	0	0	0	0	0
ASV00565	GTAATACGGAGGGGGCTAGCGTTATTCGGAATTACTGGGCGTAAAGCGCACGTAGGCGGACTGGAAAGTCAGAGGTGAAAGCCCAGGGCTCAACCCTGGAACTGCCTTTGAAACTCCCAGTCTTGAGGTCGAGAGAGGTGAGTGGAATTCCGAGTGTAGAGGTGAAATTCGTAGATATTCGGAGGAACACCAGTGGCGAAGGCGGCTCACTGGCTCGATACTGACGCTGAGGTGCGAAAGCGTGGGGAGCAAACAGGATTAG	Bacteria	Proteobacteria	Alphaproteobacteria	Rhodobacterales	Rhodobacteraceae	NA	356	0	0	0	0	0	0	0	0	0	0	0	0	0	0	0	0	0	0	0	0	0	0	0	0	0	0	0	0	0	0	0	0	0	0	0	0	0	0	0	0	0
ASV00566	GTAGTACGTAGGTCCCGAGCGTTGTCCGGATTTATTGGGCGTAAAGCGAGCGCAGGCGGTTCTTTAAGTCTGAAGTTAAAGGCAGTGGCTTAACCATTGTACGCTTTGGAAACTGGAGGACTTGAGTGCAGAAGGGGAGAGTGGAATTCCATGTGTAGCGGTGAAATGCGTAGATATATGGAGGAACACCGGTGGCGAAAGCGGCTCTCTGGTCTGTAACTGACGCTGAGGCTCGAAAGCGTGGGGAGCAAACAGGATTAG	Bacteria	Firmicutes	Bacilli	Lactobacillales	Streptococcaceae	Streptococcus	700	0	0	0	0	0	0	0	0	0	0	0	0	0	0	0	0	0	0	0	0	0	0	0	0	0	0	0	0	0	0	0	0	0	0	0	0	0	0	0	0	0
ASV00567	GTAATACATATGTCGCAAGCGTTATCCGGATTTATTGGGCGTAAAGCGCGTCTAGGCGGTTTATTAAGTCTGATGTGAAAATGCGGGGCTCAACTCCGTATTGCGTTGGAAACTGGTAGACTAGAGTACTGGAGAGGTGGGCGGAACTACAAGTGTAGAGGTGAAATTCGTAGATATTTGTAGGAATGCCGATGGAGAAGTCAGCTCACTGGACAGATACTGACGCTAAAGCGCGAAAGCGTGGGGAGCAAACAGGATTAG	Bacteria	Fusobacteriota	Fusobacteriia	Fusobacteriales	Fusobacteriaceae	Cetobacterium	260	0	0	0	0	0	0	0	0	0	0	0	0	0	0	0	0	0	0	0	0	0	0	0	0	0	0	0	8	0	0	0	0	0	0	48	1	0	0	0	2	5
ASV00568	GTAATACGAAAGGTCCAAGCGTTACTCGGAATTACTGGGCGTAAAGCGCGCGTAGGCGGCTTTGTATGTCGATTGTGAAATCCCAGGGCTCAACCCTGGAACTGCAGTCGAAACTGCAAAGCTTGAATGTTGGAGAGGTTGGGGGAATACCTAGTGGAGAAGTGAAATTCGTAGAGATTAGGTGGAACACCAGAGGCGAAGGCGCCTGACTGGCCAAACATTGACGCTAAGGCGCGAAAGCGTGGGTAGCAAACAGGATTAG	Bacteria	Bdellovibrionota	Oligoflexia	Oligoflexales	Oligoflexaceae	Oligoflexus	692	0	0	0	0	0	0	0	0	0	0	0	0	0	0	0	0	0	0	0	0	0	0	0	0	0	0	0	0	0	0	0	0	0	0	0	0	0	0	0	0	0
ASV00574	GTAATACGGAGGGTGCAAGCGTTATCCGGAATCATTGGGTTTAAAGGGTCCGTAGGCGGACTGATAAGTCAGGGGTGAAATCCAACAGCTCAACTGTTGAATTGCCTTTGATACTGTTAGTCTTGAGTTATATGGAAGTAGATAGAATGTGTAGTGTAGCGGTGAAATGCTTAGAGATTACACAGAATACCGATTGCGAAGGCAGTCTACTACGTATATACTGACGCTAATGGACGAAAGCGTGGGGAGCGAACAGGATTAG	Bacteria	Bacteroidota	Bacteroidia	Flavobacteriales	Flavobacteriaceae	Lutibacter	688	0	0	0	0	0	0	0	0	0	0	0	0	0	0	0	0	0	0	0	0	0	0	0	0	0	0	0	0	0	0	0	0	0	0	0	0	0	0	0	0	0
ASV00575	GTAAGACGAACCGTCCAAACGTTATTCGGTATCACTGGGCTTAAAGAGTTCGTAGGCGGCTAAACAGGTGAGGTGTGAAAGCCCTCGGCTCAACCGAGGAACTGCGCTTCAAACCGTTTAGCTAGAGGAAGACAGAGGTGAGCGGAACTGATGGTGGAGCGGTGAAATGCGTTGATATCATCAGGAACACCGGTGGCGAAAGCGGCTCACTGGGTCTTTTCTGACGCTGAGGAACGAAAGCTAGGGGAGCGAACGGGATTAG	Bacteria	Planctomycetota	Planctomycetes	Pirellulales	Pirellulaceae	Pirellula	105	10	0	5	10	0	32	0	0	0	0	0	0	0	0	0	0	0	0	0	0	0	0	0	0	0	0	0	0	0	8	0	5	0	0	0	0	0	0	0	0	0
ASV00576	GTAATACGGAGGGTGCAAGCGTTAATCGGAATAACTGGGCGTAAAGCGCACGCAGGCGGTTGGATAAGTCAGATGTGAAAGCCCCGGGCTCAACCTGGGAACTGCATTTGAAACTGTCTGACTAGAGTCTTGTAGAGGGGGGTAGAATTCCAGGTGTAGCGGTGAAATGCGTAGAGATCTGGAGGAATACCGGTGGCGAAGGCGGCCCCCTGGACAAAGACTGACGCTCAGGTGCGAAAGCGTGGGGAGCAAACAGGATTAG	Bacteria	Proteobacteria	Gammaproteobacteria	Enterobacterales	Aeromonadaceae	Tolumonas	250	0	0	0	8	0	0	0	0	0	0	0	0	0	0	0	0	0	0	0	0	0	0	0	0	0	0	0	0	0	0	0	0	0	0	0	0	13	0	0	0	0
ASV00578	GTAATACGGAGGATGCGAGCGTTATCCGGATTCATTGGGTTTAAAGGGTGCGCAGGTGGGAAAATAAGTCAGTGGTGAAATACTGCCGCTTAACGGTAGAATTGCCATTGATACTGTTTTTCTTGAGTATGGTTGAGGTAGGTGGAATGTGTTGTGTAGCGGTGAAATGCATAGATATGACACAGAACGCCGATTGCGAAGGCAACTTACTAAGCCATTACTGACGCTGAGGCACGAAAGCGTGGGGATCGAACAGGATTAG	Bacteria	Bacteroidota	Bacteroidia	Bacteroidales	Prolixibacteraceae	NA	135	23	0	12	0	0	0	0	0	0	0	0	0	0	0	0	0	0	0	0	0	0	0	0	0	0	0	0	0	0	0	0	0	0	0	0	0	0	0	0	0	0
ASV00579	GTAATACGGAGGGTGCAAGCGTTAATCGGAATCACTGGGCGTAAAGCGCACGTAGGCGGCCCGTTAAGTCAGATGTGAAACCCCTGGGCTCAACCTGGGACTGGCATTTGATACTGGCGAGCTCGAGTCCGATAGAGGGGGGTGGAAGTCCAGGTGTAGCGGTGAAATGCGTAGATATCTGGAGGAACACCGGTGGCGAAGGCGGCCCCCTGGATCGACACTGACGCTGAGGTGCGAAAGCGTGGGGAGCAAACAGGATTAG	Bacteria	Proteobacteria	Gammaproteobacteria	Run-SP154	NA	NA	468	0	0	0	0	0	247	122	0	0	0	0	0	0	0	0	0	0	0	0	0	0	0	0	0	0	0	0	0	0	0	0	0	0	0	0	0	0	0	99	0	0
ASV00581	GTAATACGTAGGTGACAAGCGTTGTCCGGATTTATTGGGCGTAAAGCGAGCGCAGGCGGTCTTTTAAGTCTGATGTGAAAGCCCACGGCTCAACCGTGGAGGGTCATTGGAAACTGGAAGACTTGAATGCAGAAGAGGAAAGTGGAATTCCATGTGTAGCGGTGAAATGCGTAGATATATGGAGGAACACCAGTGGCGAAGGCGACTTTCTGGTCTGTAATTGACGCTGAGGCTCGAAAGCGTGGGGAGCAAACAGGATTAG	Bacteria	Firmicutes	Bacilli	Lactobacillales	Carnobacteriaceae	Marinilactibacillus	680	0	0	0	0	0	0	0	0	0	0	0	0	0	0	0	0	0	0	0	0	0	0	0	0	0	0	0	0	0	0	0	0	0	0	0	0	0	0	0	0	0
ASV00583	GTAATACGTAGGGAGCGAGCGTTGTCCGGAATCATTGGGCGTAAAGAGCGCGTAGGTGGGTGGATTAGTCTGCTGTGAAAGTCAAAGGCTCAACCTTTGAAAGCCGGTGGATACTGTCTATCTAGAGTACGGAAGAGGCGAGTGGAATTCCTGGTGTAGCGGTGGAATGCGCAGATATCAGGAAGAACACCAATAGCGAAGGCAGCTCGCTGGGACGTTACTGACACTGAGGCGCGAAAGCGTGGGGAGCAAACAGGATTAG	Bacteria	Actinobacteriota	Thermoleophilia	Solirubrobacterales	67-14	NA	290	0	0	0	0	0	103	0	0	10	0	0	0	0	0	0	0	0	0	0	0	0	0	23	0	0	0	13	0	0	0	0	0	0	0	0	0	0	0	0	60	0
ASV00584	GTAATACGTAGGGTCCAAGCGTTAATCGGAATTACTGGGCGTAAAGCGTCCGCAGGTGGCTTGATAAGATAGAGGTGAAATCCCTGGGCTCAACCTAGGAATTGCCTTTATGACTGTCTCGCTAGAGTATGGGAGAGGGGGGTGGAATTCCACGTGTAGCAGTGAAATGCGTAGAGATGTGGAGGAACACCGATGGCGAAGGCAACCCCCTGGCCTAATACTGACACTCATGGACGAAAGCGTGGGGAGCAAACAGGATTAG	Bacteria	Proteobacteria	Gammaproteobacteria	Burkholderiales	Chitinibacteraceae	Deefgea	619	0	0	0	0	0	0	0	0	0	0	0	0	0	0	0	0	9	0	0	0	0	0	0	0	0	22	0	0	0	0	0	0	0	0	0	0	0	0	0	0	257
ASV00586	GTAATACGGAGGGTGCGAGCGTTAATCGGAATCACTGGGCGTAAAGCGCACGTAGGCGGCGCGTTAAGTCAGATGTGAAAGCCCCGGGCTTAACCTGGGAATGGCATTTGATACTGGCGTGCTCGAGTCTGGTAGAGGGGGGTGGAATTCCAGGTGTAGCGGTGAAATGCGTAGAGATCTGGAGGAACACCAGTGGCGAAGGCGGCCCCCTGGACCAAGACTGACGCTGAGGTGCGAAAGCGTGGGGAGCAAACAGGATTAG	Bacteria	Proteobacteria	Gammaproteobacteria	NA	NA	NA	111	0	0	0	0	0	0	11	0	0	0	0	0	0	0	0	0	0	0	0	0	0	0	0	0	0	0	0	0	0	0	0	0	0	0	0	0	0	0	53	0	47
ASV00588	GTAATACGGGAGTGGCAAGCGTTATCCGGAATTATTGGGCGTAAAGCGTCCGCAGGCGGCCATGTAAGTCTGTCGTTAAAGCGTGGAGCTTAACTCCATTTCAGCGATGGAAACTGCAAGGCTTGAGTGTGGTAGGGGCAGAGGGAATTCCCGGTGTAGCGGTGAAATGCGTAGATATCGGGAAGAACACCAGTGGCGAAGGCGCTCTGCTGGGCCATAACTGACGCTCATGGACGAAAGCCAGGGGAGCGAAAGGGATTAG	Bacteria	Cyanobacteria	Cyanobacteriia	Synechococcales	Cyanobiaceae	Cyanobium PCC-6307	672	0	0	0	0	0	0	0	0	0	0	0	0	0	0	0	0	0	0	0	0	0	0	99	0	140	0	176	99	0	0	0	18	36	0	0	0	0	0	0	0	0
ASV00589	GTAATACATATGTCGCAAGCGTTATCCGGATTTATTGGGCGTAAAGCGCGTCTAGGCGGTTTACTAAGTCTGATGTGAAAATGCGGGGCTCAACTCCGTATTGCGTTGGAAACTGGTAGACTAGAGTACTGGAGAGGTGGGCTGAAGTACATGTGTAGAGGTGTAATTCGTAGATATTTGTAGGAATTCCGTTGGAGAAGTCTGCGCACTGGACAGATACTGACTCTAATTCGCGAAAGCGTGGGGAGCAAACAGGATTAG	Bacteria	Fusobacteriota	Fusobacteriia	Fusobacteriales	Fusobacteriaceae	NA	518	0	0	0	0	0	518	0	0	0	0	0	0	0	0	0	0	0	0	0	0	0	0	0	0	0	0	0	0	0	0	0	0	0	0	0	0	0	0	0	0	0
ASV00592	GTAATACGGAGGGTGCAAGCGTTAATCGGAATTACTGGGCGTAAAGCGCACGCAGGCGGTTTGTTAAGTCAGATGTGAAATCCCCGAGCTCAACTTGGGAACTGCATTTGAAACTGGCAAACTAGAGTCTTGTAGAGGGGGGTAGAATTCCAGGTGTAGCGGTGAAATGCGTAGAGATCTGGAGGAATACCGGTGGCGAAGGCGGCCCCCTGGACAAAGACTGACGCTCAGGTGCGAAAGCGTGGGGAGCAAACAGGATTAG	Bacteria	Proteobacteria	Gammaproteobacteria	Enterobacterales	Enterobacteriaceae	Plesiomonas	370	0	0	0	0	0	0	0	0	0	0	80	0	0	0	0	0	0	0	0	0	0	0	0	290	0	0	0	0	0	0	0	0	0	0	0	0	0	0	0	0	0
ASV00594	GTAATACGGAGGATGCGAGCGTTATCCGGATTTATTGGGTTTAAAGGGTGCGCAGGCGGATTTATAAGTCAGCGGTGAAATCTCGAGGCTCAACCTCGAACCTGCCGTTGAAACTGTAGACCTTGAGTATAGATGAAGTAGGCGGAATTCGTTGTGTAGCGGTGAAATGCATAGATATAACGAAGAACTCCAATTGCGTAAGCAGCTTACTAAACTATCACTGACGCTCAAGCACGAAAGCGTGGGTATCAAACAGGATTAG	Bacteria	Bacteroidota	Bacteroidia	Bacteroidales	Dysgonomonadaceae	Dysgonomonas	579	0	0	0	0	0	0	0	0	0	0	0	0	0	0	0	0	0	0	0	0	0	0	0	0	0	0	0	0	0	0	0	0	0	0	0	111	0	0	0	0	218
ASV00595	GTAATACGGAGGGTCCAAGCGTTAATCGGAATTACTGGGCGTAAAGCGTGCGCAGGCGGTTTGTTAAGCGAGATGTGAAAGCCCCGGGCTCAACCTGGGAATTGCATTTCGAACTGGCAAACTAGAGTCTTGTAGAGGGGGGTAGAATTCCAGGTGTAGCGGTGAAATGCGTAGAGATCTGGAGGAATACCGGTGGCGAAGGCGGCCCCCTGGACAAAGACTGACGCTCAGGTGCGAAAGCGTGGGGAGCAAACAGGATTAG	Bacteria	Proteobacteria	Gammaproteobacteria	Enterobacterales	Shewanellaceae	Shewanella	127	0	0	0	0	0	0	0	0	0	0	0	20	5	2	14	5	0	0	18	7	1	0	6	0	0	0	6	0	0	6	0	0	0	1	6	20	1	0	0	0	0
ASV00596	GTAATACAGAGGTCTCAAGCGTTGTTCGGAATCACTGGGCGTAAAGGGAGCGTAGGCTGTCGTGCAAGTCGGGTGTGAAATACCGGGGCTCAACTCCGGAACTGCACCCGATACTGCATGACTTGAGCAACAGAGGGGAAACCGGAATTCTCGGTGTAGCAGTGAAATGCGTAGATATCGAGAAGAACACTCGTGGCGAAGGCGGGTTTCTGGATGTATGCTGACGCTGAGGCTCGAAGGCCAGGGGAGCGAAAGGGATTAG	Bacteria	Verrucomicrobiota	Verrucomicrobiae	Verrucomicrobiales	NA	NA	641	0	0	0	0	0	0	0	0	68	22	0	0	0	0	0	0	0	0	0	0	0	0	0	0	0	0	0	2	10	167	0	0	0	0	0	0	0	0	0	0	0
ASV00597	GTAATACGTAGGGTGCAAGCGTTAATCGGAATTACTGGGCGTAAAGCGTGCGCAGGCGGTTGTGCAAGACAGATGTGAAATCCCCGGGCTTAACCTGGGAACTGCATTTGTGACTGCACGGCTGGAGTACGGCAGAGGGGGATGGAATTCCGCGTGTAGCAGTGAAATGCGTAGATATGCGGAGGAACACCGATGGCGAAGGCAATCCCCTGGGCCTGTACTGACGCTCATGCACGAAAGCGTGGGGAGCAAACAGGATTAG	Bacteria	Proteobacteria	Gammaproteobacteria	Burkholderiales	Comamonadaceae	NA	170	0	0	0	0	0	0	0	0	0	0	0	0	0	0	0	0	0	0	14	0	0	0	26	0	29	0	74	0	0	0	8	0	0	0	0	0	0	0	0	0	0
ASV00598	GTAATACAGAGGGTGCAAGCGTTGTTCGGAATTACTGGGCGTAAAGCGTGCGTAGTCGGTATTGAGAGTCGCGGGTGAAATCCCAGGGCTTAACCCTGGAACTGCCTGCGAGACCTCAGTACTAGAGTGTGAGAGGGGATAGTGGAATACCCAGTGTAGCGGTGAAATGCGTAGAGATTGGGTGGAACACCGGTGGCGAAGGCGGCTATCTGGCTCACAACTGACGATCAGGCACGAAAGCGTGGGGAGCAAACAGGATTAG	Bacteria	Bdellovibrionota	Oligoflexia	0319-6G20	NA	NA	649	0	0	0	0	0	0	0	0	0	0	0	49	0	0	0	0	0	0	0	0	0	0	0	0	0	0	0	0	0	0	0	0	0	92	43	0	0	5	0	0	0
ASV00603	GTAATACGGAGGGTGCGAGCGTTAATCGGAATTACTGGGCGTAAAGCGCGCGTAGGCGGTTTGCTAAGTCCGCTGTGAAAGCCCTGGGCTTAACCTGGGAACTGCAGTGGATACTGGCAGGCTAGAGTATGGTAGAGGAGAGTGGAATTTCCGGTGTAGCAGTGAAATGCGTAGAGATCGGAAGGAACACCAGTGGCGAAGGCGGCTCTCTGGACCAATACTGACGCTGAGGTGCGAAAGCGTGGGGAGCAAACAGGATTAG	Bacteria	Proteobacteria	Gammaproteobacteria	Methylococcales	Methylococcaceae	Methyloparacoccus	396	16	0	0	0	0	121	0	0	0	121	0	0	0	0	0	0	0	0	0	0	0	0	0	0	0	0	14	0	0	0	5	25	28	0	0	0	0	0	13	0	0
ASV00604	GTAATACGGAGGGTGCAAGCGTTAATCGGAATTACTGGGCGTAAAGCGCATGCAGGTGGTTTGTTAAGTCAGATGTGAAAGCCCTGGGCTCAACCTAGGAATCGCATTTGAAACTGATAAGCTAGAGTACTGTAGAGGGGGGTAGAATTTCAGGTGTAGCGGTGAAATGCGTAGAGATCTGAAGGAATACCGGTGGCGAAGGCGGCCCCCTGGACAGATACTGACACTCAGATGCGAAAGCGTGGGGAGCAAACAGGATTAG	Bacteria	Proteobacteria	Gammaproteobacteria	Enterobacterales	Vibrionaceae	Vibrio	194	0	0	0	0	0	0	0	0	0	0	0	0	0	0	0	0	0	0	0	0	0	0	0	0	194	0	0	0	0	0	0	0	0	0	0	0	0	0	0	0	0
ASV00605	GTAATACGGAGGATGCAAGCGTTATCCGGATTCATTGGGTTTAAAGGGTGCGTAGGCGGCTCCTTAAGTCAGCGGTGAAACTCACGGGCTCAACCCGTGACCTGCCGTTGATACTGGGGGGCTTGAATACGGATGAAGCGGGAGGAATGTATGGTGTAGCGGTGAAATGCATAGATATCATACAGAAGGCCTAATGCGAAGGCATCCCGCTAATCCGTGATTGACGCTGAGGCACGAAAGCGTGGGGATCAAACAGGATTAG	Bacteria	Bacteroidota	Bacteroidia	NA	NA	NA	365	0	0	0	0	0	0	0	0	0	0	0	0	0	0	0	0	0	0	0	0	0	0	0	0	0	16	0	0	0	0	0	0	0	0	0	0	0	0	0	0	98
ASV00606	GTAAGACGGAGGGGGCTAGCGTTGTTCGGAATTACTGGGCGTAAAGCGCGCGTAGGCGGCCGGTCAAGTTAGGCGTGAAAGGCCTGGGCTCAACCTGGGAACGGCGCTTAAGACTGATCGGCTGGAGTCCGGGAGAGGGTGGTGGAATTCCCAGTGTAGAGGTGAAATTCGTAGATATTGGGAGGAACACCAGTGGCGAAGGCGGCCACCTGGCCCGGCACTGACGCTGAGGCGCGAAAGCGTGGGGAGCAAACAGGATTAG	Bacteria	Proteobacteria	Alphaproteobacteria	Defluviicoccales	Defluviicoccaceae	Defluviicoccus	606	0	0	0	0	0	21	0	0	0	0	0	0	0	0	0	0	0	0	0	0	0	0	0	0	0	0	0	0	0	0	0	0	0	0	0	0	0	0	585	0	0
ASV00607	GTAATACGGAGGGGGTTAGCGTTGTTCGGATTTACTGGGCGTAAAGCGCGCGTAGGCGGATCAGAAAGTTGGGGGTGAAATCCCGGGGCTCAACCCCGGAATTGCCTTCAAAACTCCTGGTCTTGAGTTCGAGAGAGGTGAGTGGAATTCCGAGTGTAGAGGTGAAATTCGTAGATATTCGGAGGAACACCAGTGGCGAAGGCGGCTCACTGGCTCGATACTGACGCTGAGGTGCGAAAGCGTGGGGAGCAAACAGGATTAG	Bacteria	Proteobacteria	Alphaproteobacteria	Rhodobacterales	Rhodobacteraceae	NA	520	0	0	105	175	0	0	0	0	0	0	0	0	0	0	0	0	0	0	0	0	0	0	0	0	0	0	0	0	0	9	0	0	0	0	0	0	173	58	0	0	0
ASV00608	GTAATACGAAGGGGGCTAGCGTTGTTCGGAATTACTGGGCGTAAAGCGCACGTAGGCGGACTGATAAGTCAGGGGTGAAATCCCGGGGCTCAACCCCGGAACTGCCTTTGATACTGTCAGTCTAGAGTTCGAGAGAGGTGAGTGGAATTCCGAGTGTAGAGGTGAAATTCGTAGATATTCGGAGGAACACCAGTGGCGAAGGCGGCTCACTGGCTCGATACTGACGCTGAGGTGCGAAAGCGTGGGGAGCAAACAGGATTAG	Bacteria	Proteobacteria	Alphaproteobacteria	Rhizobiales	Rhizobiaceae	NA	464	11	0	0	49	27	162	10	0	0	0	0	0	0	0	10	0	8	0	0	0	0	0	0	0	0	0	0	0	0	0	0	0	0	0	0	0	37	42	59	0	0
ASV00609	GTAATACGGAGGGGGCTAGCGTTGTTCGGAATTACTGGGCGTAAAGGGTGCGTAGGCGGTCTTGTAAGTTAGGTGTGAAATCCTCGGGCTCAACCTGAGAACTGCGCCTAAAACTGCAAGACTTGAACGTGAGAGAGGGTAATGGAATTTTTGGTGTAGGGGTGAAATCCGTAGATATCAAGAGGAACGTCAGGGGCGAAAGCGATTACCTGGAGCACGGTTGACGCTGAGGCACGAAAGCGTGGGGAGCAAACAGGATTAG	Bacteria	Proteobacteria	Alphaproteobacteria	Rickettsiales	Anaplasmataceae	Neorickettsia	634	0	0	0	0	0	0	0	0	0	0	0	0	0	0	0	0	0	0	0	0	0	0	0	0	0	0	0	0	0	0	0	0	0	0	342	0	0	0	0	0	0
ASV00611	GTAATACGAAGGTCCCGAGCGTTGTTCGGAATCACTGGGCGTAAAGGGAGCGTAGGCGGCGTGGTAAGTCAGATGTGAAATCCCGGGGCTCAACCCCGGAACTGCATCCGATACTGCCGTGCTAGAGGATTGGAGAGGTAGCTGGAATTCTTGGTGTAGCAGTGAAATGCGTGGATATCAAGAGGAACACTCGTGGCGAAAGCGAGCTACTGGACAACTCCTGACGCTGAGGCTCGAAGGCCAGGGTAGCGAAAGGGATTAG	Bacteria	Verrucomicrobiota	Verrucomicrobiae	Verrucomicrobiales	Rubritaleaceae	Luteolibacter	361	20	0	0	0	0	0	0	0	0	0	0	0	0	0	0	0	14	0	0	0	0	0	0	0	0	0	0	0	0	0	0	0	0	0	0	0	0	0	0	0	0
ASV00612	GTAATACGTAGGGTGCAAGCGTTAATCGGAATTACTGGGCGTAAAGCGTGCGCAGGCGGTTTTGTAAGACAGAGGTGAAATCCCCGGGCTCAACCTGGGAACTGCCTTTGTGACTGCAAGGCTGGAGTACGGCAGAGGGGGATGGAATTCCGCGTGTAGCAGTGAAATGCGTAGATATGCGGAGGAACACCGATGGCGAAGGCAATCCCCTGGGCCTGTACTGACGCTCATGCACGAAAGCGTGGGGAGCAAACAGGATTAG	Bacteria	Proteobacteria	Gammaproteobacteria	Burkholderiales	Comamonadaceae	NA	604	0	0	0	0	0	0	0	0	0	0	0	0	0	0	0	0	0	0	0	0	0	0	0	0	0	16	0	0	0	0	0	0	0	0	0	0	0	0	0	14	314
ASV00613	GTAATACAGAGACTGCAAGCGTTACTCGGATTCACTGGGCGTAAAGGGAGCGCAGGCGGGCAGGTGTGTCAGATGTGAAATCCCGGGGCTCAACCCCGGGGCTGCATTTGAAACTACCTGTCTAGAGATTCGGAGGGGTAAGCGGAATTCCTGGTGGAGCAGTGAAATGCGTAGATATCAGGAGGAACACCAACGGCGAAGGCAGCTTACTGGACGAAATCTGACGCTCAGGCTCGAAAGCATGGGGAGCAAAAGGGATTAG	Bacteria	Verrucomicrobiota	Verrucomicrobiae	NA	NA	NA	521	0	0	0	0	0	0	0	0	0	0	0	0	0	0	0	0	54	0	298	0	0	0	0	0	33	0	19	0	0	0	0	0	4	0	0	0	0	5	46	0	0
ASV00615	GTAATACGTATGTCGCAAGCGTTATCCGGATTTATTGGGCGTAAAGCGCGTCTAGGCGGAGAAATAAGTCTGATGTTAAAATGCGGGGCTCAACTCCGTATTGCGTTGGAAACTGTTTTTCTAGAGTACTGGAGAGGTGGGCGGAACTACAAGTGTAGAGGTGAAATTCGTAGATATTTGTAGGAATGCCGATGGAGAAGTCAGCTCACTGGACAGATACTGACGCTAAAGCGCGAAAGCGTGGGGAGCAAACAGGATTAG	Bacteria	Fusobacteriota	Fusobacteriia	Fusobacteriales	Fusobacteriaceae	Cetobacterium	139	0	0	0	0	0	0	0	0	0	0	0	0	0	0	0	0	0	0	0	0	0	0	0	0	0	0	0	0	0	0	0	0	0	0	0	0	0	0	0	0	0
ASV00617	GTAATACGAAGGTCCCGAGCGTTGTTCGGAATCACTGGGCGTAAAGGGAGCGTAGGCGGCGTGGTAAGTCAGATGTGAAATCCCGGGGCTCAACCCCGGAACTGCATCCGATACTGCCGTGCTAGAGGATTGGAGAGGTAGCTGGAATTCACGGTGTAGCAGTGAAATGCGTAGATATCGTGAGGAACACTCGTGGCGAAAGCGAGCTACTGGACAACTCCTGACGCTGAGGCTCGAAGGCCAGGGTAGCGAAAGGGATTAG	Bacteria	Verrucomicrobiota	Verrucomicrobiae	Verrucomicrobiales	Rubritaleaceae	Luteolibacter	133	0	0	0	0	0	0	0	0	0	0	0	0	0	43	0	0	0	0	0	0	0	0	0	0	0	0	0	0	0	0	0	0	0	0	0	0	0	16	0	0	0
ASV00618	GTAATACGTATGTCGCAAGCGTTATCCGGATTTATTGGGCGTAAAGCGCGTCTAGGCGGAAAAATAAGTCTGATGTTAAAATGCGGGGCTCAACTCCGTATTGCGTTGGAAACTGTTTTTCTAGAGTACTGGAGAGGTGGGCGGAACTACAAGTGTAGAGGTGAAATTCGTAGATATTTGTAGGAATGCCGATGGAGAAGTCAGCTCACTGGACAGATACTGACGCTAAAGCGCTAAAGCGTGGGGAGCAAACAGGATTAG	Bacteria	Fusobacteriota	Fusobacteriia	Fusobacteriales	Fusobacteriaceae	Cetobacterium	622	0	0	0	0	0	0	0	0	0	0	0	0	0	0	0	577	0	0	0	0	0	0	0	0	0	0	0	0	0	0	0	0	0	0	0	0	0	0	0	0	0
ASV00620	GTAATACGGAGGGTGCAAGCGTTAATCGGAATTACTGGGCGTAAAGCGCATGCAGGTGGTTTGTTAAGTCAGATGTGAAAGCCCTGGGCTCAACCTAGGAATCGCATTTGAAACTGACAAGCTAGAGTACTGTAGAGGGGGGCAGAATTTCAGGTGTAGCGGTGAAATGCGTAGAGATCTGAAGGAATACCGGTGGCGAAGGCGGCCCCCTGGACAGATACTGACACTCAGATGCGAAAGCGTGGGGAGCAAACAGGATTAG	Bacteria	Proteobacteria	Gammaproteobacteria	Enterobacterales	Vibrionaceae	Vibrio	620	0	0	0	0	0	0	0	620	0	0	0	0	0	0	0	0	0	0	0	0	0	0	0	0	0	0	0	0	0	0	0	0	0	0	0	0	0	0	0	0	0
ASV00621	GTAATACGAAGGGTGCAAGCGTTACTCGGAATTACTGGGCGTAAAGCGTGCGTAGGTGGTTGTTTAAGTCTGTTGTGAAAGCCCTGGGCTCAACCTGGGAATTGCAGTGGATACTGGGCGACTAGAGTGTGGTAGAGGGTAGTGGAATTCCCGGTGTAGCAGTGAAATGCGTAGAGATCGGGAGGAACATCCATGGCGAAGGCAGCTACCTGGACCAACACTGACACTGAGGCACGAAAGCGTGGGGAGCAAACAGGATTAG	Bacteria	Proteobacteria	Gammaproteobacteria	Xanthomonadales	Xanthomonadaceae	Stenotrophomonas	212	0	0	0	0	0	0	0	0	0	0	0	0	0	0	0	0	0	0	0	0	0	0	0	0	0	0	0	0	0	0	0	0	0	0	16	0	0	0	0	0	34
ASV00623	GTAATACGGAGGATGCGAGCGTTATCCGGATTTATTGGGTTTAAAGGGTGCGTAGGCGGGAAAATAAGTCAGCGGTGAAAGTTTGAGGCTCAACCTTAAAATTGCCGTTGAAACTGTTTTTCTTGAGTATATTTGAAGTAGGCGGAATTCGTGGTGTAGCGGTGAAATGCATAGATATCACGAAGAACTCCGATTGCGCAGGCAGCTTACTAAACTATAACTGACGCTGAAGCACGAAAGCGTGGGTATCAAACAGGATTAG	Bacteria	Bacteroidota	Bacteroidia	Bacteroidales	Dysgonomonadaceae	Dysgonomonas	596	0	0	0	0	0	4	0	0	0	0	0	0	0	0	0	0	0	0	0	0	0	0	0	0	0	0	0	0	0	0	0	0	0	37	191	45	0	0	0	0	36
ASV00624	GTAATACGTAGGGGGCTAGCGTTATCCGGAATTACTGGGCGTAAAGGGTGCGTAGGTGGTCTGACAAGTCAGGGGTGAAAGGCTACGGCTCAACCGTAGTAAGCCCTTGAAACTGTCGGACTTGAGTGCAGGAGAGGAAAGTGGAATTCCCAGTGTAGCGGTGAAATGCGTAGATATTGGGAGGAACATCAGTGGCGAAGGCGACTTTCTGGACTGTAACTGACACTGAGGCACGAAAGCGTGGGGAGCAAACAGGATTAG	Bacteria	Firmicutes	Clostridia	Peptostreptococcales-Tissierellales	Peptostreptococcaceae	NA	593	0	0	0	0	0	0	0	11	0	0	0	0	0	0	0	0	0	0	0	101	243	0	0	0	0	0	0	0	0	0	0	0	0	0	0	0	0	0	0	7	55
ASV00627	GTAATACGTAGGGTGCAAGCGTTAATCGGAATTACTGGGCGTAAAGCGTGCGCAGGCGGTGATGTAAGACAGGCGTGAAATCCCCGGGCTCAACCTGGGAATTGCGCTTGTGACTGCATCGCTGGAGTGCGGCAGAGGGGGATGGAATTCCGCGTGTAGCAGTGAAATGCGTAGATATGCGGAGGAACACCGATGGCGAAGGCAATCCCCTGGGCCTGCACTGACGCTCATGCACGAAAGCGTGGGGAGCAAACAGGATTAG	Bacteria	Proteobacteria	Gammaproteobacteria	Burkholderiales	Comamonadaceae	NA	138	0	0	0	0	0	0	0	0	0	0	0	0	0	0	0	0	0	0	0	0	0	0	29	0	0	0	0	0	0	0	0	0	0	0	0	0	0	0	0	0	0
ASV00630	GTAATACGTAGGGTGCGAGCGTTGTCCGGAATTATTGGGCGTAAAGAGCTTGTAGGCGGTTTGTCGCGTCTGCCGTGAAAATCCGGGGCTCAACTCCGGACTTGCGGTGGGTACGGGCAGACTAGAGTGTGGTAGGGGAGACTGGAATTCCTGGTGTAGCGGTGAAATGCGCAGATATCAGGAGGAACACCGATGGCGAAGGCAGGTCTCTGGGCCACTACTGACGCTGAGAAGCGAAAGCGTGGGGAGCGAACAGGATTAG	Bacteria	Actinobacteriota	Actinobacteria	Micrococcales	Intrasporangiaceae	NA	474	0	0	0	0	0	0	0	0	0	0	0	0	0	0	0	0	0	0	0	0	0	0	0	0	0	0	0	0	0	0	0	0	0	0	0	0	0	0	0	0	0
ASV00631	GTAAGACGGAGGATGCAAGTGTTATCCGGATTTATTGGGCGTAAAGCGCGTCTAGGCGGTTTACTAAGTCTGATGTGAAAATGCGGGGCTCAACTCCGTATTGCGTTGGAAACTGGTAGACTAGAGTACTGGAGAGGTGGGCGGAACTACAAGTGTAGAGGTGGAATTCGTAGATATTTGTAGGAATGCCGATGGAGAAGTCAGCTCACTGGACAGATACTGACGCTAAAGCGCGAAAGCGTGGGGAGCAAACAGGATTAG	Bacteria	Fusobacteriota	Fusobacteriia	Fusobacteriales	Fusobacteriaceae	Cetobacterium	175	0	0	0	41	0	42	0	0	0	0	0	0	0	0	0	0	0	0	0	0	0	0	0	0	0	0	0	0	0	0	0	0	0	0	0	0	0	0	0	0	0
ASV00633	GTAATACGTAGGGTGCAAGCGTTAATCGGAATTACTGGGCGTAAAGCGTGCGCAGGTGGTTCGTTAAGACAGTTGTGAAATCCCCGGGCTTAACCTGGGAACTGCAATTGTGACTGGCGGACTAGAGTTTGGCAGAGGGGGGTGGAATTCCTGGTGTAGCAGTGAAATGCGTAGATATCAGGAGGAACACCGATGGCGAAGGCAGCCCCCTGGGCCATGACTGACACTCATGCACGAAAGCGTGGGGAGCAAACAGGATTAG	Bacteria	Proteobacteria	Gammaproteobacteria	Burkholderiales	MWH-UniP1 aquatic group	NA	227	0	0	0	0	0	0	0	9	0	0	0	0	0	0	0	0	0	7	0	0	55	0	130	0	0	0	0	0	0	0	0	0	0	0	0	0	0	0	10	0	0
ASV00635	GTAATACGTAGGGGGCAAGCGTTATCCGGAATTACTGGGTGTAAAGGGTGAGTAGGTTGGCTTGTAAGTCATATGTGAAATACCGATGCTTAACATCGGGGCTGCATAAGAAACTACAAGCCTAGAGTACAGGAGAGGTAAGCGGAATTCCTAGTGTAGCGGTGAAATGCGTAGATATTAGGAAGAACACCAGTGGCGAAGGCGGCTTACTGGACTGAAACTGACACTGAGTCACGAAAGCGTGGGGAGCAAACAGGATTAG	Bacteria	Firmicutes	Clostridia	Lachnospirales	Lachnospiraceae	NA	384	0	0	0	0	0	0	0	0	0	0	0	0	0	0	0	0	0	0	0	0	0	0	0	0	0	0	0	0	0	0	0	0	0	0	0	0	0	0	0	0	149
ASV00636	GTAATACGGAGGGTGCAAGCGTTGTTCGGAATTACTGGGCGTAAAGCGCGCGTAGGCGGCTTTTTAAGTCAGATGTGAAAGTCCACGGCTCAACCGTGGAAGTGCATTTGATACTGGGAAGCTTGAGTACTGGAGGGGATGGTGGAATTCCCGGTGTAGAGGTGAAATTCGTAGATATCGGGAGGAATACCGGTGGCGAAGGCGACCATCTGGCCAGATACTGACGCTGAGGTGCGAAAGCGTGGGGAGCAAACAGGATTAG	Bacteria	Desulfobacterota	Desulfobulbia	Desulfobulbales	Desulfocapsaceae	Desulfotalea	368	0	0	0	0	0	0	0	0	0	0	0	0	0	0	0	0	0	0	0	0	0	0	0	0	0	0	0	0	0	19	0	0	0	0	0	0	0	0	0	0	0
ASV00638	GTAATACGGAGGGTGCGAGCGTTAATCGGAATCACTGGGCGTAAAGCGCACGTAGGCGGCGCGTTAAGTCAGATGTGAAAGCCCCGGGCTCAACCTGGGAACTGCATTTGATACTGGCGTGCTTGAGTCTGATAGAGGGGGGTGGAATTCCCGGTGTAGCGGTGAAATGCGTAGATATCGGGAGGAACACCAGTGGCGAAGGCGGCCCCCTGGATCAAGACTGACGCTGAGGTGCGAAAGCGTGGGGAGCAAACAGGATTAG	Bacteria	Proteobacteria	Gammaproteobacteria	Chromatiales	Chromatiaceae	NA	316	42	0	0	0	0	50	15	0	0	0	0	0	0	0	10	0	0	0	0	0	0	0	0	0	0	0	0	0	0	71	0	0	0	0	0	0	0	0	43	33	10
ASV00639	GTAATACGGGAGTGGCAAGCGTTATCCGGAATTATTGGGCGTAAAGCGTCCGCAGGCGGTCTTGTAAGTCTGTTGTTAAAGCGTGGAGCTTAACTCCATTTCAGCAATGGAAACTGTAAGACTAGAGTGTGGTAGGGGCAGAGGGAATTCCCGGTGTAGCGGTGAAATGCGTAGATATCGGGAAGAACACCAGTGGCGAAGGCGCTCTGCTGGGCCATAACTGACGCTCATGGACGAAAGCCAGGGGAGCGAAAGGGATTAG	Bacteria	Cyanobacteria	Cyanobacteriia	Synechococcales	Cyanobiaceae	Cyanobium PCC-6307	311	0	0	0	0	0	0	0	0	39	28	0	0	0	0	0	0	0	0	0	0	27	0	0	0	0	0	65	43	0	0	0	0	0	0	0	0	0	0	0	0	0
ASV00640	GTAATACGTAGGGTGCAAGCGTTAATCGGAATTACTGGGCGTAAAGCGTGCGCAGGCGGCTATACAAGACAGGTGTGAAATCCCCGGGCTTAACCTGGGAACTGCACTTGTGACTGTATGGCTAGAGTGCGTCAGAGGGAGGTGGAATTCCGCGTGTAGCAGTGAAATGCGTAGAGATGCGGAGGAACACCGATGGCGAAGGCAGCCTCCTGGGATGACACTGACGCTCATGCACGAAAGCGTGGGGAGCAAACAGGATTAG	Bacteria	Proteobacteria	Gammaproteobacteria	Burkholderiales	Burkholderiaceae	Limnobacter	247	7	0	0	0	0	36	0	0	0	0	0	0	0	0	0	0	13	0	8	0	0	0	0	0	0	0	0	0	0	0	0	0	0	0	0	0	0	0	31	0	0
ASV00642	GTAATACGGAGGATCCGAGCGTTATCCGGATTTATTGGGTTTAAAGGGTGCGTAGGCGGGAGATTAAGTCAGTGGTGAAAGTTTGCGGCTCAACCGTAAAATTGCCATTGATACTGGTTTTCTTGAGTACAGTTGAGGTAGGCGGAATGTGGTGTGTAGCGGTGAAATGCTTAGATATGCCACAGAACACCGATTGCGAAGGCAGCTTGCTAAGTTGTGACTGACGCTGAAGCACGAAAGCATGGGGATCAAACAGGATTAG	Bacteria	Bacteroidota	Bacteroidia	NA	NA	NA	552	35	0	0	0	0	0	35	0	0	0	0	0	0	0	0	0	0	0	0	0	0	0	0	0	0	0	0	0	0	445	0	0	0	0	0	0	0	0	0	7	30
ASV00643	GTAATACGGAGGGTCCGAGCGTTATCCGGATTTATTGGGTTTAAAGGGAGCGTAGATGGGTTTTTAAGTCAGTTGTGAAAGTTTGCGGCTCAACCGTAAAATTGCAATTGAAACTGGAGACCTTGAGTATAGTTGAGGTGGGCGGAATTCGTGGTGTAGCGGTGAAATGCTTAGATATCACGAAGAACTCCGATTGCGAAGGCAGCTCACTAAGCTATTACTGACATTGAGGCTCGAAAGTGTGGGTATCAAACAGGATTAG	Bacteria	Bacteroidota	Bacteroidia	Bacteroidales	Bacteroidaceae	Bacteroides	536	45	0	0	0	265	90	0	0	0	0	0	0	0	12	0	0	0	0	0	0	0	0	0	0	0	0	0	0	0	0	0	21	0	0	0	0	0	0	41	0	62
ASV00644	GTAATACGGAGGATCCGAGCGTTATCCGGATTTATTGGGTTTAAAGGGTGCGTAGGCGGTCATTTAAGTCAGCGTTGAAAGTTTTCGGCTCAACCGGAAAATTGGCATTGAAACTGGATGACTTGAGTGTAAATGAAGTGGGCGGAATTCGTCGTGTAGCGGTGAAATGCATAGATATGACGAAGAACTCCGATTGCGAAGGCAGCTCACTAACATACAACTGACGCTGATGCACGAAAGCGTGGGGATCAAACAGGATTAG	Bacteria	Bacteroidota	Bacteroidia	NA	NA	NA	584	0	0	0	0	18	12	0	0	74	0	0	0	0	0	9	0	0	0	0	0	0	0	0	0	0	0	0	0	36	372	0	0	0	0	0	0	0	0	0	0	0
ASV00646	GTAATACGGAGGGGGCTAGCGTTGTTCGGAATTACTGGGCGTAAAGCGCACGTAGGCGGATCGGAAAGTCAGAGGTGAAATCCCAGGGCTCAACCTTGGAACTGCCTTTGAAACTCCTGGTCTTGAGTTCGAGAGAGGTGAGTGGAATTCCGAGTGTAGAGGTGAAATTCGTAGATATTCGGAGGAACACCAGTGGCGAAGGCGGCTCACTGGCTCGATACTGACGCTGAGGTGCGAAAGCGTGGGGAGCAAACAGGATTAG	Bacteria	Proteobacteria	Alphaproteobacteria	Rhodobacterales	Rhodobacteraceae	NA	586	0	0	0	0	0	0	0	0	0	0	0	0	0	0	0	0	0	0	0	0	0	0	0	0	0	0	0	0	0	0	0	0	0	509	0	0	0	0	0	0	0
ASV00647	GTAATACGGGGGGTGCAAGCGTTATTCGGAATCATTGGGCGTAAAGGGCGCGTAGGCGGCCTCTTAAGTCAGATGTGAAAGCCCTCGGCTCAACCGAGGAAGTGCATTTGAAACTGGGGGGCTTGAGTATGGGAGAGGGAAGCGGAATTCCTGGTGTAGCGGTGAAATGCGTAGATATCAGGAGGAACACCGGTGGCGAAGGCGGCTTCCTGGACCAATACTGACGCTGAGGCGCGAAGGCGTGGGGAGCAAACAGGATTAG	Bacteria	Desulfobacterota	Desulfobacteria	Desulfobacterales	Desulfosarcinaceae	NA	185	0	0	0	0	0	75	0	0	0	25	0	0	0	0	0	0	0	0	0	0	0	0	0	0	0	0	0	0	0	0	0	0	0	3	0	0	0	5	68	0	0
ASV00651	GTAATACGTAGGTGGCAAGCGTTGTCCGGATTTACTGGGCGTAAAGGGAGCGTAGGCGGACTTTTAAGTGAGATGTGAAATACTCGGGCTCAACCTGAGTGCTGCATTTCAAACTGGAAGTCTAGAGTGCAGGAGAGGAGAAGGGAATTCCTAGTGTAGCGGTGAAATGCGTAGAGATTAGGAAGAACACCAGTGGCGAAGGCGCTTCTCTGGACTGTAACTGACGCTGAGGCTCGAAAGCGTGGGGAGCAAACAGGATTAG	Bacteria	Firmicutes	Clostridia	Clostridiales	Clostridiaceae	Clostridium sensu stricto 1	379	24	46	0	0	0	0	0	0	0	0	0	0	0	44	175	0	0	0	0	0	0	0	0	12	0	0	0	0	0	0	0	0	0	0	0	0	0	0	0	0	0
ASV00652	GTAATACGGAGGGGGCTAGCGTTGTTCGGAATTACTGGGCGTAAAGCGCACGTAGGCGGACCAGAAAGTCAGGGGTGAAATCCCGGGGCTCAACCCCGGAACTGCCTTTGAAACTCCTGGTCTTGAGGTCGAGAGAGGTGAGTGGAATTCCGAGTGTAGAGGTGAAATTCGTAGATATTCGGAGGAACACCAGTGGCGAAGGCGGCTCACTGGCTCGATACTGACGCTGAGGTGCGAAAGCGTGGGGAGCAAACAGGATTAG	Bacteria	Proteobacteria	Alphaproteobacteria	Rhodobacterales	Rhodobacteraceae	NA	172	0	0	0	0	0	0	0	0	0	0	0	0	0	0	0	0	0	0	0	0	0	0	0	0	0	0	0	69	0	29	0	0	0	0	0	0	0	0	6	0	0
ASV00655	GTAATACGGAGGATCCAAGCGTTATCCGGAATCATTGGGTTTAAAGGGTCCGTAGGCGGTCTTATAAGTCAGTGGTGAAAGCCCATCGCTCAACGATGGAACTGCCATTGATACTGTAGGACTTGAATTTTTGTGAAGTAACTAGAATATGTAGTGTAGCGGTGAAATGCTTAGATATTACATGGAATACCAATTGCGAAGGCAGGTTACTAACAAACGATTGACGCTGATGGACGAAAGCGTGGGGAGCGAACAGGATTAG	Bacteria	Bacteroidota	Bacteroidia	Flavobacteriales	Flavobacteriaceae	Flavobacterium	157	0	0	0	0	0	0	0	0	0	0	0	0	0	0	0	0	0	0	0	0	0	0	0	0	0	0	0	0	0	0	0	0	0	0	42	12	0	0	0	0	0
ASV00660	GTAATACGGAGGGTGCCAGCGTTAATCGGAATTACTGGGCGTAAAGCGCAAGCAGGAGGTTTGTTAAGTCAGATGTGAAAGCCCGGGGCTCAACCTCGGAACTGCATTTGAAACTGGCAGACTAGAGTAGTGTAGAGGGGGGTAGAATTTCAGGTGTAGCGGTGAAATGCGTAGAGATCTGAAGGAATACCGGTGGCGAAGGCGGCCCCCTGGACATATACTGACTCTCAGTTGCGAAAGCGTGGGGAGCAAACAGGATTAG	Bacteria	Proteobacteria	Gammaproteobacteria	Enterobacterales	Vibrionaceae	Vibrio	369	0	0	0	0	0	0	0	0	0	0	0	0	0	0	0	0	0	0	0	0	0	369	0	0	0	0	0	0	0	0	0	0	0	0	0	0	0	0	0	0	0
ASV00662	GTAATACGGAGGGGGCTAGCGTTGTTCGGAATTACTGGGCGTAAAGCGCGCGTAGGCGGATCTTTAAGTCAGGGGTGAAATCCTGGGGCTCAACCTCAGAACTGCCCTTGATACTGAAGATCTTGAGTCCGGAAGAGGTTAGTGGAATTCCCAGTGTAGAGGTGAAATTCGTAGATATTGGGAAGAACACCAGTGGCGAAGGCGGCTAACTGGTCCGGTACTGACGCTGAGGTGCGAAAGCGTGGGGAGCAAACAGGATTAG	Bacteria	Proteobacteria	Alphaproteobacteria	Rhizobiales	Rhizobiales Incertae Sedis	Anderseniella	403	0	0	30	97	0	154	23	0	0	0	0	0	0	0	0	0	22	0	0	0	0	0	0	0	0	0	0	0	0	0	0	0	0	0	0	0	15	38	0	0	0
ASV00666	GTAATACGTAGGTCCCGAGCGTTGTCCGGATTTATTGGGCGTAAAGCGAGCGCAGGCGGTTTGATAAGTCTGAAGTTAAAGGCTGTGGCTCAACCATAGTTCGCTTTGGAAACTGTCAAACTTGAGTGCAGAAGGGGAGAGTGGAATTCCATGTGTAGCGGTGAAATGCGTAGATATATGGAGGAACACCGGTGGCGAAAGCGGCTCTCTGGTCTGTAACTGACGCTGAGGCTCGAAAGCGTGGGGAGCGAACAGGATTAG	Bacteria	Firmicutes	Bacilli	Lactobacillales	Streptococcaceae	Streptococcus	504	0	0	0	0	0	0	0	0	0	0	0	0	0	0	0	0	0	0	0	0	0	0	0	0	0	0	0	0	0	0	0	0	0	0	0	0	0	0	0	0	458
ASV00667	GTAATACGTAGGGTGCGAGCGTTAATCGGAATTACTGGGCGTAAAGCGTGCGCAGGCGGATTGTTAAGCAAGATGTGAAATCCCCGGGCTTAACCTGGGAATGGCATTTTGAACTGGCAGTCTAGAGTGTGTCAGAGGGGGGTGGAATTCCACGTGTAGCAGTGAAATGCGTAGAGATGTGGAGGAACACCGATGGCGAAGGCAGCCCCCTGGGATAACACTGACGCTCATGTACGAAAGCGTGGGTAGCAAACAGGATTAG	Bacteria	Proteobacteria	Gammaproteobacteria	Burkholderiales	Hydrogenophilaceae	Thiobacillus	149	0	0	0	0	0	0	0	0	0	0	0	0	0	0	0	0	0	0	0	0	0	0	0	0	0	0	0	0	0	0	0	0	0	0	0	0	0	0	103	0	0
ASV00668	GTAATACGGAGGGTGCAAGCGTTGTTCGGAATTACTGGGCGTAAAGCGCGCGTAGGCGGTTTGTCAAGTCAGCTGTGAAAGTCCATGGCTTAACCATGGAAGTGCACTTGAAACTGACAGACTTGAGTACTGGAGGGGGTGGTGGAATTCCCGGTGTAGAGGTGAAATTCGTAGATATCGGGAGGAATACCGGTGGCGAAGGCGACCACCTGGCCAGATACTGACGCTGAGGTGCGAAAGCGTGGGGAGCAAACAGGATTAG	Bacteria	Desulfobacterota	Desulfobulbia	Desulfobulbales	Desulfocapsaceae	NA	423	8	0	0	0	16	124	9	0	0	0	0	0	0	0	0	0	54	0	0	0	0	0	0	0	0	0	0	0	0	0	0	0	0	0	0	0	0	0	53	0	27
ASV00670	GTAATACGTAGGGTGCAAGCGTTAATCGGAATTACTGGGCGTAAAGCGTGCGCAGGCGGTTATATAAGACAGATGTGAAATCCCCGGGCTCAACCTGGGAACTGCATTTGTGACTGTATAGCTAGAGTACGGTAGAGGGGGATGGAATTCCGCGTGTAGCAGTGAAATGCGTAGATATGCGGAGGAACACCGATGGCGAAGGCAATCCCCTGGACCTGTACTGACGCTCATGCACGAAAGCGTGGGGAGCAAACAGGATTAG	Bacteria	Proteobacteria	Gammaproteobacteria	Burkholderiales	Comamonadaceae	NA	169	0	0	0	0	0	0	0	0	0	0	0	0	0	0	0	0	0	0	0	10	0	0	0	0	0	0	0	0	0	0	0	0	0	0	22	0	0	0	39	0	0
ASV00671	GTAATACGTAGGTCACGAGCGTTAATCGGATTTATTGGGCGTAAAGGGTCCGCAGGGGGTCTGTTAAGTCTGATGTGAAAGCCAGCGGCTCAACCGCTGAACTGCATTGGAAACTGACAGACTGGAGTATCGGAGAGGAAAGCGGAATTCCTGGTGTAGCGGTGGAATGCTTAGATATCAGGAGGAACACCTATGGCGAAGGCAGCTTTCTGGACGATTACTGACCCTCATGGACGAAAGCGTGGGTAGCAAACAGGATTAG	Bacteria	Verrucomicrobiota	Lentisphaeria	NA	NA	NA	534	0	0	0	0	0	60	0	0	0	0	0	0	0	0	0	0	0	0	0	0	0	0	0	0	0	0	0	0	42	114	0	79	0	0	0	0	0	0	0	0	0
ASV00672	GTAATACGTAGGTGGCGAGCGTTGTCCGGATTTACTGGGCGTAAAGGGAGCGTAGGCGGATATTTAAGTGGGATGTGAAATCCCCGGGCTTAACCTGGGGGCTGCATTCCAAACTGGATATCTAGAGTGCAGGAGGGGAAAGTGGAATTCCTAGTGTAGCGGTGAAATGCGTAGAGATTAGGAAGAACACCGGTGGCGAAGGCGACTTTCTGGACTGTAACTGACGCTGAGGCTCGAAAGCGTGGGGAGCAAACAGGATTAG	Bacteria	Firmicutes	Clostridia	Clostridiales	Clostridiaceae	NA	552	0	0	0	0	0	0	0	0	0	0	0	0	0	481	0	0	0	0	0	0	0	0	0	0	0	0	0	0	0	71	0	0	0	0	0	0	0	0	0	0	0
ASV00674	GTAATACGGGAGTGGCAAGCGTTATCCGGAATTATTGGGCGTAAAGCGTCCGCAGGCGGCCTTGTAAGTCTGTCGTTAAAGCGTGGAGCTCAACTCCATTTCAGCGATGGAAACTACAAGGCTTGAGTGTGGTAGGGGCAGAGGGAATTCCCGGTGTAGCGGTGAAATGCGTAGATATCGGGAAGAACACCAGTGGCGAAGGCGCTCTGCTGGGCCATAACTGACGCTCATGGACGAAAGCCAGGGGAGCGAAAGGGATTAG	Bacteria	Cyanobacteria	Cyanobacteriia	Synechococcales	Cyanobiaceae	Cyanobium PCC-6307	199	0	0	0	0	0	0	0	0	10	0	0	0	0	0	0	0	0	0	0	0	0	0	0	0	0	0	0	152	0	11	0	0	0	0	0	0	0	0	0	0	0
ASV00675	GTAATACGTAGGTGGCAAGCGTTGTCCGGATTTACTGGGCGTAAAGGATGCGTAGGCGGATGTTTAAGTGAGATGTGAAATACCCGGGCTCAACTTGGGTGCTGCATTTCAAACTGGACATCTAGAGTGCGGGAGAGGAAAGCGGAATTCCTAGTGTAGCGGTGAAATGCGTAGAGATTAGGAAGAACACCAGTGGCGAAGGCGGCTTTCTGGACCGTAACTGACGCTGAGGCATGAAAGCGTGGGGAGCAAACAGGATTAG	Bacteria	Firmicutes	Clostridia	Clostridiales	Clostridiaceae	Clostridium sensu stricto 13	526	0	7	0	0	28	226	91	0	0	0	0	0	0	0	77	0	0	0	0	0	0	0	0	0	0	0	0	0	0	0	0	0	0	0	0	0	0	0	19	0	58
ASV00676	GTAATACGTAGGTGGCGAGCGTTGTCCGGATTTACTGGGCGTAAAGGGAGCGTAGGCGGACTTTTAAGTGAGATGTGAAATACCCGGGCTCAACCTGGGGGCTGCATTTCAAACTGGAAGTCTAGAGTGCAGGAGAGGAGAAGGGAATTCCTAGTGTAGCGGTGAAATGCGTAGAGATTAGGAAGAACACCAGTGGCGAAGGCGCTTCTCTGGACTGTAACTGACGCTGAGGCTCGAAAGCGTGGGGAGCAAACAGGATTAG	Bacteria	Firmicutes	Clostridia	Clostridiales	Clostridiaceae	Clostridium sensu stricto 1	510	0	0	0	0	0	0	0	0	0	0	0	0	0	0	0	0	0	0	0	0	0	0	0	491	0	0	0	0	0	0	0	0	0	0	0	0	0	0	19	0	0
ASV00678	GTAATACATATGTCGCAAGCGTTATCCGGATTTATTGGGCGTAAAGCGCGTCTAGGCGGTTTACTAAGTCTGATGTGAAAATGCGGGGCTCAACTCCGTATTGCGTTGGAAACTGGTAGACTAGAGTATAGTAGAGGTAAAGGGAATTTCCAGTGGAGCGGTGAAATGCGTAGATATTGGAAAGAACACCGATGGCGAAAGCACTTTACTGGGCTATTACTAACACTCAGAGACGAAAGCTAGGGTAGCAAATGGGATTAG	Bacteria	NA	NA	NA	NA	NA	274	0	0	0	14	0	137	25	0	0	0	0	0	0	0	0	0	0	0	0	0	0	0	0	0	0	0	0	0	0	0	0	0	0	0	0	0	0	0	0	0	0
ASV00679	GTAATACGGAGGGGGCTAGCGTTGTTCGGAATTACTGGGCGTAAAGCGCGCGTAGGCGGATTGGAAAGTCAGAGGTGAAATCCCAGGGCTCAACCTTGGAACTGCCTTTGAAACTATCAGTCTGGAGTTCGAGAGAGGTGAGTGGAATTCCGAGTGTAGAGGTGAAATTCGTAGATATTCGGAGGAACACCAGTGGCGAAGGCGGCTCACTGGCTCGATACTGACGCTGAGGTGCGAAAGCGTGGGGAGCAAACAGGATTAG	Bacteria	Proteobacteria	Alphaproteobacteria	Rhodobacterales	Rhodobacteraceae	NA	327	0	0	0	0	0	0	0	0	0	0	0	0	0	0	0	0	24	0	0	0	0	0	46	0	10	0	0	0	0	0	0	0	0	0	0	0	0	0	0	0	0
ASV00683	GTAATACGTAGGGTGCGAGCGTTGTCCGGAATTATTGGGCGTAAAGAGCTCGTAGGCGGTTCGTTGCGTCTGCCGTGAAAACCCGGGGCTCAACTCCGGGCCTGCGGTGGATACGGGCGAACTAGAGTTCGGTAGGGGAGACTGGAATTCCTGGTGTAGCGGTGGAATGCGCAGATATCAGGAGGAACACCGATGGCGAAGGCAGGTCTCTGGGCCGATACTGACGCTGAGGAGCGAAAGCGTGGGGAGCGAACAGGATTAG	Bacteria	Actinobacteriota	Actinobacteria	NA	NA	NA	112	9	0	0	28	0	0	0	0	0	0	0	0	0	0	0	0	0	0	0	0	0	0	0	0	0	0	0	0	0	0	0	0	0	0	0	0	0	35	0	0	0
ASV00685	GTAATACGAAGGGGGCTAGCGTTGTTCGGAATTACTGGGCGTAAAGCGTGCGCAGGCGGCTTCTCAAGTCAGTGGTGAAAGCCCGGAGCTCAACTCCGGAATTGCCATTGAAACTGTGAGGCTTGAGGACGAGAGAGGTGAGTGGAATTCCCAGTGTAGAGGTGAAATTCGTAGATATTGGGAAGAACACCGGTGGCGAAGGCGGCTCACTGGCTCGTTTCTGACGCTCATGCACGATAGCGTGGGGATCAAACAGGATTAG	Bacteria	Proteobacteria	Alphaproteobacteria	Micropepsales	Micropepsaceae	NA	493	0	0	0	0	0	0	0	0	0	0	0	70	0	0	0	0	0	0	0	0	0	0	0	0	0	0	0	0	0	0	0	0	0	74	0	12	0	0	0	0	0
ASV00687	GTAATACGGAGGGTGCGAGCGTTAATCGGAATTACTGGGCGTAAAGCGCATGCAGGTGGTTTGTTAAGTCAGATGTGAAAGCCCGGGGCTCAACCTCGGAACTGCATTTGAAACTGGCAGACTAGAGTACTGTAGAGGGGGGTTGAATTTCAGGTGTAGCGGTGAAATGCGTAGAGATCTGAAGGAATTCCGGTGGCGAAGGCGGCCCCCTGGACAGATACTGACTCTCAGATGCGAAAGCGTGGGGAGCAAACAGGATTAG	Bacteria	Proteobacteria	Gammaproteobacteria	Enterobacterales	Vibrionaceae	Vibrio	537	0	0	0	0	0	0	0	0	0	0	0	0	0	0	0	0	0	0	0	0	187	0	0	0	0	0	0	0	0	0	0	0	0	0	0	0	0	0	0	0	0
ASV00688	GTAATACGGAGGATGCAAGCGTTATCCGGATTCATTGGGTTTAAAGGGTGCGCAGGCGGAATGATAAGTCAGTGGTGAAATCTCCCGGCTCAACCGGGAAACTGCCATTGATACTGTCATTCTTGAGTACAGTTGAAGTGGGCGGAATGTGTCATGTAGCGGTGAAATGCTTAGATATGACACAGAACACCGATAGCGAAGGCAGCTCACTAAGCTGTAACTGACGCTCATGCACGAAAGCGTGGGGATCAAACAGGATTAG	Bacteria	Bacteroidota	Bacteroidia	Sphingobacteriales	Lentimicrobiaceae	NA	247	0	0	0	0	0	138	15	0	0	0	0	0	0	0	0	0	26	0	0	0	0	0	0	0	0	0	0	0	0	57	0	11	0	0	0	0	0	0	0	0	0
ASV00690	GTAATACAGAGGGTGCGAGCGTTAATCGGATTTACTGGGCGTAAAGCGCGCGTAGGTGGCTAATTAAGTCAAATGTGAAATCCCCGAGCTTAACTTGGGAATTGCATTCGATACTGGTTAGCTAGAGTATGGGAGAGGATGGTAGAATTCCAGGTGTAGCGGTGAAATGCGTAGAGATCTGGAGGAATACCGATGGCGAAGGCAGCCATCTGGCCTAATACTGACACTGAGGTGCGAAAGCATGGGGAGCAAACAGGATTAG	Bacteria	Proteobacteria	Gammaproteobacteria	Pseudomonadales	Moraxellaceae	Acinetobacter	536	0	0	0	0	0	0	0	0	0	0	0	0	0	0	0	0	0	0	0	0	0	0	135	0	0	0	0	0	0	0	0	0	0	0	0	0	0	0	0	0	0
ASV00698	GTAATACGGAGGGTGCGAGCGTTAATCGGAATTACTGGGCGTAAAGCGTGCGTAGGCGGATGGGTCAGTCAGCCGTGAAAGCCCTGGGCTTAACCTGGGAATGGCGGTTGAGACGGCTGATCTGGAGTGGGCTAGAGGATCGTGGAATTCCGGGTGTAGCGGTGAAATGCGTAGAGATCCGGAGGAACACCGATGGCGAAGGCAGCGGTCTGGGGCCACACTGACGCTGAGGCACGACGGCGTGGGGAGCAAACAGGATTAG	Bacteria	Proteobacteria	Gammaproteobacteria	Competibacterales	Competibacteraceae	Candidatus Competibacter	480	33	0	0	0	0	204	26	0	0	0	0	0	0	0	0	0	18	0	0	0	0	0	0	0	0	0	0	0	0	0	0	0	0	0	0	0	0	0	102	20	0
ASV00699	GTAAGACGAACCGTACAAACGTTACTCGGAATTACTGGGCTTAAAGGGTGCGTAGGCTGCGCGGAAAGTTGGGTGTGAAAGCCCTCGGCTCAACCGAGGAATTGCACTCAAAACTGCCGTGCTCGAGGGAGACAGAGGTAAGCGGAACTCAAGGTGGAGCGGTGAAATGCGTTGATATCTTGAGGAACACCGGTGGCGAAAGCGGCTTACTGGGTCTCTTCTGACGCTGAGGCACGAAAGCTAAGGTAGCAAACGGGATTAG	Bacteria	Planctomycetota	Planctomycetes	Pirellulales	Pirellulaceae	NA	307	0	0	0	0	0	0	0	22	55	90	0	0	0	0	0	0	0	0	0	0	0	0	31	15	31	0	0	63	0	0	0	0	0	0	0	0	0	0	0	0	0
ASV00701	GTAAGACGGAGGATGCAAGTGTTATCCGGAATCACTGGGCGTAAAGCGCGTCTAGGCGGTTTACTAAGTCTGATGTGAAAATGCGGGGCTCAACTCCGTATTGCGTTGGAAACTGGTAGACTAGAGTACTGGAGAGGTGGGCGGAACTACAAGTGTAGAGGTGGAATTCGTAGATATTTGTAGGAATGCCGATGGAGAAGTCAGCTCACTGGACAGATACTGACGCTAAAGCGCGAAAGCGTGGGGAGCAAACAGGATTAG	Bacteria	Fusobacteriota	Fusobacteriia	Fusobacteriales	Fusobacteriaceae	Cetobacterium	223	0	0	0	25	0	75	0	0	0	0	0	0	0	0	0	0	0	0	0	0	0	0	0	0	0	0	0	0	0	0	0	0	0	0	0	0	0	0	0	0	0
ASV00704	GTAAAACGTAGGATCCGAGCGTTATCCGAATTCACTGGGCGTAAAGCGCGTGTAGGCGGTTCAGTAAGTTGGATGTGAAAGCTCCTGGCTCAACTGGGAGAGGACGTTCAATACTGTTGGACTAGAGGACGGCAGAGGAAGGTGGAATTCCCGGTGTAGTGGTGAAATGCGTAGATATCGGGAGGAACACCAGAGGCGAAGGCGGCCTTCTGGGCCGTGCCTGACGCTCAGACGCGAAAGCTAGGGGAGCGAACGGGATTAG	Bacteria	Chloroflexi	Anaerolineae	Anaerolineales	Anaerolineaceae	NA	266	53	4	0	0	0	100	0	0	0	0	0	0	0	0	0	0	0	20	0	0	0	0	0	0	0	0	0	25	0	0	0	0	0	0	0	0	0	0	0	8	0
ASV00709	GTAATACGGAAGGTGCGAGCGTTAATCGGAATTACTGGGCGTAAAGCGCACGTAGGCGGCTTGGTAAGTCGGATGTGAAAGCCCCGGGCTCAACCTGGGAACGGCATTCGATACTGCTGAGCTAGAGTACGAAAGAGGGGGGTGGAATTCCAGGTGTAGCGGTGAAATGCGTAGAGATCTGGAGGAACACCGGTGGCGAAGGCGGCCCCCTGGTTCGATACTGACGCTGAGGTGCGAAAGCGTGGGGAGCAAACAGGATTAG	Bacteria	Proteobacteria	Gammaproteobacteria	Pseudomonadales	Spongiibacteraceae	BD1-7 clade	183	0	0	12	62	0	0	0	0	0	0	0	0	0	0	0	0	0	0	0	0	0	0	0	0	0	0	0	0	0	0	0	0	0	0	0	0	41	0	29	0	0
ASV00710	GTAATACGTAGGTGGCAAGCGTTGTCCGGATTTACTGGGCGTAAAGGGAGCGTAGGCGGACTTTTAAGTGAGATGTGAAATACCCGGGCTCAACTTGGGTGCTGCATTTCAAACTGGAAGTCTAGAGTGCAGGAGAGGAGAGTGGAATTCCTAGTGTAGCGGTGAAATGCGTAGAGATTAGGAAGAACACCAGTGGCGAAGGCGACTCTCTGGACTGTAACTGACGCTGAGGCTCGAAAGCGTGGGGAGCAAACAGGATTAG	Bacteria	Firmicutes	Clostridia	Clostridiales	Clostridiaceae	Clostridium sensu stricto 1	121	0	0	0	0	0	0	0	0	0	0	0	0	0	25	0	0	0	0	0	0	0	0	52	34	0	0	0	0	0	0	0	0	0	0	0	0	0	0	0	0	0
ASV00711	GTAATACGTAGGTGGCAAGCGTTGTCCGGAATTACTGGGCGTAAAGAATGCGTAGGCGGCTTTTTAAGTGGGATGTGAAATCCCTGGGCTCAACCCAGGAACTGCATTCCAAACTGGAAGGCTAGAGTGTGGGAGAGGAAAATGGTATTCCCAGTGTAGCGGTGAAATGCGTAGAGATTGGGAGGAACACCAGTAGCGAAGGCGATTTTCTGGAACATAACTGACGCTGAGGCATGAAAGCGTGGGGAGCAAACAGGATTAG	Bacteria	Firmicutes	Clostridia	Clostridiales	Caloramatoraceae	Fonticella	432	23	0	0	28	0	105	21	0	0	0	0	0	0	0	10	0	0	0	0	0	0	0	0	0	0	0	0	0	0	0	0	0	0	0	0	0	0	0	70	63	112
ASV00712	GTAATACGTAGGGGGCAAGCGTTATCCGGAATTACTGGGTGTAAAGGGTGCGTAGGTGGTATGGTAAGTTAGATGTGAAATTTAGAGGCTCAACCTCTAAGCTGCATCTAAAACTGCTAAACTAGAGTGCAGGAGAGGAAAGCGGAATTCCGAGTGTAGCGGTGAAATGCGTAGATATTCGGAGGAACACCAGTAGCGAAGGCGGCTTTCTGGACTGTAACTGACACTGAGGCACGAAAGCGTGGGGAGCAAACAGGATTAG	Bacteria	Firmicutes	Clostridia	Lachnospirales	Lachnospiraceae	NA	486	0	0	0	0	0	0	0	0	0	0	0	0	0	57	0	0	0	0	0	0	0	0	0	14	0	0	0	0	0	363	0	0	0	0	0	0	0	0	0	0	0
ASV00713	GTAATACAGAGGGTGCGAGCGTTAATCGGAATTACTGGGCGTAAAGCGCGCGTAGGTGGTTATGTAAGTTGGAGGTGAAATCCCCGGGCTCAACCTGGGAACTGCCTCCAAAACTGCATGGCTAGAGTATGGTAGAGGGTGGTGGAATTTCCTGTGTAGCGGTGAAATGCGTAGATATAGGAAGGAACATCAGTGGCGAAGGCGACCACCTGGACTGATACTGACACTGAGGTGCGAAAGCGTGGGGAGCAAACAGGATTAG	Bacteria	Proteobacteria	Gammaproteobacteria	Pseudomonadales	Pseudomonadaceae	Pseudomonas	154	0	0	0	0	0	10	0	0	0	0	0	0	0	0	0	0	0	0	0	0	0	0	0	0	0	0	0	0	0	0	0	0	0	0	0	0	0	0	0	0	0
ASV00721	GTAATACGTAGGGTGCAAGCGTTAATCGGAATTACTGGGCGTAAAGCGTGCGCAGGCGGTTTGATAAGTAAGATGTGAAATCCCCGGGCTTAACCTGGGAACTGCGTTTTAAACTGTCAGACTAGAGTACGTCAGAGGGGGGTAGAATTCCACGTGTAGCAGTGAAATGCGTAGAGATGTGGAGGAATACCGATGGCGAAGGCAGCCCCCTGGGATGATACTGACGCTCATGCACGAAAGCGTGGGGAGCAAACAGGATTAG	Bacteria	Proteobacteria	Gammaproteobacteria	Burkholderiales	Chromobacteriaceae	Crenobacter	269	0	0	0	0	0	0	0	0	0	0	0	0	57	80	0	0	0	0	0	0	0	0	0	0	0	0	0	0	0	0	0	0	0	0	0	0	0	0	0	0	0
ASV00722	GTAATACGGAGGGTGCGAGCGTTAATCGGAATTACTGGGCGTAAAGCGCATGCAGGTGGTTTGTTAAGTCAGATGTGAAAGCCCGGGGCTCAACCTCGGAACTGCATTTGAAACTGGCAGACTAGAGTACTGTAGAGGGGGGTTGAATTTCAGGTGTAGCGGTGAAATGCGTAGAGATCTGAAGGAATTCCGGTGGCGAAGGCGGCGCCCTGGACAGATACTGACTCTCAGTTGCGAAAGCGTGGGGAGCAAACAGGATTAG	Bacteria	Proteobacteria	Gammaproteobacteria	Enterobacterales	Vibrionaceae	Vibrio	492	0	0	0	0	0	0	0	0	0	0	0	0	0	0	0	0	0	0	0	0	0	0	0	0	0	0	0	0	0	0	0	0	0	0	0	0	0	0	0	0	0
ASV00723	GTAATACGAAGGGTGCAAGCGTTAATCGGAATTACTGGGCGTAAAGCGCGCGTAGGTGGTTCGTTAAGTTGGATGTGAAAGCCCCGGGCTCAACCTGGGAACTGCATCCAAAACTGGCGAGCTAGAGTATGGCAGAGGGTGGTGGAATTTCCTGTGTAGCGGTGAAATGCGTAGATATAGGAAGGAACACCAGTGGCGAAGGCGACCACCTGGGCTAATACTGACACTGAGGTGCGAAAGCGTGGGGAGCAAACAGGATTAG	Bacteria	Proteobacteria	Gammaproteobacteria	Pseudomonadales	Pseudomonadaceae	Pseudomonas	460	0	0	0	0	0	0	0	0	0	0	0	60	0	0	0	0	0	0	0	0	0	0	0	0	0	0	0	0	0	0	0	0	0	349	0	24	0	0	0	0	0
ASV00724	GTAATACGTAGGTGGCAAGCGTTATCCGGAATTATTGGGCGTAAAGGGTGCGTAGGCGGTCGATTAAGTCTGAAGTAAAAGCCAGTGGCTCAACCACTGTAAGCTTTGGAAACTGGTTGACTAGAGTACAGGAGAGGCAAATGGAATTCCATGTGTAGCGGTAAAATGCGTAGATATATGGAGGAACACCAGTGGCGAAGGCGGTTTGCTGGCCTGTAACTGACGCTGAGGCACGAAAGCGTGGGGAGCAAATAGGATTAG	Bacteria	Firmicutes	Bacilli	Erysipelotrichales	Erysipelotrichaceae	Breznakia	474	0	0	0	0	0	0	0	0	0	0	0	0	0	0	0	0	0	0	0	0	0	0	0	0	0	17	0	0	0	0	0	0	0	0	0	32	0	0	0	8	63
ASV00731	GTAATACGGAGGATGCAAGCGTTATCCGGAATTATTGGGCGTAAAGCGTCCGTAGGTGGTGTTTCAAGTCTGCCGTCAAAGCATGGAGCTTAACTCCATAAAGGCGGTGGAAACTGAGAGACTAGAGTACAGTAGGGGTAGCAGGAATTCCCAGTGTAGCGGTGAAATGCGTAGATATTGGGAAGAACATCGGTGGCGAAAGCGTGCTACTGGACTGAAACTGACACTGAGGGACGAAAGCTAGGGTAGCGAAAGGGATTAG	Bacteria	Cyanobacteria	Cyanobacteriia	Cyanobacteriales	Microcystaceae	Snowella 0TU37S04	475	0	0	0	0	0	0	0	0	0	0	0	0	0	0	0	0	0	0	0	0	0	0	90	0	10	0	306	46	0	0	0	0	0	0	0	0	0	0	0	0	0
ASV00732	GTAATACGGAGGATGCAAGCGTTATCCGGATTTATTGGGTTTAAAGGGTCCGCAGGCGGAAAGATAAGTCAGTGGTGAAAGCCCGTAGCTCAACTACGGAACTGCCATTGATACTGTTTTTCTTGAGTATGGTTGCCGTTGGCGGAATATAACATGTAGCGGTGAAATGCTTAGATATGTTATAGAACACCGATTGCGAAGGCAGCTAACGAAACCATTACTGACGCTCAGGGACGAAAGCGTGGGGAGCAAACAGGATTAG	Bacteria	Bacteroidota	Bacteroidia	Flavobacteriales	Cryomorphaceae	NS10 marine group	157	2	0	0	0	0	0	0	5	0	0	0	0	0	0	0	0	86	0	28	0	0	0	0	0	2	0	0	0	0	0	0	0	0	0	0	0	0	0	0	0	0
ASV00734	GTAATACGAAGGTCCCAAGCGTTGTTCGGAATCACTGGGCGTAAAGGGAGCGTAGGCTGCATGGTAAGTCAGATGTGAAATCCCGGGGCTCAACCCCGGAACTGCATCCGATACTGCCATGCTTGAGGATTGGAGAGGTAGCTGGAATTCTCGGTGTAGCAGTGAAATGCGTGGAGATCGAGAGGAACACTCGTGGCGAAAGCGAGCTACTGGACAATATCTGACGCTGAGGCTCGAAGGCCAGGGTAGCGAAAGGGATTAG	Bacteria	Verrucomicrobiota	Verrucomicrobiae	Verrucomicrobiales	Rubritaleaceae	Luteolibacter	285	0	0	43	40	0	0	0	0	0	0	0	0	0	0	0	0	0	0	0	0	0	0	0	0	0	0	0	0	0	0	0	0	0	0	0	0	58	0	0	0	0
ASV00738	GTAATACGTATGTCCCAAGCGTTATCCGGATTTATTGGGCGTAAAGCGAGCGCAGACGGTTGATTAAGTCTGATGTGAAAGCCCGGGGCTCAACCCCGGAATGGCATTGGAAACTGGTCGACTTGAGTGCAGTAGAGGTAAGTGGAACTCCATGTGTAGCGGTGGAATGCGTAGATATATGGAAGAACACCAGTGGCGAAGGCGGCTTACTGGACTGCAACTGACGTTGAGGCTCGAAAGTGTGGGTAGCAAACAGGATTAG	Bacteria	Firmicutes	Bacilli	Lactobacillales	Lactobacillaceae	Leuconostoc	388	0	0	4	0	0	0	0	0	0	0	0	0	0	0	0	0	0	0	0	0	0	0	0	0	0	0	0	0	0	0	0	0	7	0	0	167	0	4	0	0	0
ASV00741	GTAATACGGAGGGTGCGAGCGTTAATCGGAATGACTGGGCGTAAAGCGTGCGTAGGTGGTGGCGTTAGTCAGCCGTGAAAGCCCTGGGCTTAACCTGGGAATGGCGGTTGAAACGGCGTCACTGGAGTGGGTGAGAGGATGGTGGAACTCCTGGTGTAGCGGTGAAATGCGTAGAGATCAGGAAGAACACCGATGGCGAAGGCAGCCGTCTGGCGCCACACTGACACTGAGGCACGAAAGCGTGGGGAGCAAACAGGATTAG	Bacteria	Proteobacteria	Gammaproteobacteria	NA	NA	NA	279	28	0	0	0	0	96	12	0	0	44	0	0	0	0	0	0	7	0	7	0	0	0	0	0	0	0	0	0	0	58	0	0	0	0	0	0	0	0	14	0	0
ASV00744	GTAAGACGAACCGTCCGAACGTTATTCGGTATCACTGGGCTTAAAGAGTTCGTAGGCGGCTCCGTAGGTGAGGTGTGAAATCCCTCGGCTTAACCGAGGAATTGCGCTTCAAACCGTGGAGCTAGAGGAAGATAGGGGTGAGCGGAACAGATGGTGGAGCGGTGAAATGCGTTGATATCATCTGGAACACCGGTGGCGAAAGCGGCTCGCTGGATCTTTTCTGACGCTGAGGAACGAAAGCTAGGGGAGCGAACGGGATTAG	Bacteria	Planctomycetota	Planctomycetes	Pirellulales	Pirellulaceae	Pirellula	466	0	0	0	0	0	0	0	32	74	304	0	0	0	0	0	0	0	0	0	0	9	7	0	0	0	0	0	0	0	0	0	0	0	0	0	0	0	0	0	0	0
ASV00745	GTAATACGGAGGGTGCAAGCGTTATCCGGATTCACTGGGTTTAAAGGGTGCGTAGGCGGGTAGTTAAGTCAGTGGTGAAATCCTGGAGCTCAACTCTAGAACTGCCATTGATACTATCTATCTTGAATATTGTGGAGGTAAGCGGAATATGTCATGTAGCGGTGAAATGCTTAGATATGACATAGAACACCCATTGCGAAGGCAGCTTACTACACATATATTGACGCTGAGGCACGAAAGCGTGGGGATCAAACAGGATTAG	Bacteria	Bacteroidota	Bacteroidia	Chitinophagales	Chitinophagaceae	Sediminibacterium	466	0	0	0	0	0	0	0	0	0	0	0	63	0	0	5	0	0	0	0	0	0	0	0	0	0	0	0	0	0	0	0	0	0	56	0	0	0	0	0	0	0
ASV00750	GTAATACGTAGGTGGCAAGCGTTGTCCGGATTTACTGGGCGTAAAGGGAGCGTAGGCGGATATCTAAGTGGGATGTGAAATACCCGGGCTCAACCTGGGTGCTGCATTCCAAACTGGATATCTAGAGTGCAGGAGAGGAGAAGGGAATTCCTAGTGTAGCGGTGAAATGCGTAGAGATTAGGAAGAACACCAGTGGCGAAGGCGCTTCTCTGGACTGTAACTGACGCTGAGGCTCGAAAGCGTGGGGAGCAAACAGGATTAG	Bacteria	Firmicutes	Clostridia	Clostridiales	Clostridiaceae	Clostridium sensu stricto 1	422	0	0	0	0	0	0	0	0	0	70	0	0	18	22	54	0	0	0	0	0	0	0	0	74	0	0	0	36	0	119	0	7	0	0	0	0	0	0	0	0	0
ASV00752	GTAATACGGAGGGGGCTAGCGTTGTTCGGAATTACTGGGCGTAAAGCGCACGTAGGCGGACCAGAAAGTTGGGGGTGAAATCCCGGGGCTCAACCTCGGAACTGCCTTCAAAACTATTGGTCTGGAGTTCGAGAGAGGTGAGTGGAATTCCGAGTGTAGAGGTGAAATTCGTAGATATTCGGAGGAACACCAGTGGCGAAGGCGGCTCACTGGCTCGATACTGACGCTGAGGTGCGAAAGCGTGGGGAGCAAACAGGATTAG	Bacteria	Proteobacteria	Alphaproteobacteria	Rhodobacterales	Rhodobacteraceae	Paracoccus	172	0	0	0	0	0	0	0	0	0	0	0	0	0	0	0	0	0	0	0	0	0	0	0	0	0	0	0	0	0	0	0	0	0	25	0	0	0	0	0	0	26
ASV00754	GTAAGACGAACCGTCCAAACGTTATTCGGTATCACTGGGCTTAAAGCGTTCGTAGGCGGCCTAGTAGGTGAGATGTGAAAGCCCACGGCTCAACCGTGGAACAGCGTTTCAAACCACTAGGCTCGAGGATGGCAGGGGTAATGGGAACTGATGGTGGAGCGGTGAAATGCGTTGATATCATCAGGAACACCGGTGGCGAAAGCGCATTACTGGGCCATTTCTGACGCTGAGGAACGAAAGCTAGGGTAGCGAACGGGATTAG	Bacteria	Planctomycetota	Planctomycetes	Pirellulales	Pirellulaceae	NA	142	0	0	28	45	0	0	0	0	0	0	0	0	0	0	0	0	0	0	0	0	0	0	0	0	0	0	0	0	0	0	0	0	0	0	0	0	0	0	0	0	0
ASV00755	GTAATACGTATGTCCCAAGCGTTATCCGGATTTATTGGGCGTAAAGCGAGCGCAGACGGTTATTTAAGTCTGAAGTGAAAGCCCTCAGCTCAACTGAGGAATTGCTTTGGAAACTGGATGACTTGAGTGCAGTAGAGGAAAGTGGAACTCCATGTGTAGCGGTGAAATGCGTAGATATATGGAAGAACACCAGTGGCGAAGGCGGCTTTCTGGACTGTAACTGACGTTGAGGCTCGAAAGTGTGGGTAGCAAACAGGATTAG	Bacteria	Firmicutes	Bacilli	Lactobacillales	Lactobacillaceae	Weissella	344	0	0	0	0	0	0	0	0	0	0	0	19	0	0	0	0	0	0	0	0	0	0	0	0	0	0	0	0	0	0	0	0	11	7	0	75	0	0	0	0	0
ASV00757	GTAATACGGAGGGTGCAAGCGTTATCCGGATTTATTGGGTTTAAAGGGTGCGTAGGCGGCCTTTTAAGTCAGCGGTGAAATTTTCCGGCTTAACCGGATTCGTGCCGTTGATACTGTTAGGCTTGAGTATGGTTGAGGGCGGCGGAATGTGCAGTGTAGCGGTGAAATGCTTAGATATTGCACAGAACACCAATTGCGAAGGCAGCTGCCTGGACCATTACTGACGCTGATGCACGACAGCGTGGGGATCAAACAGGATTAG	Bacteria	Bacteroidota	Bacteroidia	Bacteroidales	NA	NA	420	0	0	0	0	0	0	0	0	0	0	0	0	0	0	0	0	0	0	0	0	0	0	0	0	0	0	0	0	0	0	0	0	0	0	105	0	0	0	23	0	0
ASV00762	GTAATACGGAGGGGGCGAGCGTTAATCGGAATTACTGGGCGTAAAGCGCATGCAGGTGGTTTGTTAAGTCAGATGTGAAAGCCCGGGGCTCAACCTCGGAACTGCATTTGAAACTGGCAGACTAGAGTACTGTAGAGGGGGGTAGAATTTCAGGTGTAGCGGTGAAATGCGTAGAGATCTGAAGGAATACCGGTGGCGAAGGCGGCCCCCTGGACAGATACTGACACTCAGATGCGAAAGCGTGGGGAGCAAACAGGATTAG	Bacteria	Proteobacteria	Gammaproteobacteria	Enterobacterales	Vibrionaceae	Vibrio	364	0	0	0	0	0	0	0	0	0	0	0	0	0	0	0	0	0	58	30	0	0	37	0	0	0	55	0	0	0	0	0	0	0	0	0	0	0	0	0	0	0
ASV00765	GTAATACGGAGGATGCGAGCGTTATACGGATTTAATGGGATTAAAGGGTGAGAAGGAGGTTTGTTAAGTCAGTGGTGAAAGATTGCGGCTCAACCGTAAAATTGCCATTGAAACTGGCGAACTTGAGTACAGTAGAGGTAGGCGGAATTCGTGGTGTAGCGGTGAAATGCTTAGATATCACGAAGAACTCCGATTGCGAAGGCAGCTTGCTGGACTGTAACTGACGCTGAGGCACGAAAGCGTGGGGATCAAACAGGATTAG	Bacteria	Bacteroidota	Bacteroidia	Bacteroidales	NA	NA	451	0	0	0	0	0	0	0	0	0	0	0	0	0	0	0	0	0	0	0	0	0	0	0	0	0	0	0	0	0	451	0	0	0	0	0	0	0	0	0	0	0
ASV00769	GTAATACGGAGGGTGCAAGCGTTGTTCGGAATTACTGGGCGTAAAGCGCGTGTAGGCGGGCTATTAAGTCGATTGTGAAAGCCCAGAGCTCAACTTTGGAATTGCAGTCGAAACTAGTAGTCTTGAATGCCTGAGAGGATGGCGGAATTCCTGGTGTAGAAGTGAAATTCGTAGATATCAGGAGGAACACCGGAGGCGAAGGCGGCTATCTGGCAGTGCATTGACGCTGAGACGCGAAAGCGTGGGGAGCAAACAGGATTAG	Bacteria	Bdellovibrionota	Oligoflexia	Oligoflexales	Oligoflexaceae	NA	448	0	0	0	0	0	0	0	0	0	0	0	0	0	0	0	0	0	0	0	0	0	0	0	0	0	0	0	0	0	0	0	0	0	0	0	0	0	0	0	0	0
ASV00773	GTAATACGTAGGGTGCAAGCGTTGTCCGGATTTATTGGGCGTAAAGAGCTCGTAGGCGGTCTGTTGCGTCGGTTGTGAAAACTCGGGGCTTAACCCCGAGCCTGCATCCGATACGGGCAGACTTGAGTGTGGTAGGGGAGACTGGAATTCCTGGTGTAGCGGTGAAATGCGCAGATATCAGGAGGAACACCGATGGCGAAGGCAGGTCTCTGGGCCACAACTGACGCTGAGGAGCGAAAGCGTGGGGAGCAAACAGGATTAG	Bacteria	Actinobacteriota	Actinobacteria	NA	NA	NA	337	0	0	0	0	0	128	0	0	0	0	0	0	0	0	0	0	0	97	21	0	11	10	0	0	0	0	0	0	0	0	0	0	0	0	0	0	0	0	22	0	0
ASV00775	GTAATACGGAGGATCCAAGCGTTATCCGGAATCATTGGGTTTAAAGGGTCCGTAGGTGGACGGTTAAGTCAGAGGTGAAATCCTGCAGCTCAACTGTAGAATTGCCTTTGATACTGGTCGTCTTGAGTCATTGTGAAGTGGTTGGAATATGTAGTGTAGCGGTGAAATGCATAGATATTACATAGAACACCGATTGCGAAGGCAGATCACTAACAATGTACTGACACTGATGGACGAAAGCGTGGGGAGCGAACAGGATTAG	Bacteria	Bacteroidota	Bacteroidia	Flavobacteriales	Flavobacteriaceae	Hoppeia	225	0	0	38	102	0	0	0	0	0	0	0	0	0	0	0	0	0	0	0	0	0	0	0	0	0	0	0	0	4	27	0	0	0	0	0	0	27	0	0	0	0
ASV00776	GTAATACAGAGGGTGCAAGCGTTAATCGGAATTACTGGGCGTAAAGCGCGCGTAGGTGGTTTGTTAAGTTGGATGTGAAAGCCCCGGGCTCAACCTGGGAACTGCATCCAAAACTGGCAAGCTAGAGTACGGTAGAGGGTGGTGGAATTTCCTGTGTAGCGGTGAAATGCGTAGATATAGGAAGGAACACCAGTGGCGAAGGCGACCACCTGGACTGATACTGACACTGAGGTGCGAAAGCGTGGGGAGCAAACAGGATTAG	Bacteria	Proteobacteria	Gammaproteobacteria	Pseudomonadales	Pseudomonadaceae	Pseudomonas	123	0	0	0	0	0	0	0	0	0	0	0	0	0	0	0	0	0	0	0	0	0	0	0	0	0	0	0	0	0	0	0	0	0	0	0	52	0	0	0	0	10
ASV00777	GTAATACGGGAGTGGCAAGCGTTATCCGGAATTATTGGGCGTAAAGCGTCCGCAGGTGGCCCTGTAAGTCTGTCGTTAAAGCGTGGAGCTTAACTCCATTTAAGCGATGGAAACTACAGGGCTAGAGTGTGGTAGGGGCAGAGGGAATTCCCGGTGTAGCGGTGAAATGCGTAGATATCGGGAAGAACACCAGTGGCGAAGGCGCTCTGCTGGGCCATAACTGACGCTCATGGACGAAAGCCAGGGGAGCGAAAGGGATTAG	Bacteria	Cyanobacteria	Cyanobacteriia	Synechococcales	Cyanobiaceae	Cyanobium PCC-6307	211	0	0	0	0	17	10	6	0	0	0	0	0	0	0	0	0	6	11	18	0	0	0	27	0	0	0	10	3	0	0	0	0	0	0	0	0	0	0	0	12	0
ASV00778	GTAATACGGAGGGTGCAAGCGTTAATCGGAATTACTGGGCGTAAAGCGCATGCAGGCGGTTTGTTAAGCAAGATGTGAAAGCCCTGGGCTTAACCTAGGAGTTGCATTTTGAACTGGCAAGCTAGAGTCTTGTAGAGGGGGGTGGAATTTCAGGTGTAGCGGTGAAATGCGTAGAGATCTGAAGGAATACCGGTGGCGAAGGCGGCCCCCTGGACAAAGACTGACGCTCAGATGCGAAAGCGTGGGGAGCAAACAGGATTAG	Bacteria	Proteobacteria	Gammaproteobacteria	Enterobacterales	Vibrionaceae	Enterovibrio	411	0	43	0	0	0	0	0	0	0	0	0	0	0	0	0	6	0	0	0	0	0	0	0	0	0	0	0	0	0	0	0	0	0	0	0	0	0	0	0	0	0
ASV00780	GTAATACGAAGGGGGCTAGCGTTGTTCGGAATTACTGGGCGTAAAGCGCACGTAGGCGGATTGTTAAGTGAGGGGTGAAATCCCGGGGCTCAACCCCGGAACTGCCTTTCATACTGGCAATCTCGAGTCCGAGAGAGGTGAGTGGAATTCCGAGTGTAGAGGTGAAATTCGTAGATATTCGGAGGAACACCAGTGGCGAAGGCGGCTCACTGGCTCGGTACTGACGCTGAGGTGCGAAAGCGTGGGGAGCAAACAGGATTAG	Bacteria	Proteobacteria	Alphaproteobacteria	Rhizobiales	Rhizobiaceae	Mesorhizobium	389	0	0	0	0	0	0	0	0	0	0	0	0	0	0	0	0	0	0	0	0	0	0	0	0	0	0	0	0	0	0	0	0	0	0	0	0	0	0	0	0	0
ASV00782	GTAATACGTAGGTCACGAGCGTTAATCGGATTTATTGGGCGTAAAGGGTCCGCAGGGGGTTTATTAAGTCTGATGTGAAAGCCGGCGGCTCAACCGCTGAACTGCATTGGAAACTGATGAACTGGAGTATTGGAGAGGAAAGTGGAATTCCTGGTGTAGCGGTGGAATGCTTAGATATCAGGAGGAACATCAATGGCGAAGGCAGCTTTCTGGACAATTACTGACCCTCATGGACGAAAGCGTGGGTAGCAAACAGGATTAG	Bacteria	Verrucomicrobiota	Lentisphaeria	P.palmC41	NA	NA	427	0	0	0	0	326	8	0	0	0	0	0	0	0	0	0	0	0	0	0	0	0	0	0	0	0	0	0	0	0	0	0	37	0	0	0	0	0	0	50	0	0
ASV00783	GTAATACGTAGGGTGCGAGCGTTGTCCGGAATTATTGGGCGTAAAGAGCTTGTAGGCGGTTTGTCGCGTCTGCTGTGAAAATCCGGGGCTCAACCCCGGACTTGCAGTGGGTACGGGCAGACTAGAGTGTGGTAGGGGAGACTGGAATTCCTGGTGTAGCGGTGAAATGCGCAGATATCAGGAGGAACACCGATGGCGAAGGCAGGTCTCTGGGCCATAACTGACGCTGAGAAGCGAAAGCGTGGGGAGCGAACAGGATTAG	Bacteria	Actinobacteriota	Actinobacteria	Micrococcales	Intrasporangiaceae	NA	134	17	0	0	0	0	24	0	0	0	0	0	0	0	0	0	0	0	0	0	0	0	0	0	0	0	0	0	0	0	34	0	0	0	0	0	0	0	0	26	0	25
ASV00784	GTAATACGTAGGTGGCAAGCGTTATCCGGAATTATTGGGCGTAAAGGGTGCGTAGGCGGCATAATAAGTCTGATGTTAAAGGCAGTGGCTCAACCACTGTTAGCATTGGAAACTGTTAAGCTAGAGTACAGAAGGGGCAAGTGGAATTCCATGTGTAGCGGTAAAATGCGTAGATATATGGAGGAACACCAGTGGCGAAGGCGGCTTGCTGGTCTGTAACTGACGCTGATGCACGAAAGCGTGGGGAGCAAATAGGATTAG	Bacteria	Firmicutes	Bacilli	Erysipelotrichales	Erysipelotrichaceae	Breznakia	315	0	0	0	0	0	0	0	0	0	0	0	0	0	0	0	0	0	0	0	0	0	0	0	0	0	7	0	0	0	0	0	0	0	0	43	0	0	0	0	15	0
ASV00787	GTAATACGTAGGGTGCAAGCGTTGTCCGGAATTATTGGGCGTAAAGAGCTCGTAGGCGGTTTGTCGCGTCTGCTGTGAAAATCCAAGGCTCAACCTTGGACCTGCAGTGGGTACGGGCAGACTAGAGTGCGGTAGGGGAGATGGGAATTCCTGGTGTAGCGGTGGAATGCGCAGATATCAGGAGGAACACCAATGGCGAAGGCACATCTCTGGGCCGTAACTGACGCTGAGGAGCGAAAGCGTGGGGAGCGAACAGGATTAG	Bacteria	Actinobacteriota	Actinobacteria	Micrococcales	Microbacteriaceae	Candidatus Limnoluna	218	0	0	0	0	0	0	0	0	0	0	0	0	0	0	0	0	0	110	46	0	0	0	0	0	0	0	0	0	0	0	0	0	0	0	0	0	0	0	0	0	0
ASV00788	GTAATACGGAGGGTGCAAGCGTTATCCGGAATCACTGGGTTTAAAGGGTGCGTAGGTGGCCCGATAAGTCAGAGGTGAAAGCCCGTCGCTTAACGATGGAATTGCCTTTGATACTGTTGGGCTTGAAATAGGTTGAGGTAGGCGGAATGTGACATGTAGCGGTGAAATGCATAGATATGTCATAGAACACCGATTGCGAAGGCAGCTTACTGGACCTTATTTGACGCTGAGGCACGAAAGCGTGGGGATCAAACAGGATTAG	Bacteria	Bacteroidota	Bacteroidia	Chitinophagales	Saprospiraceae	Lewinella	399	0	0	0	0	0	0	0	0	0	0	0	0	0	0	0	0	0	0	0	0	0	0	0	0	0	0	0	0	0	0	0	0	0	0	0	0	0	0	0	0	0
ASV00789	GTAATACGGAGGGTGCAAGCGTTGTCCGGATTTATTGGGTTTAAAGGGTGCGTAGGCGGCTATTTAAGTCAGCGGTGAAAGACATCGGCTCAACCGATGCAGTGCCATTGATACTGGATAGCTTGAGTGTTGGAGGGGTACATGGAATTGATGGTGTAGCGGTGAAATGCATAGATACCATCAGGAACACCGATAGCGAAGGCATTGTACTGGCCAACAACTGACGCTGAGGCACGAAAGCATGGGGAGCGAACAGGATTAG	Bacteria	Bacteroidota	Bacteroidia	Cytophagales	Cyclobacteriaceae	Algoriphagus	143	0	0	11	14	0	0	0	0	0	0	0	0	0	0	0	0	0	0	0	0	0	0	0	0	0	0	0	0	0	0	0	0	0	0	0	0	0	0	0	0	0
ASV00790	GTAATACGGGAGGTGCAAGCGTTGTTCGGAGTAATTGGGCGTAAAGCGCACGTAGGTGGGTTTGTAAGTCGAATGTGAAATCCCTGGGCTTAACCTAGGAACTGCATCCGAAACTACATACCTTGAATGCCTCAGAGGTTGGTAGAATTCCTGGTGTAGGAGTGAAATCCGTAGAGATCAGGAGGAATACCGGAGGCGAAGGCGGCCAACTGGGAGTGCATTGACACTGAGGTGCGAAAGCGTGGGGAGCAAACAGGATTAG	Bacteria	Bdellovibrionota	Oligoflexia	Oligoflexales	Oligoflexaceae	NA	369	0	0	0	0	44	205	24	0	0	0	0	0	0	0	0	0	23	0	9	0	0	0	0	0	0	0	0	0	0	0	0	0	0	0	0	0	0	0	49	0	15
ASV00791	GTAATACGGAGGGTGCGAGCGTTGTCCGGATTTATTGGGTTTAAAGGGTGCGTAGGCGGCCCGATAAGTCAGCGGTGAAAGTCAGTGGCTCAACCATTGGAGTGCCGTTGATACTGTTGGGCTTGAGTGCGGTCTGGGTACATGGAATTTATGGTGTAGCGGTGAAATGCATAGATACCATAAGGAACACCGATAGCGTAGGCATTGTACTGGGCCGTAACTGACGCTGAGGCACGAAAGCGTGGGTAGCGAACAGGATTAG	Bacteria	Bacteroidota	Bacteroidia	Cytophagales	Cyclobacteriaceae	Aquiflexum	325	0	0	0	0	0	145	16	0	0	0	0	0	0	0	0	0	66	0	0	0	0	0	0	0	0	0	0	0	0	0	0	0	0	0	0	0	0	0	28	0	0
ASV00793	GTAATACGTAGGGGGCTAGCGTTATCCGGAATTACTGGGCGTAAAGGGTGCGTAGGTGGTTTCTTAAGTCAGAGGTGAAAGGCTACGGCTCAACCGTAGTAAGCCTTTGAAACTGAGAAACTTGAGTGCAGGAGAGGAGAGTGGAATTCCTAGTGTAGCGGTGAAATGCGTAGATATTAGGAGGAACACCAGTTGCGAAGGCGGCTCTCTGGACTGTAACTGACGCTGAGGCACGAAAGCGTGGGGAGCAAACAGGATTAG	Bacteria	Firmicutes	Clostridia	Peptostreptococcales-Tissierellales	Peptostreptococcaceae	Romboutsia	228	0	0	0	0	0	0	0	0	10	111	3	0	0	0	0	0	0	0	0	0	0	0	9	58	0	0	0	1	0	4	0	4	0	0	0	0	0	0	0	0	0
ASV00797	GTAATACAGAGGTGGCAAGCGTTGTTCGGAATTACTGGGCGTAAAGGGCGCGTAGGCGGCCCGCCAAGTCCCGTGTGAAAGCCCTCGGCTCAACCGAGGAACGGCGCGGGAAACTAGCAGGCTTGAGTTCGGGAGAGGGAAGCGGAATTCCGGGTGTAGCGGTGAAATGCGCAGATATCCGGAGGAACACCGGTGGCGAAGGCGGCTTCCTGGACCGACACTGACGCTGAGGCGCGAAAGCTAGGGGAGCAAACGGGATTAG	Bacteria	Acidobacteriota	Vicinamibacteria	Subgroup 17	NA	NA	150	0	0	0	0	5	83	7	0	0	8	0	0	0	0	0	0	0	0	0	0	0	0	0	0	0	0	0	0	0	0	0	0	0	0	0	0	9	0	15	23	0
ASV00798	GTAATACGTAGGGTGCGAGCGTTGTCCGGAATTATTGGGCGTAAAGGGCTCGTAGGCGGTTTGTCGCGTCAGGAGTGAAAACTCGGGGCTTAACTCCGAGCCTGCTTCTGATACGGGCAGACTAGAGGTATGCAGGGGAGAACGGAATTCCTGGTGTAGCGGTGAAATGCGCAGATATCAGGAGGAACACCGGTGGCGAAGGCGGTTCTCTGGGCATTACCTGACGCTGAGGAGCGAAAGTGTGGGGAGCGAACAGGATTAG	Bacteria	Actinobacteriota	Actinobacteria	Propionibacteriales	Nocardioidaceae	Marmoricola	233	13	0	0	0	0	87	0	0	0	0	0	0	0	0	0	0	0	0	0	0	0	0	0	0	0	0	0	0	0	14	0	0	0	0	0	0	0	0	68	12	33
ASV00799	GTAATACGTATGTGGCAAGCGTTATCCGGATTTATTGGGCGTAAAGCGCGTCTAGGCGGAAAAATAAGTCTGATGTTAAAATGCGGGGCTCAACTCCGTATTGCGTTGGAAACTGTTTTTCTAGAGTACTGGAGAGGTGGGCGGAACTACAAGTGTAGAGGTGAAATTCGTAGATATTTGTAGGAATGCCGATGGAGAAGTCAGCTCACTGGACAGATACTGACGCTGAAGCGCGAAAGCGTGGGGAGCAAACAGGATTAG	Bacteria	Fusobacteriota	Fusobacteriia	Fusobacteriales	Fusobacteriaceae	Cetobacterium	140	0	0	0	0	0	0	0	0	0	0	59	0	0	0	32	0	0	0	0	0	0	0	0	0	0	0	0	0	0	0	0	0	0	0	0	0	0	0	0	0	0
ASV00800	GTAATACGGAGGGTGCAAGTGTTAATCGGAATTACTGGGCGTAAAGCGCACGCAGGCGGTCTGTCAAGTCGGATGTGAAATCCCCGGGCTCAACCTGGGAACTGCATTCGAAACTGGCAGGCTTGAGTCTTGTAGAGGGGGGTAGAATTCCAGGTGTAGCGGTGAAATGCGTAGAGATCTGGAGGAATACCGGTGGCGAAGGCGGCCCCCTGGACAAAGACTGACGCTCAGGTGCGAAAGCGTGGGGAGCAAACAGGATTAG	Bacteria	Proteobacteria	Gammaproteobacteria	Enterobacterales	Enterobacteriaceae	NA	411	0	0	0	0	0	0	0	0	0	0	0	0	0	0	0	0	0	0	0	0	0	0	0	0	0	0	0	0	0	0	0	0	0	0	0	0	0	0	0	0	0
ASV00804	GTAATACGGAGGGTGCAAGCGTTATTCGGAATTACTGGGCGTAAAGCGCACGTAGGCCGCTTTGTAAGTCAGGGGTGAAATCCCACGGCTCAACCGTGGAACTGCCCTTGAAACTGCGAAGCTTGAATCCTGGAGAGGGTGGCGGAATTCCTGGTGTAGGAGTGAAATCCGTAGATATCAGGAGGAACACCGGTGGCGAAGGCGGCCACCTGGACAGGTATTGACGCTGAGGTGCGAAAGTGTGGGGAGCAAACAGGATTAG	Bacteria	Desulfobacterota	Desulfovibrionia	Desulfovibrionales	Desulfomicrobiaceae	Desulfomicrobium	290	0	0	0	0	0	0	0	0	0	0	0	0	0	0	0	0	0	0	0	0	0	0	0	0	0	0	0	0	0	173	0	0	0	0	0	0	0	0	0	0	0
ASV00806	GTAATACATAGGGTGCAAGCGTTGTCCGGATTTATTGGGCGTAAAGAGTTCGTAGGCGGTTTTTCGCGTCGGATGTGAAAACTCAGGGCTCAACCCTGAGCCTGCATTCGATACGGGAAGACTCGAGGACGGCAGGGGAGACTGGAACTTCTGGTGTAGCGGTGGAATGCGCAGATATCAGAAAGAACACCAATGGCGAAGGCAGGTCTCTGGGCCGATCCTGACGCTGAGGAACGAAAGCGTGGGGAGCAAACAGGATTAG	Bacteria	Actinobacteriota	Actinobacteria	Frankiales	Sporichthyaceae	hgcI clade	233	0	0	0	0	0	0	0	0	0	0	0	0	0	0	0	0	0	125	79	0	15	0	14	0	0	0	0	0	0	0	0	0	0	0	0	0	0	0	0	0	0
ASV00810	GTAATACAGAGGGTGCGAGCGTTAATCGGAATTACTGGGCGTAAAGCGCGCGTAGGCGGTTCGTTAAGTCGGATGTGAAATCCCCGAGCTCAACTTGGGAATGGCATACGATACTGGCGAGCTAGAGTATGGGAGAGGAAGGTAGAATTCCAGGTGTAGCGGTGAAATGCGTAGAGATCTGGAGGAATACCGATGGCGAAGGCAGCCTTCTGGCCTAATACTGACGCTGAGGTGCGAAAGCATGGGGAGCAAACAGGATTAG	Bacteria	Proteobacteria	Gammaproteobacteria	Pseudomonadales	Moraxellaceae	Alkanindiges	286	0	0	0	0	0	0	0	0	0	0	0	0	0	0	0	0	0	0	0	0	0	0	0	0	0	0	0	0	0	0	0	0	0	0	0	0	0	0	0	0	0
ASV00812	GTAATACGGAAGGTGCGAGCGTTAATCGGAATTACTGGGCGTAAAGCGCGCGTAGGCGGCTTGGTAAGTCGGGTGTGAAAGCCCCGGGCTCAACCTGGGAACTGCATTCGATACTGCCGGGCTAGAGTACGAGAGAGGGGGGTGGAATTCCAGGTGTAGCGGTGAAATGCGTAGAGATCTGGAGGAACACCAGTGGCGAAGGCGGCCCCCTGGTTCGATACTGACGCTGAGGTGCGAAAGCGTGGGGAGCAAACAGGATTAG	Bacteria	Proteobacteria	Gammaproteobacteria	Pseudomonadales	Spongiibacteraceae	BD1-7 clade	361	0	0	0	0	16	205	42	0	0	0	0	0	0	0	0	0	0	0	0	0	0	0	0	0	0	0	0	0	0	0	0	0	0	0	0	0	0	0	56	42	0
ASV00817	GTAATACGGAGGGTGCGAGCGTTAATCGGAATTACTGGGCGTAAAGCGTGCGTAGGCGGTTCGGTCAGTCAGCCGTGAAAGCCCCGGGCTCAACCTGGGAACGGCGGTTGAGACGGCCGGACTGGAGTGGGCTAGAGGATCGTGGAATTCCCGGTGTAGCGGTGAAATGCGTAGAGATCGGGAGGAACACCGATGGCGAAGGCAGCGGTCTGGGGCCACACTGACGCTGAGGCACGACAGCGTGGGGAGCAAACAGGATTAG	Bacteria	Proteobacteria	Gammaproteobacteria	Competibacterales	Competibacteraceae	Candidatus Competibacter	395	23	0	0	0	37	196	14	0	0	0	0	0	0	0	0	0	0	0	0	0	0	0	0	0	0	0	0	0	0	0	0	0	0	0	0	0	0	0	125	0	0
ASV00819	GTAATACGGGGGATGCAAGCGTTATCCGGAATTATTGGGCGTAAAGCGTTTGTAGGTGGCTTTTTAAGTCTGCTGTTAAATATTGAGGCTCAACCTTGATCCAGCAACAGATACTGATCAGCTAGAGTGTAACAAAGGTAGAAGGAATTCCCAGTGTAGCGGTGAAATGCGTAGATATTGGGAAGAACACCAGTGGCGAAAGCGTTCTACTAGGTTATTACTGACACTGAGAAACGAAAGCTAGGGGAGCAAATGGGATTAG	Bacteria	Cyanobacteria	Cyanobacteriia	NA	NA	NA	392	0	0	0	0	0	0	0	0	0	0	0	0	0	0	0	0	0	0	0	0	0	0	0	0	0	0	0	0	0	0	0	0	0	0	0	0	0	0	0	0	0
ASV00820	GTAATACGGAGGGTGCGAGCGTTGTTCGGAATTACTGGGCGTAAAGCGCGCGTAGGCGGCTGTCTAAGTCAGATGTGAAAGCCCGCGGCTCAACCGTGGAAGTGCATTTGAAACTGGATAGCTTGAGTACTGGAGGGGGTGGTGGAATTCCCGGTGTAGAGGTGAAATTCGTAGATATCGGGAGGAATACCGGTGGCGAAGGCGACCACCTGGCCAGATACTGACGCTGAGGTGCGAAAGCGTGGGGAGCAAACAGGATTAG	Bacteria	Desulfobacterota	Desulfobulbia	Desulfobulbales	Desulfocapsaceae	NA	128	0	0	18	55	0	0	0	0	0	8	0	0	0	0	0	0	0	0	0	0	0	0	0	0	0	0	0	0	0	0	0	0	0	0	0	0	15	24	8	0	0
ASV00821	GTAATACAGAGGTCTCAAGCGTTGTTCGGATTCATTGGGCGTAAAGGGTGCGTAGGCGGCGTGGTAAGTTGAGTGTGAAATCCTAGGGCTTAACCTTAGAACTGCACTCAATACTGCCATGCTTGAGGAATGTAGAGGAGAGTGGAATTCACGGTGTAGCAGTGAAATGCGTAGATATCGTGAGGAAGACCAGTTGCGAAGGCGACTCTCTGGGCATTTCCTGACGCTGAGGCACGAAGGCCAGGGGAGCAAACGGGATTAG	Bacteria	Verrucomicrobiota	Verrucomicrobiae	Chthoniobacterales	Terrimicrobiaceae	Terrimicrobium	145	0	2	0	0	0	0	0	0	0	0	0	0	0	0	0	0	0	0	15	0	0	0	0	0	0	0	0	0	0	0	0	0	0	0	0	0	0	0	0	0	0
ASV00823	GTAATACGGAGGGTGCGAGCGTTATTCGGAATTATTGGGCGTAAAGGGCGCGTAGGCGGCTAAATAAGTCAGTTGTGAAAGTCCGGGGCTTAACCCCGGAAGTGCGATTGAAACTATTTGGCTTGAGTATGGGAGAGGGAAGTGGAATTCCTGGTGTAGAGGTGAAATTCGTAGATATCAGGAGGAACACCGGTGGCGAAGGCGACTTCCTGGACCAATACTGACGCTGATGCGCGAAGGCGTGGGTAGCAAACAGGATTAG	Bacteria	Desulfobacterota	Desulfobacteria	Desulfobacterales	NA	NA	183	0	0	0	0	0	44	0	2	0	0	0	0	0	0	0	0	21	0	20	0	0	0	0	0	4	0	0	0	0	10	0	3	0	0	0	0	0	0	0	0	71
ASV00824	GTAATACGTAGGGTGCAAGCGTTGTCCGGATTTATTGGGCGTAAAGGGCTCGTAGGCGGTCCGTCACGTCGGAAGTGAAAACCCGGGGCTTAACTCCGGGCCTGCTTTCGATACGGGCGGACTTGAGTTCGGTAGGGGAGACTGGAACTCCTGGTGTAGCGGTGGAATGCGCAGATATCAGGAAGAACACCGATGGCGAAGGCAGGTCTCTGGGCCGATACTGACGCTGAGGAGCGAAAGCGTGGGGAGCGAACAGGATTAG	Bacteria	Actinobacteriota	Actinobacteria	NA	NA	NA	101	1	0	0	0	0	66	12	0	0	0	0	0	0	0	0	0	0	0	0	0	0	0	0	0	0	0	0	0	0	0	0	0	0	0	0	0	0	0	0	0	22
ASV00825	GTAATACGTAGGGAGCGAGCGTTGTCCGGAATCATTGGGCGTAAAGAGCGCGTAGGTGGATTGGTCAGTCTGCTGTGAAAGTCAAAGGCTCAACCTTTGAAAGCCGGTGGATACTGCCAATCTAGAGTACGGAAGAGGCGAGTGGAATTCCTGGTGTAGCGGTGGAATGCGCAGATATCAGGAGGAACACCAATAGCGAAGGCAGCTCGCTGGGACGTTACTGACACTGAGGCGCGAAAGCGTGGGGAGCAAACAGGATTAG	Bacteria	Actinobacteriota	Thermoleophilia	Solirubrobacterales	67-14	NA	201	0	0	0	0	8	26	0	0	0	0	0	0	0	0	0	0	0	0	0	0	9	0	0	0	0	0	0	31	0	0	0	0	0	0	0	0	24	0	54	0	0
ASV00826	GTAATACGGAGGGTGCAAGCGTTATTCGGAATTACTGGGCGTAAAGCGCACGTAGGCGGCCTTGTAAGTCAGGGGTGAAATCCCACGGCTCAACCGTGGAACTGCCTTTGAAACTGCAGGGCTTGAATCCTGGAGAGGGTGGCGGAATTCCTGGTGTAGGAGTGAAATCCGTAGATATCAGGAGGAACACCGGTGGCGAAGGCGGCCACCTGGACAGGTATTGACGCTGAGGTGCGAAAGTGTGGGGAGCAAACAGGATTAG	Bacteria	Desulfobacterota	Desulfovibrionia	Desulfovibrionales	Desulfomicrobiaceae	Desulfomicrobium	268	18	0	0	0	0	43	0	0	0	0	0	0	0	0	0	0	0	0	0	0	0	0	0	0	0	0	0	0	0	32	0	0	0	0	0	0	0	0	63	0	0
ASV00828	GTAATACGTAGGGTGCAAGCGTTGTCCGGATTTATTGGGCGTAAAGAGCTCGTAGGCGGTTAGACACGTCGGATGTGAAAACTGGTGGCTCAACCACCAGCCTGCATTCGATACGGTCTGACTTGAATGTGGTAGGGGTAACTGGAATTCCTGGTGTAGCGGTGAAATGCGCAGATATCAGGAGGAACACCGATGGCGAAGGCAGGTTACTGGGCCAATATTGACGCTGAGGAGCGAAAGCGTGGGGAGCAAACAGGATTAG	Bacteria	Actinobacteriota	Actinobacteria	NA	NA	NA	153	0	0	0	0	0	0	0	0	0	0	0	0	0	0	0	0	0	30	14	0	0	0	39	0	7	0	0	0	0	0	0	0	0	0	0	0	0	0	0	0	0
ASV00830	GTAACACGTAGGGGGCAAGCGTTGTCCGGATTTATTGGGCGTAAAGAGCTCGTAGGTGGCTGAGTAAGTCGGGTGTCAAAGCCCCAGGCTCAACCTGGGATCCCACCCGATACTGCTCTGGCTAGAGTCCGGTAGGGGAGCGTGGAATTCCTGGTGTAGCGGTGAAATGCGCAGATATCAGGAGGAACACCAGCGGCGAAGGCGGCGCTCTGGGCCGGTACTGACACTGAGGAGCGAAAGCGTGGGTAGCAAACAGGATTAG	Bacteria	Actinobacteriota	Acidimicrobiia	Microtrichales	Iamiaceae	Iamia	144	7	0	0	21	6	62	0	0	0	0	0	0	0	0	0	0	0	0	0	0	0	0	0	0	0	0	0	0	0	0	0	0	0	0	0	0	0	0	10	0	0
ASV00831	GTAATACGTAGGTGGCGAGCGTTGTCCGGATTTACTGGGCGTAAAGAGCGCGCAGGCGGTCGTGCAAGTCGGATGTGAAAGCCCCCGGCTCAACTGGGGAGGGTCATTCGATACTGCTCGACTTGAAGGCGGGAGAGGGAAGCGGAATTCCCGGTGTAGTGGTGAAATGCGTAGATATCGGGAGGAACACCAGTGGCGAAGGCGGCTTCCTGGCCCGTTCTTGACGCTGAGGCGCGAAAGCTAGGGGAGCGAACGGGATTAG	Bacteria	Chloroflexi	KD4-96	NA	NA	NA	347	22	0	0	0	0	171	0	0	0	0	0	0	0	0	0	0	0	0	0	0	0	0	0	0	0	0	0	0	0	0	0	0	0	0	0	0	0	0	95	0	59
ASV00838	GTAATACGGAGGGGGCTAGCGTTATTCGGAATTACTGGGCGTAAAGCGCACGTAGGCGGACCAGAAAGTCAGAGGTGAAAGCCCGGGGCTCAACCCCGGAACTGCCTTTGAAACTCCTGGTCTTGAGGTCGAGAGAGGTGAGTGGAATTCCGAGTGTAGAGGTGAAATTCGTAGATATTCGGAGGAACACCAGTGGCGAAGGCGGCTCACTGGCTCGATACTGACGCTGAGGTGCGAAAGCGTGGGGAGCAAACAGGATTAG	Bacteria	Proteobacteria	Alphaproteobacteria	Rhodobacterales	Rhodobacteraceae	NA	100	0	0	0	0	0	0	0	0	0	0	0	0	0	18	0	0	0	0	9	0	0	0	31	0	0	0	0	0	0	0	0	0	0	0	0	0	0	0	0	0	0
ASV00841	GTAATACGGAGGGTGCGAGCGTTAATCGGAATTACTGGGCGTAAAGCGCATGCAGGTGGTTTGTTAAGTCAGATGTGAAAGCCCGGGGCTCAACCTCGGAACTGCATTTGAAACTGGCAGACTAGAGTACTGTAGAGGGGGGTTGAAGTTCAGGTGTAGCGGTGAAATGCGTAGAGATCTGAAGGAATTCCGTTGGCGAAGGCTGCGCCCTGGACAGATACTGACTCTCAGTTGCGAAAGCGTGGGGAGCAAACAGGATTAG	Bacteria	Proteobacteria	Gammaproteobacteria	Enterobacterales	Vibrionaceae	Vibrio	370	0	0	0	0	0	0	0	0	0	0	0	0	0	0	0	0	0	0	0	0	0	0	0	0	0	0	0	0	0	0	0	0	0	0	0	0	0	0	0	0	0
ASV00845	GTAATACGTAGGTGGCAAGCGTTGTCCGGAATTATTGGGCGTAAAGAGTGCGTAGGCGGTCTATTAAGTCTCATTTGAAAGCCCATGGCTTAACCATGGAGGGTGATGGGAAACTGATAGACTTGAGTAAAGGAGAGGAAGGTGGAATTCCACGTGTAGCGGTGAAATGCGTAGAGATGTGGAGGAACACCAGTGGCGAAGGCGGCCTTCTGGCCTTTTTCTGACGCTGAGGCACGAAAGCGTGGGTAGCAAACAGGATTAG	Bacteria	Firmicutes	Bacilli	Haloplasmatales	Haloplasmataceae	Haloplasma	343	0	0	4	15	0	117	25	0	0	0	0	0	0	0	0	0	0	0	0	0	0	0	0	0	0	0	0	0	0	16	0	0	0	0	0	0	0	0	57	7	95
ASV00847	GTAATACGGAGGATGCAAGCGTTATCCGGATTCATTGGGTTTAAAGGGTGCGCAGGCGGAATAATAAGTCAGTGGTGAAATCTCCCGGCTCAACCGGGAAACTGCCATTGATACTGTTGTTCTTGAGTACAGTTGAAGTGGGCGGAATGTGTCATGTAGCGGTGAAATGCTTAGATATGACACAGAACACCGATAGCGAAGGCAGCTCACTAAGCTGTAACTGACGCTCATGCACGAAAGCGTGGGGATCAAACAGGATTAG	Bacteria	Bacteroidota	Bacteroidia	Sphingobacteriales	Lentimicrobiaceae	NA	246	0	0	0	0	24	206	0	0	0	0	0	0	0	0	0	0	0	0	0	0	0	0	0	0	0	0	0	0	0	0	0	0	0	0	0	0	0	0	0	0	0
ASV00848	GTAATACGGAGGGTGCGAGCGTTAATCGGAATTACTGGGCGTAAAGCGCATGCAGGTGGTTTGTTAAGTCAGATGTGAAAGCCCCGGGCTCAACCTGGGAATTGCATTTGAAACTGGCAAACTAGAGTACTGTAGAGGGGGGTAGAATTTCAGGTGTAGCGGTGAAATGCGTAGAGATCTGAAGGAATACCGGTGGCGAAGGCGGCCCCCTGGACAGATACTGACACTCAGATGCGAAAGCGTGGGGAGCAAACAGGATTAG	Bacteria	Proteobacteria	Gammaproteobacteria	Enterobacterales	Vibrionaceae	Vibrio	358	0	0	0	0	0	0	0	0	0	0	0	0	0	0	0	177	89	0	0	0	0	0	0	0	0	0	82	0	0	0	0	0	0	0	0	0	0	0	0	0	0
ASV00850	GTAATACGTAGGGTGCAAGCGTTAATCGGAATTACTGGGCGTAAAGCGTGCGCAGGCGGTTATATAAGACAGATGTGAAATCCCCGGGCTCAACCTGGGAACTGCATTTGTGACTGTATAGCTAGAGTACGGCAGAGGGGGATGGAATTCCGCGTGTAGCAGTGAAATGCGTAGATATGCGGAGGAACACCGATGGCGAAGGCAATCCCCTGGGCCTGTACTGACGCTCATGCACGAAAGCGTGGGGAGCAAACAGGATTAG	Bacteria	Proteobacteria	Gammaproteobacteria	Burkholderiales	Comamonadaceae	Acidovorax	210	0	0	0	0	0	0	0	0	0	0	0	0	0	0	0	0	0	0	0	0	0	0	0	0	0	0	0	0	0	0	0	0	0	0	0	0	0	0	0	40	47
ASV00851	GTAATACGGAGGGTGCAAGCGTTAATCGGAATTACTGGGCGTAAAGCGCACGCAGGCGGTTGATTGAGTCAGATGTGAAATCCCCGGGCTTAACCCGGGAATTGCATCTGATACTGGTCAGCTAGAGTCTTGTAGAGGGGGGTAGAATTCCATGTGTAGCGGTGAAATGCGTAGAGATGTGGAGGAATACCGGTGGCGAAGGCGGCCCCCTGGACAAAGACTGACGCTCAGGTGCGAAAGCGTGGGGAGCAAACAGGATTAG	Bacteria	Proteobacteria	Gammaproteobacteria	Enterobacterales	Morganellaceae	Morganella	343	0	0	0	0	0	0	0	0	0	0	0	0	0	0	0	0	0	0	0	0	0	0	0	0	0	0	0	0	0	0	0	0	0	0	0	0	0	0	0	0	0
ASV00855	GTAATACGTAGGTGGCAAGCGTTGTCCGGATTTACTGGGCGTAAAGGGAGCGTAGGTGGATATTTAAGTGGGATGTGAAATACCCGGGCTTAACCTGGGTGCTGCATTCCAAACTGGATATCTAGAGTGCAGGAGAGGAAAGGAGAATTCCTAGTGTAGCGGTGAAATGCGTAGAGATTAGGAAGAATACCAGTGGCGAAGGCGCCTTTCTGGACTGTAACTGACACTGAGGCTCGAAAGCGTGGGGAGCAAACAGGATTAG	Bacteria	Firmicutes	Clostridia	Clostridiales	Clostridiaceae	Clostridium sensu stricto 1	363	0	0	0	0	0	0	0	0	0	0	0	0	0	0	0	0	0	0	0	0	0	0	0	363	0	0	0	0	0	0	0	0	0	0	0	0	0	0	0	0	0
ASV00865	GTAATACGGGGGGCGCAAGCGTTATTCGGAATTATTGGGCGTAAAGGGCGCGCAGGCGGTCTTGTCCGTCAGGTGTGAAAGCTCGGGGCTCAACCCCGGAAGTGCACTTGAAACAGCAAGACTTGAATACGGGAGAGGAAAGCGGAATTCCTGGTGTAGAGGTGAAATTCGTAGATATCAGGAGGAACACCGATGGCGAAGGCAGCTTTCTGGACCGATATTGACGCTGAGGCGCGAAGGCGTGGGTAGCAAACGGGATTAG	Bacteria	Desulfobacterota	Desulfobacteria	Desulfobacterales	Desulfobacteraceae	Desulfobacter	278	0	0	0	0	0	0	0	0	0	0	0	0	0	0	0	0	0	0	0	0	0	0	0	0	0	0	0	0	0	0	0	0	0	0	0	0	0	0	0	0	0
ASV00867	GTAATACGTAGGGGGCAAGCGTTGTCCGGATTTACTGGGTGTAAAGGGCGCGCAGGCGGGATAGCAAGTCAGAGGTGAAATCCTACAGCTTAACTGTAGAACTGCCTTTGATACTGTTATTCTTGAGTTCGGGAGAGAGAGACGGAATTCCAGGTGTAGTGGTGAAATACGTAGATATCTGGAAGAACACCAGTTGCGAAGGCGGTCTCTTGGTCCGATACTGACGCTGAGGCGCGAAAGCGTGGGGAGCAAACAGGATTAG	Bacteria	Bacteroidota	Ignavibacteria	Ignavibacteriales	PHOS-HE36	NA	167	0	0	0	0	6	37	0	0	0	0	0	0	0	0	0	0	28	0	6	0	0	0	0	0	0	0	0	0	0	0	0	0	0	0	0	0	0	0	51	18	0
ASV00868	GTAATACGAAGGGGGCTAGCGTTGTTCGGAATTACTGGGCGTAAAGCGCACGTAGGCGGATATTTAAGTCAGGGGTGAAATCCCAGAGCTCAACTCTGGAACTGCCTTTGATACTGGGTATCTTGAGTATGGAAGAGGTGAGTGGAATTCCGAGTGTAGAGGTGAAATTCGTAGATATTCGGAGGAACACCAGTGGCGAAGGCGGCTCACTGGTCCATTACTGACGCTGAGGTGCGAAAGCGTGGGGAGCAAACAGGATTAG	Bacteria	Proteobacteria	Alphaproteobacteria	Rhizobiales	Rhizobiaceae	Allorhizobium-Neorhizobium-Pararhizobium-Rhizobium	196	0	0	0	0	0	0	0	0	0	0	0	155	0	0	0	0	0	0	0	0	0	0	0	0	0	0	0	0	41	0	0	0	0	0	0	0	0	0	0	0	0
ASV00870	GTAAAACGTAGGTGGCAAGCGTTGTCCGGAATTACTGGGTGTAAAGGGAGCGCAGGCGGAATGGCAAGTTGGACGTGAAATCTATGGGCTCAACCCATAGCGTGCGTTCAAAACTGCTGTTCTTGAGTGATGTAGAGGTAGGCGGAATTCCCGGTGTAGCGGTGGAATGCGTAGATATCGGGAGGAACACCAGTGGCGAAGGCGGCCTACTGGGCATTAACTGACGCTGAGGCTCGAAAGTATGGGGAGCAAACAGGATTAG	Bacteria	Firmicutes	Clostridia	Oscillospirales	Ruminococcaceae	NA	273	0	0	0	0	0	6	0	0	0	0	0	0	0	0	0	0	0	0	0	0	0	0	0	0	0	0	0	0	0	0	0	0	0	0	16	0	0	0	0	51	0
ASV00873	GTAATACAGAGGTCTCAAGCGTTGTTCGGATTCATTGGGCGTAAAGGGTGCGTAGGCGGCGTGGTAAGTTGAGTGTGAAATCCTAGGGCTTAACCTTAGAACTGCACTCAATACTGCCATGCTAGAGGAATGTAGAGGAGAGTGGAATTCACGGTGTAGCAGTGAAATGCGTAGATATCGTGAGGAAGACCAGTTGCGAAGGCGACTCTCTGGGCATTTCCTGACGCTGAGGCACGAAGGCCAGGGGAGCAAACGGGATTAG	Bacteria	Verrucomicrobiota	Verrucomicrobiae	Chthoniobacterales	Terrimicrobiaceae	Terrimicrobium	302	0	0	4	15	0	51	0	0	10	7	0	0	0	0	0	0	0	79	0	0	0	0	0	0	0	0	66	32	0	0	0	0	0	0	0	0	2	0	19	0	0
ASV00875	GTAATACGTAGGGTGCAAGCGTTAATCGGAATTACTGGGCGTAAAGCGTGCGCAGGCGGTTATATAAGACAGATGTGAAATCCCCGGGCTCAACCTGGGAACTGCATTAGTGACTGTATAGCTAGAGTGCGGCAGAGGGGGATGGAATTCCGCGTGTAGCAGTGAAATGCGTAGATATGCGGAGGAACACCGATGGCGAAGGCAATCCCCTGGGCCTGCACTGACGCTCATGCACGAAAGCGTGGGGAGCAAACAGGATTAG	Bacteria	Proteobacteria	Gammaproteobacteria	Burkholderiales	Comamonadaceae	Simplicispira	271	0	0	0	0	0	0	0	0	0	0	0	0	0	0	0	0	0	0	0	0	0	0	0	0	0	0	0	0	0	0	0	0	0	0	0	0	0	0	26	0	0
ASV00879	GTAATACGTAGGGCGCGAGCGTTGTCCGGAATTATTGGGCGTAAAGAGCTCGTAGGCGGTTTGTCGCGTCTGCCGTGAAATCCTCTGGCTTAACTGGGGGCGTGCGGTGGGTACGGGCAGACTGGAGTGCGGTAGGGGAGACTGGAATTCCTGGTGTAGCGGTGGAATGCGCAGATATCAGGAGGAACACCGGTGGCGAAGGCGGGTCTCTGGGCCGTTACTGACGCTGAGGAGCGAAAGCATGGGGAGCGAACAGGATTAG	Bacteria	Actinobacteriota	Actinobacteria	NA	NA	NA	213	0	0	0	0	0	110	0	0	0	0	0	0	0	0	0	0	0	0	0	0	0	0	0	0	0	0	0	0	0	0	0	0	0	0	0	0	0	0	81	0	0
ASV00880	GTAGTACGGAGGGTGCAAGCGTTAATCGGAATTACTGGGCGTAAAGCGCACGCAGGCGGTTTGTTAAGTCAGATGTGAAATCCCCGAGCTCAACTTGGGAACTGCATTTGAAACTGGCAAGCTAGAGTCTTGTAGAGGGGGGTAGAATTCCAGGTGTAGCGGTGAAATGCGTAGAGATCTGGAGGAATACCGGTGGCGAAGGCGGCCCCCTGGACAAAGACTGACGCTCAGGTGCGAAAGCGTGGGGAGCAAACAGGATTAG	Bacteria	Proteobacteria	Gammaproteobacteria	Enterobacterales	NA	NA	348	0	0	0	0	0	0	0	0	0	0	0	0	0	0	0	0	0	0	0	0	0	0	0	0	0	0	0	0	0	0	0	0	0	0	0	0	0	0	0	0	0
ASV00881	GTAATACGTAGGGTGCAAGCGTTGTCCGGATTTATTGGGCGTAAAGAGCTCGTAGGCGGTTTGTCACGTCGGGTGTGAAAATCCGGGGCTTAACCCCGGACCTGCATCCGATACGGGCAGACTTGAGTGTGGTAGGGGAGACTGGAATTCCTGGTGTAGCGGTGAAATGCGCAGATATCAGGAGGAACACCGATGGCGAAGGCAGGTCTCTGGGCCACAACTGACGCTGAGGAGCGAAAGCGTGGGGAGCAAACAGGATTAG	Bacteria	Actinobacteriota	Actinobacteria	PeM15	NA	NA	260	0	0	42	110	0	42	0	0	0	0	0	0	0	0	0	0	0	20	0	0	0	0	0	0	0	0	0	0	0	0	0	0	0	0	0	0	46	0	0	0	0
ASV00885	GTAATACAGAGGGTGCGAGCGTTAATCGGAATTACTGGGCGTAAAGCGCACGTAGATGGCTTTGTAAGTCGGATGTGAAATCCCCGGGCTCAACCTGGGAACTGCATTCGAAACTGCATTGCTCGAATGTGGAAGAGGGAAGCGGAATTCCAGGTGTAGCGGTGAAATGCGTAGATATCTGGAGGAACATCAGTGGCGAAGGCGGCTTCCTGGTCCAACATTGACATTCAGGTGCGAAAGCGTGGGGAGCAAACAGGATTAG	Bacteria	Proteobacteria	Gammaproteobacteria	Steroidobacterales	Steroidobacteraceae	NA	342	0	0	0	0	0	0	0	0	0	0	0	54	0	0	0	0	0	0	0	0	0	0	0	0	0	0	0	0	0	0	0	0	0	0	10	191	0	0	0	0	0
ASV00888	GTAATACGGAGGGGGCTAGCGTTGTTCGGAATTACTGGGCGTAAAGCGCACGTAGGCGGACCAGAAAGTTGGGGGTGAAATCCCGGGGCTCAACCTCGGAACTGCCCTCAAAACTATTGGTCTGGAGTTCGAGAGAGGTGAGTGGAATTCCGAGTGTAGAGGTGAAATTCGTAGATATTCGGAGGAACACCAGTGGCGAAGGCGGCTCACTGGCTCGATACTGACGCTGAGGTGCGAAAGCGTGGGGAGCAAACAGGATTAG	Bacteria	Proteobacteria	Alphaproteobacteria	Rhodobacterales	Rhodobacteraceae	Paracoccus	286	0	0	0	0	0	0	0	0	0	0	0	0	0	0	0	0	0	0	0	0	0	0	0	0	0	0	0	0	0	0	0	0	0	0	15	0	0	0	0	0	9
ASV00889	GTAATACGGGAGTGGCAAGCGTTATCCGGAATTATTGGGCGTAAAGCGTCCGCAGGCGGCCTCGTAAGTCTGTCGTTAAAGCGTGGAGCTTAACTCCATTTCGGCGATGGAAACTGTGAGGCTTGAGTGTGGTAGGGGCAGAGGGAATTCCCGGTGTAGCGGTGAAATGCGTAGATATCGGGAAGAACACCAGTGGCGAAGGCGCTCTGCTGGGCCATAACTGACGCTCATGGACGAAAGCCAGGGGAGCGAAAGGGATTAG	Bacteria	Cyanobacteria	Cyanobacteriia	Synechococcales	Cyanobiaceae	Cyanobium PCC-6307	207	0	0	0	0	0	0	0	0	0	0	0	0	0	0	0	0	0	0	0	0	0	0	0	0	0	0	93	108	0	0	0	0	0	0	0	0	0	0	0	0	0
ASV00890	GTAATACGTAGGGTGCGAGCGTTAATCGGAATTACTGGGCGTAAAGCGTGCGCAGGCGGTTTTGTAAGACAGGCGTGAAATCCCCGGGCTCAACCTGGGAACTGCGCTTGTGACTGCATCACTCGAGTACGGCAGAGGGGGGTGGAATTCCACGTGTAGCAGTGAAATGCGTAGAGATGTGGAGGAACACCGATGGCGAAGGCAGCCCCCTGGGCCGATACTGACGCTCATGCACGAAAGCGTGGGTAGCAAACAGGATTAG	Bacteria	Proteobacteria	Gammaproteobacteria	Burkholderiales	Rhodocyclaceae	NA	310	0	0	0	0	0	0	0	0	0	0	0	0	0	0	0	0	0	0	0	0	0	0	0	0	0	0	0	0	0	0	0	0	0	0	0	0	0	0	0	0	61
ASV00891	GTAATACGGAGGGTGCAAGCGTTAATCGGAATTACTGGGCGTAAAGCGCATGCAGGCGGTTTGTTAAGCAAGATGTGAAAGCCCTGGGCTTAACCTAGGAGTTGCATTTTGAACTGGCAAGCTAGAGTCTTGTATAGGGGGGTAGAATTTCAGGTGTAGCGGTGAAATGCGTAGAGATCTGAAGGAATACCGGTGGCGAAGGCGGCCCCCTGGACAAAGACTGACGCTCAGATGCGAAAGCGTGGGGAGCAAACAGGATTAG	Bacteria	Proteobacteria	Gammaproteobacteria	Enterobacterales	Vibrionaceae	Enterovibrio	339	0	0	0	0	0	0	0	0	0	0	0	0	0	0	0	0	0	0	0	0	0	0	0	0	0	0	0	0	0	0	0	0	0	0	0	0	0	0	0	0	0
ASV00895	GTAATACGGAGGGTGCAAGCGTTGTTCGGAATTACTGGGCGTAAAGCGCGCGTAGGCGGCTTTTTAAGTCAGATGTGAAAGTCCTCGGCTCAACCGGGGAAGTGCATTTGATACTGGAAAGCTTGAGTACTGGAGGGGATGGTGGAATTCCCGGTGTAGAGGTGAAATTCGTAGATATCGGGAGGAATACCGGTGGCGAAGGCGACCATCTGGCCAGATACTGACGCTGAGGTGCGAAAGCGTGGGGAGCAAACAGGATTAG	Bacteria	Desulfobacterota	Desulfobulbia	Desulfobulbales	Desulfocapsaceae	Desulfotalea	126	0	0	0	0	0	0	0	0	0	0	0	0	0	0	0	0	0	0	0	0	0	0	0	0	0	0	0	0	0	112	0	0	0	0	0	0	0	0	0	0	0
ASV00896	GTAATACGTAGGGTGCAAGCGTTAATCGGAATTACTGGGCGTAAAGCGTGCGCAGGCGGTTCGGAAAGAAAGATGTGAAATCCCAGGGCTTAACCTTGGAACTGCATTTTTAACTACCGGGCTAGAGTGCGTCAGAGGGGGGTGGAATTCCGCGTGTAGCAGTGAAATGCGTAGAGATGCGGAGGAACACCGATGGCGAAGGCAGCCCCCTGGGATGACACTGACGCTCATGCACGAAAGCGTGGGGAGCAAACAGGATTAG	Bacteria	Proteobacteria	Gammaproteobacteria	Burkholderiales	Alcaligenaceae	GKS98 freshwater group	312	0	0	0	0	0	0	0	0	0	0	0	0	0	0	0	0	0	0	0	0	0	0	0	0	0	0	0	0	0	0	0	0	0	0	0	0	0	0	0	0	0
ASV00899	GTAATACAGAGGGTGCGAGCGTTAATCGGAATTACTGGGCGTAAAGCGCACGTAGGCGGCTTGGTATGTCGGGTGTGAAATCCCCGGGCTCAACCTGGGAACTGCATCCGAAACTGCCTTGCTCGAGTATGGGAGAGGGAAGCGGAATTTCCGGTGTAGCGGTGAAATGCGTAGATATCGGAAGGAACATCAGTGGCGAAGGCGGCTTCCTGGACCAATACTGACGCTCAGGTGCGAAAGCGTGGGGAGCAAACAGGATTAG	Bacteria	Proteobacteria	Gammaproteobacteria	Steroidobacterales	Steroidobacteraceae	NA	169	6	0	5	31	1	13	8	0	0	0	0	0	0	0	0	0	2	0	0	0	0	0	0	0	0	0	0	0	0	0	0	0	0	0	0	0	32	1	2	0	23
ASV00901	GTAATACGTAGGTGGCCAGCGTTATACGGAATTAATGGGCGTAAAGGGCGTGAAGGAGGTGTTTTAAGTCTGATGTGAAAGCCAACGGCTCAACCGTTGAAATGCATTGGAAACTGGAACACTTGAGTGTCGGAGAGGAAAGCGGAATTCCTAGTGTAGCGGTGAAATGCGTAGATATTAGGAGGAACACCAGTGGCGAAGGCGGCTTTCTGGACGACAACTGACGCTGAGGCGCGAAAGCGTGGGGAGCAAACAGGATTAG	Bacteria	Firmicutes	NA	NA	NA	NA	174	0	0	0	0	0	0	0	0	0	0	0	0	0	0	0	0	0	174	0	0	0	0	0	0	0	0	0	0	0	0	0	0	0	0	0	0	0	0	0	0	0
ASV00908	GTAATACGTAGGGCGCAAGCGTTGTCCGGAATTATTGGGCGTAAAGAGCTCGTAGGCGGTTTGTCGCGTCTGCTGTGAAAGCCCGGGGCTTAACCCCGGGTGTGCAGTGGGTACGGGCAGACTAGAGTGCAGTAGGGGAGACTGGAATTCCTGGTGTAGCGGTGGAATGCGCAGATATCAGGAGGAACACCGATGGCGAAGGCAGGTCTCTGGGCTGTTACTGACGCTGAGGAGCGAAAGCATGGGGAGCGAACAGGATTAG	Bacteria	Actinobacteriota	Actinobacteria	Micrococcales	Micrococcaceae	Kocuria	190	0	0	0	0	0	0	0	0	0	0	0	0	0	0	0	0	0	0	0	0	0	0	0	0	0	0	0	0	0	0	0	0	0	0	0	100	0	0	0	0	0
ASV00909	GTAAAACGTAGGAGCCAAGCGTTATCCGAATTCACTGGGCGTAAAGCGCGTGCAGGCGGCCTGGTAAGTTGGATGTGAAATCTCCTGGCTCAACTGGGAGAGGCCGTTCAATACTGTCAGGCTAGAGGGCGACAGAGGGAGGTAGAATTCCGGGTGTAGTGGTGAAATGCGTAGATATCCGGAGGAATACCAGAGGCGAAGGCGACCTCCTGGGTCGTACCTGACGCTCAGATGCGAAAGCTAGGGGAGCGAACGGGATTAG	Bacteria	Chloroflexi	Anaerolineae	Anaerolineales	Anaerolineaceae	NA	136	0	0	0	0	0	0	0	0	0	0	0	0	0	0	0	0	0	0	0	0	0	0	0	0	0	0	0	0	0	0	0	0	0	0	0	0	0	0	19	117	0
ASV00910	GTAATACGAAGGGGGCTAGCGTTGTTCGGAATTACTGGGCGTAAAGCGCACGTAGGCGGATTTGTTAGTCAGGGGTGAAATCCCGGGGCTCAACCTCGGAACTGCCTTTGATACTGCAAGTCTCGAGTCCGGAAGAGGTGAGTGGAATTCCTAGTGTAGAGGTGAAATTCGTAGATATTAGGAAGAACACCAGTGGCGAAGGCGGCTCACTGGTCCGGTACTGACGCTGAGGTGCGAAAGCGTGGGGAGCAAACAGGATTAG	Bacteria	Proteobacteria	Alphaproteobacteria	Rhizobiales	Hyphomicrobiaceae	Hyphomicrobium	169	0	0	0	0	0	78	0	0	0	0	0	0	0	0	0	0	0	0	0	0	0	0	0	0	0	0	0	0	0	0	0	0	0	0	0	0	0	0	61	0	30
ASV00913	GTAATACGTAGGGTGCAAGCGTTAATCGGAATTACTGGGCGTAAAGCGTGCGCAGGCGGTGATGTAAGACAGATGTGAAATCCCCGGGCTCAACCTGGGAACTGCATTTGTGACTGCATCGCTGGAGTGCGGCAGAGGGGGATGGAATTCCGCGTGTAGCAGTGAAATGCGTAGATATGCGGAGGAACACCGATGGCGAAGGCAATCCCCTGGGCCTGCACTGACGCTCATGCACGAAAGCGTGGGGAGCAAACAGGATTAG	Bacteria	Proteobacteria	Gammaproteobacteria	Burkholderiales	Comamonadaceae	NA	326	0	0	0	0	0	0	0	0	0	0	0	0	0	0	0	0	0	0	0	0	0	0	0	0	0	0	0	0	0	0	0	0	0	0	0	0	0	0	0	0	0
ASV00916	GTAAGACGAACCGTCCAAACGTTACTCGGAATTACTGGGCTTAAAGGGTGCGTAGGCTGCGCGGAAAGTTGGGTGTGAAATCCCTCGGCTCAACCGGGGAATTGCATTCAAAACTACCGTGCTCGAGGGAGACAGAGGTAAGCGGAACTCAAGGTGGAGCGGTGAAATGCGTTGATATCTTGAGGAACACCGGTGGCGAAAGCGGCTTACTGGGTCTCTTCTGACGCTGAGGCACGAAAGCTAAGGTAGCAAACGGGATTAG	Bacteria	Planctomycetota	Planctomycetes	Pirellulales	Pirellulaceae	NA	151	0	0	0	0	0	21	14	0	13	0	0	0	0	0	0	0	0	0	20	0	0	0	0	0	0	0	0	39	15	0	0	0	0	0	0	0	0	0	0	0	0
ASV00918	GTAATACGGAGGGTGCAAGCGTTAATCGGAATTACTGGGCGTAAAGCGCATGCAGGTGGTTTGTTAAGTCAGATGTGAAAGCCCTGGGCTCAACCTAGGAATCGCATTTGAAACTGACAAGCTAGAGTACTGTAGAGGGGGGGAGAATTTCAGGTGTAGCGGTGAAATGCGTAGAGATCTGAAGGAATACCGGTGGCGAAGGCGGCCCCCTGGACAGATACTGACACTCAGATGCGAAAGCGTGGGGAGCAAACAGGATTAG	Bacteria	Proteobacteria	Gammaproteobacteria	Enterobacterales	Vibrionaceae	Vibrio	321	0	0	0	0	0	0	0	321	0	0	0	0	0	0	0	0	0	0	0	0	0	0	0	0	0	0	0	0	0	0	0	0	0	0	0	0	0	0	0	0	0
ASV00924	GTAAGACGTAGGGGGCCAGCGTTGTTCGGAATTACTGGGTGTAAAGGGTTCGTAGGCGGTGCGGCAAGTTGGGAGTGAAATCTCTGGGCTTAACCCAGAGGCTGCTTCCAAAACTGCTGTGCTCGAGTGTGGGAGAGGCGCGTGGAATTGCAGGTGTAGCGGTGAAATGCGTAGATATCTGCAGGAACACCCGTGGCGAAAGCGGCGCGCTGGACCACTACTGACGCTGAGGAACGAAAGCTAGGGGAGCAAACAGGATTAG	Bacteria	Acidobacteriota	Acidobacteriae	Subgroup 2	NA	NA	318	0	0	0	0	0	0	0	0	0	0	0	19	0	0	0	0	0	0	0	0	0	0	0	0	0	0	0	0	0	0	0	0	0	10	0	222	0	0	0	0	0
ASV00927	GTACTACGGAGGATGCGAGCGTTATCCGGATTTATTGGGTTTAAAGGGTGCGTAGGCGGTTTGTTAAGTCAGTGGTGAAAGTTTGCGGCTCAACCGTAAAATTGCCATTGAAACTGGCGAACTTGAGTACAGTAGAGGTAGGCGGAATTCGTGGTGTAGCGGTGAAATGCTTAGATATCACGAAGAACTCCGATTGCGAAGGCAGCTTGCTGGACTGTAACTGACGCTGAGGCACGAAAGCGTGGGGATCAAACAGGATTAG	Bacteria	Bacteroidota	Bacteroidia	Bacteroidales	Barnesiellaceae	NA	234	0	0	0	0	0	0	0	0	0	0	0	0	0	0	0	0	0	0	0	0	0	0	0	0	0	0	0	0	0	234	0	0	0	0	0	0	0	0	0	0	0
ASV00928	GTAACACGTAGGAGCCAAGCGTTATCCGAATTCACTGGGCGTAAAGCGCGTGTAGGCGGCATATTAAGTTGGATGTGAAAGCTCCTGGCTCAACTGGGAGAGGACGTTCAATACTGGTAAGCTAGAGGGCGACAGAGGGAGGTGGAATTCCCGGTGTAGTGGTGAAATGCGTAGATATCGGGAGGAACACCAGTGGCGAAGGCGGCCTCCTGGGTCGCACCTGACGCTCAGACGCGAAAGCTAGGGTAGCAAACGGGATTAG	Bacteria	Chloroflexi	Anaerolineae	Anaerolineales	Anaerolineaceae	NA	102	0	0	0	0	0	0	0	0	0	0	0	0	0	0	0	0	0	0	18	0	0	0	0	0	0	0	0	0	0	0	0	0	0	0	0	0	0	0	84	0	0
ASV00930	GTAATACGAAGGGTGCAAGCGTTACTCGGAATTACTGGGCGTAAAGCGTGCGTAGGTGGTTTGTTAAGTCTGATGTGAAAGCCCTGGGCTCAACCTGGGAATTGCATTGGATACTGGCAGGCTAGAGTGCGGTAGAGGGTAGTGGAATTCCCGGTGTAGCAGTGAAATGCGTAGAGATCGGGAGGAACATCCGTGGCGAAGGCGACTACCTGGACCAGCACTGACACTGAGGCACGAAAGCGTGGGGAGCAAACAGGATTAG	Bacteria	Proteobacteria	Gammaproteobacteria	Xanthomonadales	Xanthomonadaceae	Thermomonas	282	0	0	0	0	0	0	0	0	0	0	0	23	0	0	0	0	0	0	0	0	0	0	0	0	0	0	0	0	0	0	0	0	0	235	0	0	0	0	0	24	0
ASV00931	GTAATACGGAGGGTCCAAGCGTTAATCGGAATTACTGGGCGTAAAGCGTGCGCAGGCGGTTTGTTAAGCGAGATGTGAAAGCCCCGGGCTCAACCTGGGAATTGCATTTCGAACTGGCAAACTAGAGTCTTGTAGAGGGGGGTAGAATTCCAGGTGTAGCGGTGAAATGCGTAGAGATCTGGAGGAATACCGGTGGCGAAGGCGGCCCCCTGGACAAAGACTGACGCTCATGCACGAAAGCGTGGGGAGCAAACAGGATTAG	Bacteria	Proteobacteria	Gammaproteobacteria	Enterobacterales	Shewanellaceae	Shewanella	192	0	0	0	0	0	0	0	0	0	0	0	0	29	30	21	3	0	0	21	0	0	0	0	0	0	0	0	0	0	24	0	0	0	10	0	0	0	0	0	0	0
ASV00934	GTAATACGTAGGTGGCGAGCGTTGTCCGGATTTACTGGGCGTAAAGGGAGCGTAGGCGGACTTTTAAGTGAGATGTGAAATACCCGGGCTCAACCTGGGTGCTGCATTTCAAACTGGAAGTCTAGAGTGCAGGAGAGGAGAGTGGAATTCCTAGTGTAGCGGTGAAATGCGTAGAGATTAGGAAGAACACCAGTGGCGAAGGCGACTCTCTGGACTGTAACTGACGCTGAGGCTCGAAAGCGTGGGGAGCAAACAGGATTAG	Bacteria	Firmicutes	Clostridia	Clostridiales	Clostridiaceae	Clostridium sensu stricto 1	127	0	0	0	0	0	0	0	0	0	0	0	0	0	4	0	0	0	0	0	0	0	0	0	0	0	0	0	0	0	0	0	0	0	0	0	0	0	0	0	0	0
ASV00937	GTAATACGTAGGGTGCAAGCGTTAATCGGAATTACTGGGCGTAAAGCGTGCGCAGGCGGTTTGATAAGTCAGATGTGAAATCCCCGGGCTTAACCTGGGAACTGCGTTTGAAACTGTCAGGCTAGAGTACGTCAGAGGGGGGTGGAATTCCACGTGTAGCAGTGAAATGCGTAGAGATGTGGAGGAACACCGATGGCGAAGGCAGCCCCCTGGGATGATACTGACGCTCATGCACGAAAGCGTGGGGAGCAAACAGGATTAG	Bacteria	Proteobacteria	Gammaproteobacteria	Burkholderiales	Chromobacteriaceae	Crenobacter	158	13	0	0	0	0	0	0	0	0	8	5	0	0	0	17	0	0	0	0	0	0	0	0	0	0	0	0	0	0	115	0	0	0	0	0	0	0	0	0	0	0
ASV00939	GTAATACGAAGGGTGCAAGCGTTAATCGGAATTACTGGGCGTAAAGCGCGCGTAGGTGGTTTGTTAAGTTGAATGTGAAAGCCCCGGGCTCAACCTGGGAACTGCATCCAAAACTGGCAAGCTAGAGTATGGCAGAGGGTGGTGGAATTTCCTGTGTAGCGGTGAAATGCGTAGATATAGGAAGGAACACCAGTGGCGAAGGCGACCACCTGGGCTAATACTGACACTGAGGTGCGAAAGCGTGGGGAGCAAACAGGATTAG	Bacteria	Proteobacteria	Gammaproteobacteria	Pseudomonadales	Pseudomonadaceae	Pseudomonas	123	0	0	0	0	0	0	0	0	0	0	0	0	0	0	0	0	0	0	0	0	0	0	0	0	0	0	0	0	0	0	0	0	0	0	0	20	0	0	0	0	42
ASV00942	GTAATACGTAGGTGGCAAGCGTTGTCCGGATTTACTGGGCGTAAAGGGAGCGTAGGTGGATATTTAAGTGGGATGTGAAATACTCGGGCTTAACCTGAGTGCTGCATTCCAAACTGGATATCTAGAGTGCAGGAGAGGAAAGTAGAATTCCTAGTGTAGCGGTGAAATGCGTAGAGATTAGGAAGAATACCAGTGGCGAAGGCGACTTTCTGGACTGTAACTGACACTGAGGCTCGAAAGCGTGGGGAGCAAACAGGATTAG	Bacteria	Firmicutes	Clostridia	Clostridiales	Clostridiaceae	Clostridium sensu stricto 1	130	0	0	0	0	0	0	0	0	0	0	0	0	0	0	0	0	0	0	0	0	0	0	0	0	0	0	0	0	0	0	0	0	0	0	0	0	0	0	0	0	0
ASV00944	GTAATACGGAGGGTGCAAGCGTTGTTCGGAATCACTGGGCGTAAAGGGCGCGCAGGCGGTTTGGTAAGTCAGATGTGAAAGCCCACGGCTTAACCGTGGAAGTGCATTTGATACTGCTAGACTTGAGTACCAGAGGGGAAAGTGGAATTCCCGGTGTAGAGGTGAAATTCGTAGATATCGGGAGGAATACCGGTGGCGAAGGCGACTTTCTGGCTGAGTACTGACGCTGAGGCGCGAAAGCGTGGGGAGCAAACAGGATTAG	Bacteria	Desulfobacterota	Desulfobulbia	Desulfobulbales	Desulfobulbaceae	Desulfobulbus	272	0	0	0	0	16	0	0	0	0	0	0	0	0	0	0	0	0	0	0	0	0	0	0	0	0	0	0	0	0	72	0	0	0	0	0	0	0	0	0	0	0
ASV00947	GTAATACAGAGGGGGCAAGCGTTGTTCGGAATTACTGGGCGTAAAGGGCGCGTAGGCGGCCAACTAAGTCAGACGTGAAATCCCTCGGCTCAACCGGGGAACTGCGTCTGATACTGGATGGCTTGAATCCGGGAGAGGGATGTGGAATTCCAGGTGTAGCGGTGAAATGCGTAGATATCTGGAGGAACACCCGTGGCGAAGGCGGCATCCTGGACCGGTATTGACGCTGAGGCGCGAAAGCCAGGGGAGCAAACGGGATTAG	Bacteria	Acidobacteriota	Vicinamibacteria	Vicinamibacterales	Vicinamibacteraceae	Luteitalea	117	0	0	15	50	0	0	0	0	0	0	0	0	0	0	0	0	0	0	0	0	0	0	0	0	0	0	0	0	0	0	0	0	0	0	0	0	0	52	0	0	0
ASV00948	GTAATACGGAGGGGGCAAGCGTTATTCGGATTTACTGGGCGTAAAGCGCACGTAGGCGGCATGGTAAGTCACAGGTGAAAGCCCTCGGCTCAACCGAGGAACTGCCTTTGAAACTGCTTTGCTTGAGTCCGGGAGGGGGGAGCGGAATTCCCAGTGTAGCGGTGAAATGCGTAGATACTGGGAGGAACACCGGTGGCGAAGGCGGCTCCCTGGACCGGTACTGACGCTGAGGTGCGAAAGCGTGGGTAGCAAACAGGATTAG	Bacteria	Acidobacteriota	Thermoanaerobaculia	Thermoanaerobaculales	Thermoanaerobaculaceae	Subgroup 23	210	0	0	0	0	0	123	0	0	0	0	0	0	0	0	0	0	0	0	0	0	0	0	0	0	0	0	0	0	0	0	0	0	0	0	0	0	0	0	44	18	0
ASV00951	GTACTACGTAGGTGGCAAGCGTTATCCGGAATTATTGGGCGTAAAGGGCGTGTAGGCGGTGTTTTAAGTCTGATGTGAAAGCCAACGGCTCAACCGTTGAAATGCATTGGAAACTGGAACACTTGAGTGTCGGAGAGGAAAGCGGAATTCCTAGTGTAGCGGTGAAATGCGTAGATATTAGGAGGAACACCAGTGGCGAAGGCGGCTTTCTGGACGACAACTGACGCTGAGGCGCGAAAGCGTGGGGAGCAAACAGGATTAG	Bacteria	Firmicutes	Bacilli	Erysipelotrichales	Erysipelotrichaceae	ZOR0006	190	0	0	0	190	0	0	0	0	0	0	0	0	0	0	0	0	0	0	0	0	0	0	0	0	0	0	0	0	0	0	0	0	0	0	0	0	0	0	0	0	0
ASV00952	GTAATACAGAGGGCTCGAGCGTTAATCGGAATCACTGGGCTTAAAGCGTGCGTAGGCGGGTCTGTAGGCCTGTCGTGAAATCCCACGGCTCAACCGTGGAATAGCGATGGGAACCACAGGTCTTGAGGCAGGTAGAGGCAGTTGGAACGATAGGTGGAGCGGTGAAATGCGTAGATATCTATCGGAACGCCAAAGGAGAAGTCAGACTGCTGGGCCTGAACTGACGCTGAGGCACGAAAGCGTGGGTAGCGAACGGGATTAG	Bacteria	Planctomycetota	Phycisphaerae	Phycisphaerales	Phycisphaeraceae	NA	300	0	0	0	0	0	0	0	0	0	0	0	0	0	0	0	0	0	0	81	0	0	0	0	0	0	0	158	0	0	0	0	0	0	0	0	0	0	0	0	0	0
ASV00954	GTAATACGTAGGGGGCAAGCGTTATCCGGATTTACTGGGTGTAAAGGGAGCGTAGACGGCTAGATAAGTCTGGTGTGAAAGCCCGGGGCTCAACCCCGGGACTGCATTGGAAACTATCTGGCTTGAGTGCAGGAGAGGTAAGTGGAATTCCTAGTGTAGCGGTGAAATGCGTAGATATTAGGAGGAACACCAGTGGCGAAGGCGGCTTACTGGACTGTAACTGACGTTGAGGCTCGAAAGCGTGGGGAGCAAACAGGATTAG	Bacteria	Firmicutes	Clostridia	Lachnospirales	Lachnospiraceae	NA	299	0	0	0	0	0	0	0	0	0	0	0	0	0	0	0	0	0	0	0	0	0	0	0	287	0	0	0	0	0	0	0	0	0	0	0	0	0	0	0	0	0
ASV00959	GTAATACGGAGGGTGCGAGCGTTAATCGGAATTACTGGGCGTAAAGCGTGCGCAGGCGGTTTGTTAAGCGAGATGTGAAAGCCCCGGGCTCAACCTGGGAACTGCATTTTGAACTGGCAAACTAGAGTCTTGTAGAGGGGGGTAGAATTCCAGGTGTAGCGGTGAAATGCGTAGAGATCTGGAGGAATACCGGTGGCGAAGGCGGCCCCCTGGACAAAGACTGACGCTCATGCACGAAAGCGTGGGGAGCAAACAGGATTAG	Bacteria	Proteobacteria	Gammaproteobacteria	Enterobacterales	Shewanellaceae	Shewanella	191	0	0	0	0	0	0	0	0	0	0	0	0	44	103	0	0	0	0	0	0	0	0	0	0	0	0	0	0	0	44	0	0	0	0	0	0	0	0	0	0	0
ASV00961	GTAATACGGAGGGTGCAAGCGTTACTCGGAATCACTGGGCGTAAAGAGCGTGTAGGCGGGTAAATAAGTCAGAAGTGAAATCCAATAGCTCAACTATTGAACTGCTTTTGAAACTGTATACCTAGAATGTGGGAGAGGCAGATGGAATTTCTGGTGTAGGGGTAAAATCCGTAGAGATCAGAAGGAATACCGATTGCGAAGGCGATCTGCTGGAACATTATTGACGCTGAGACGCGAAAGCGTGGGGAGCAAACAGGATTAG	Bacteria	Campylobacterota	Campylobacteria	Campylobacterales	Arcobacteraceae	NA	181	0	0	0	0	0	0	0	13	0	0	0	0	0	0	0	0	0	0	0	0	0	0	30	0	0	0	0	0	0	0	0	0	0	0	0	0	0	0	0	0	0
ASV00962	GTAATACGTAGGTGGCAAGCGTTATCCGGATTTACTGGGCGTAAAGGGAGCGTAGGCGGATAATTAAGTGGGATGTGAAATACCCGGGCTCAACTTGGGTGCTGCATTCCAAACTGGTTATCTAGAGTGCAGGAGAGGAGAGTGGAATTCCTAGTGTAGCGGTGAAATGCGTAGAGATTAGGAAGAACACCAGTGGCGAAGGCGACTCTCTGGACTGTAACTGACGCTGAGGCTCGAAAGCGTGGGGAGCAAACAGGATTAG	Bacteria	Firmicutes	Clostridia	Clostridiales	Clostridiaceae	Clostridium sensu stricto 1	296	0	0	0	0	0	0	0	0	0	0	0	296	0	0	0	0	0	0	0	0	0	0	0	0	0	0	0	0	0	0	0	0	0	0	0	0	0	0	0	0	0
ASV00963	GTAATACGTAGGGCGCAAGCGTTGTCCGGATTTATTGGGCGTAAAGAGTTCGTAGGCGGTCTGTCGCGTCGGAAGTGAAAACCCGGAGCTCAACTCCGGGCCTGCTTTCGATACGGGCAGACTTGAGTGTTGCAGGGGAGACTGGAATTCCTGGTGTAGCGGTGGAATGCGCAGATATCAGGAGGAACACCGGTGGCGAAGGCGGGTCTCTGGGCAACAACTGACGCTGAGGAACGAAAGCGTGGGGAGCGAACAGGATTAG	Bacteria	Actinobacteriota	Actinobacteria	NA	NA	NA	102	0	0	0	0	0	39	0	0	0	0	0	0	0	0	0	0	0	0	0	0	0	0	0	0	0	0	0	0	0	0	0	0	0	0	0	0	0	0	14	0	0
ASV00966	GTAATACGTAGGGGGCAAGCGTTATCCGGAATTATTGGGCGTAAAGAGTGCGTAGGTGGTCTTGTAAGCGCGGGGTGAAAGGCAATAGCTCAACTATTGTAAGCCTTGTGAACTGTGAGACTTGAGTGCAGGAGAGGAAAGTGGAATTCCTAGTGTAGCGGTGAAATGCGTAGATATTAGGAGGAACACCAGTGGCGAAGGCGACTTTCTGGACTGTAACTGACACTGAGGCACGAAAGCGTGGGGAGCAAACAGGATTAG	Bacteria	Firmicutes	Clostridia	Peptostreptococcales-Tissierellales	Anaerovoracaceae	Anaerovorax	293	0	0	0	0	0	0	0	0	0	0	0	0	0	0	0	0	0	0	0	0	0	0	0	0	0	0	0	0	0	262	0	0	0	0	0	0	0	0	0	0	0
ASV00967	GTAATACGGAGGGTGCAAGCGTTATCCGGATTCACTGGGTTTAAAGGGTGCGTAGGCGGGCAGGTAAGTCAGTGGTGAAATCCCCGAGCTTAACTCGGGAACTGCCGTTGATACTATCTGTCTTGAATACTGTGGAGGTAAGCGGAATATGTCATGTAGCGGTGAAATGCTTAGATATGACATAGAACACCAATTGCGAAGGCAGCTTGCTACACGGTCATTGACGCTGAGGCACGAAAGCGTGGGGATCAAACAGGATTAG	Bacteria	Bacteroidota	Bacteroidia	Chitinophagales	Chitinophagaceae	Dinghuibacter	140	0	0	0	0	0	0	0	0	0	0	0	0	0	0	0	0	0	0	0	0	0	0	0	0	0	0	0	0	0	0	0	0	0	0	0	0	0	0	0	0	0
ASV00968	GTAATACGTATGTCGCAAGCGTTATCCGGATTTATTGGGCGTAAAGCGCGTCTAGGCGGCTTAGTAAGTCTGATGTGAAAATGCGGGGCTCAACCCCGTATTGCGTTGGAAACTGCTAAACTAGAGTACTGGAGAGGTAGGCGGAACTACAAGTGTAGAGGTGAAATTCGTAGATATTTGTAGGAATGCCGATGGGGAAGCCAGCCTACTGGACAGATACTGACGCTAAAGCGCGAAAGCGTGGGTAGCAAACAGGATTAG	Bacteria	Fusobacteriota	Fusobacteriia	Fusobacteriales	Fusobacteriaceae	Fusobacterium	241	0	0	0	0	0	0	0	0	0	0	0	0	0	0	0	0	0	0	0	0	0	0	0	0	0	0	0	241	0	0	0	0	0	0	0	0	0	0	0	0	0
ASV00970	GTAATACGTAGGTCCCGAGCGTTGTCCGGATTTATTGGGCGTAAAGCGAGCGCAGGCGGTTAGATAAGTCTGAAGTTAAAGGCTGTGGCTTAACCATAGTACGCTTTGGAAACTGTTTAACTTGAGTGCAAGAGGGGAGAGTGGAATTCCATGTGTAGCGGTGAAATGCGTAGATATATGGAGGAACACCGGTGGCGAAAGCGGCTCTCTGGCTTGTAACTGACGCTGAGGCTCGAAAGCGTGGGGAGCAAACAGGATTAG	Bacteria	Firmicutes	Bacilli	Lactobacillales	Streptococcaceae	Streptococcus	210	0	0	0	0	0	0	0	0	0	0	0	9	0	0	0	0	0	0	0	0	0	0	0	0	0	0	0	0	0	0	0	0	0	0	48	68	0	0	14	0	22
ASV00972	GTAATACGGAGGATGCAAGCGTTATCCGGATTCATTGGGTTTAAAGGGTGCGCAGGTTGGATAGTAAGTCAGTGGTGAAATACTGCCGCTTAACGGTAGAGCTGCCATTGATACTGCTGTTCTTGAGTATGGTTGAGGTAGGTGGAATGTGTTGTGTAGCGGTGAAATGCATAGATATGACACAGAACGCCGATTGCGAAGGCAACTTACTAAGCCATTACTGACGCTGAGGCACGAAAGCGTGGGTAGCGAACAGGATTAG	Bacteria	Bacteroidota	Bacteroidia	Bacteroidales	Prolixibacteraceae	NA	185	0	0	0	0	0	40	0	0	0	0	0	0	0	0	0	0	32	0	0	0	0	0	0	0	0	0	0	0	0	0	0	0	0	0	0	0	0	0	16	0	0
ASV00973	GTAATACGGAGGGTGCAAGCGTTGTCCGGAATTATTGGGTGTAAAGGGTGTGCAGGCGGAAGTTTAAGTCGGAGGTGAAATCTTGCCGCTTAACGGTAAAAGGGCCTTCGATACTGGATTTCTTGAGTTCGGAAGAGGCCAGTGGAATTCGTGGTGTAGCGGTGAAATGCATAGATATCACGAAGAACACCGGTGGCGAAGGCGACTGGCTGGTCCGACACTGACGCTGAGACACGAAAGCGTGGGGAGCGAACAGGATTAG	Bacteria	Bacteroidota	Rhodothermia	Balneolales	Balneolaceae	Aliifodinibius	288	0	0	0	0	0	0	0	0	0	0	0	0	0	0	83	0	4	0	0	0	0	0	0	0	0	0	0	0	0	0	0	0	0	0	0	0	0	0	144	0	0
ASV00977	GTAAGACGAACCGTCCAAACGTTATTCGGTATCACTGGGCTTAAAGCGTGCGTAGGCGGCCTGGTAGGTGAGATGTGAAAGCCCACGGCTCAACCGTGGAATTGCGTTTCAAACCACCAGGCTTGAGGATGGCAGGGGTGATGGGAACTGATGGTGGAGCGGTGAAATGCGTTGATATCATCAGGAACACCGGTGGCGAAGGCGCATCACTGGGCCATTTCTGACGCTGAGGCACGAAAGCTAGGGTAGCGAACGGGATTAG	Bacteria	Planctomycetota	Planctomycetes	Pirellulales	Pirellulaceae	Roseimaritima	269	0	0	0	0	14	83	0	0	0	0	0	0	0	0	0	0	27	0	0	0	0	0	0	0	0	0	0	0	0	0	0	0	0	0	0	0	0	0	0	0	0
ASV00980	GTAATACGGAGGGTGCAAGCGTTATCCGGAATCATTGGGTTTAAAGGGTCCGTAGGCGGATTGATAAGTCAGGGGTGAAATCCAACAGCTTAACTGTTGAACTGCCTTTGATACTGTTAGTCTTGAGTTATATGGAAGTAGATAGAATGTGTAGTGTAGCGGTGAAATGCATAGATATTACACAGAATACCGATTGCGAAGGCAGTCTACTACGTATATACTGACGCTAATGGACGAAAGCGTGGGGAGCGAACAGGATTAG	Bacteria	Bacteroidota	Bacteroidia	Flavobacteriales	Flavobacteriaceae	Lutibacter	284	0	0	0	0	0	0	0	0	0	0	0	0	0	0	0	0	163	0	27	0	0	0	0	0	0	0	0	0	0	0	0	0	0	0	0	0	0	0	79	0	0
ASV00982	GTAATACGGAGGGGGCTAGCGTTGTTCGGAATTACTGGGCGTAAAGCGCACGTAGGCGGATTGGAAAGTCAGGGGTGAAATCCCGGGGCTCAACCCCGGAACTGCCTTTGAAACTATCAGTCTAGAGGTCGAGAGAGGTGAGTGGAATTCCGAGTGTAGAGGTGAAATTCGTAGATATTCGGAGGAACACCAGTGGCGAAGGCGGCTCACTGGCTCGATACTGACGCTGAGGTGCGAAAGCGTGGGGAGCAAACAGGATTAG	Bacteria	Proteobacteria	Alphaproteobacteria	Rhodobacterales	Rhodobacteraceae	NA	283	0	0	0	0	0	0	0	0	0	0	0	0	0	0	0	0	0	0	0	0	0	0	0	0	0	0	0	0	0	0	0	0	0	0	0	0	0	0	0	0	0
ASV00984	GTAATACGAGTGGTGCAAACGTTGTTCGGAATTACTGGGCTTAAAGGGTGCGTAGGCGGCTATGAAGGTCTGATGTGAAATGCCACGGCTCAACCGTGGAACTGCGTTGGAAACCACATAGCTGGAGTGAGACAGAGGTAAGCGGAACTGATGGTGGAGCGGTGAAATGCGTTGATATCATCAGGAACACCGGTGGCGAAAGCGGCTTACTGGGTCTTTACTGACGCTGATGCACGAAAGCTAGGGGAGCAAACGGGATTAG	Bacteria	Planctomycetota	Planctomycetes	Pirellulales	Pirellulaceae	Blastopirellula	227	0	0	0	0	0	59	0	0	35	97	0	0	0	0	0	0	0	0	0	0	0	0	0	0	0	0	0	0	0	6	0	0	0	0	0	0	0	0	0	0	0
ASV00986	GTAATACGAAGGGGGCTAGCGTTGCTCGGAATTACTGGGCGTAAAGGGCGCGTAGGCGGCGGCCCAAGTCAGGCGTGAAATTCCTGGGCTCAACCTGGGGACTGCGCTTGATACTGGGTTGCTTGAGGATGGAAGAGGCTCGTGGAATTCCCAGTGTAGAGGTGAAATTCGTAGATATTGGGAAGAACACCGGTGGCGAAGGCGGCGAGCTGGTCCATTACTGACGCTGAGGCGCGACAGCGTGGGGAGCAAACAGGATTAG	Bacteria	Proteobacteria	Alphaproteobacteria	Acetobacterales	Acetobacteraceae	Roseomonas	243	0	0	0	0	0	0	0	0	0	0	0	0	0	0	0	0	0	0	0	0	0	0	0	0	0	0	0	0	0	0	0	0	0	0	224	0	0	0	15	0	0
ASV00994	GTAATACGAAGGGGGCTAGCGTTGTTCGGATTTACTGGGCGTAAAGCGCACGTAGGCGGATCGTTAAGTGAGGGGTGAAATCCCAGGGCTCAACCCTGGAACTGCCTCTCATACTGGCGGTCTTGAGTTCGAGAGAGGTGAGTGGAATTCCGAGTGTAGAGGTGAAATTCGTAGATATTCGGAGGAACACCAGTGGCGAAGGCGGCTCACTGGCTCGATACTGACGCTGAGGTGCGAAAGCGTGGGGAGCAAACAGGATTAG	Bacteria	Proteobacteria	Alphaproteobacteria	Rhizobiales	Rhizobiaceae	Hoeflea	135	7	0	0	4	0	0	0	0	0	0	0	0	0	0	0	0	0	0	0	0	0	0	0	0	0	0	0	0	0	0	0	0	0	0	0	0	11	0	0	0	0
ASV00997	GTAAAACGTAGGAGGCAAGCGTTATCCGGATTTACTGGGCGTAAAGCGCACGCAGGCGGCTGCGTAAGTCGGACGTGAAAGCTCCCGGCTCAACTGGGAGAGGTCGTTCGAAACTGCGCGGCTTGAGGTTGGAAGAGGAGAGCGGAATTCCCGGTGTAGTGGTGGAATGCGTAGATATCGGGAGGAACACCAGTGGCGAAAGCGGCTCTCTGGTCCACACCTGACGCTCAGGTGCGAAAGCGTGGGTAGCGAACGGGATTAG	Bacteria	Chloroflexi	Anaerolineae	2021-01-20	NA	NA	194	0	0	0	0	21	133	0	0	0	0	0	0	0	0	0	0	31	0	0	0	0	0	0	0	0	0	0	0	0	0	0	0	0	0	0	0	9	0	0	0	0
ASV00998	GTAATACGTAGGTGGCGAGCGTTGTCCGGATTTACTGGGCGTAAAGAGCGCGCAGGCGGTCGTGCAAGTCGGATGTGAAAGCCCCCGGCTCAACTGGGGAGGGTCATTCGATACTGCTCGACTCGAAGGCGGGAGAGGGAAGCGGAATTCCCGGTGTAGTGGTGAAATGCGTAGATATCGGGAGGAACACCAGTGGCGAAGGCGGCTTCCTGGCCCGTTCTTGACGCTGAGGCGCGAAAGCTAGGGGAGCGAACGGGATTAG	Bacteria	Chloroflexi	KD4-96	NA	NA	NA	178	5	0	0	17	0	42	9	0	0	30	0	0	0	0	0	0	0	0	0	0	0	0	0	0	0	0	0	0	0	40	0	0	0	0	0	0	11	16	0	8	0
ASV01001	GTAATACGGAGGGTGCAAGCGTTATCCGGATTCATTGGGTTTAAAGGGTACGTAGGCGGATAGATAAGTTAGTGGTGAAATCCCGAAGCTCAACTTCGGAACTGCCATTAAAACTGTTTATCTTGAATTTGGTTGAAGTGGGCGGAATATGACATGTAGCGGTGAAATGCATAGATATGTCATGGAACACCAATAGTGAAGACAGCTCACTAAGCCAACATTGACGCTGAGGTACGAAAGCATGGGTAGCGAACAGGATTAG	Bacteria	Bacteroidota	Bacteroidia	Flavobacteriales	Cryomorphaceae	NA	152	0	0	6	15	0	15	0	0	0	0	0	0	0	0	0	0	8	0	0	0	0	0	0	0	0	0	0	0	0	0	0	0	0	0	0	0	0	0	0	0	0
ASV01002	GTAATACGGAGGGTGCAAGCGTTAATCGGAATTACTGGGCGTAAAGCGAGTGTAGGCGGCTTCGTAAGTCGGATGTGAAAGCCCTGGGCTTAACCTGGGAATTGCATTCGATACTGCGCGGCTAGAGTCTGATAGAGGGAAGTGGAATTCCAGGTGTAGCGGTGAAATGCGTAGATATCTGGAGGAACACCAGTGGCGAAGGCGGCTTCCTGGATCAAGACTGACGCTGAGGCTCGAAAGCGTGGGGAGCAAACAGGATTAG	Bacteria	Proteobacteria	Gammaproteobacteria	Gammaproteobacteria Incertae Sedis	Unknown Family	NA	274	0	0	0	0	0	274	0	0	0	0	0	0	0	0	0	0	0	0	0	0	0	0	0	0	0	0	0	0	0	0	0	0	0	0	0	0	0	0	0	0	0
ASV01004	GTAATACGTAGGGTGCGAGCGTTGTCCGGAATTACTGGGCGTAAAGAGCTCGTAGGTGGTTTGTCGCGTTGTCCGTGAAATCCCACGGCTTAACTGTGGGCGTGCGGGCGATACGGGCAGACTGGAGTACTGCAGGGGAGACTGGAATTCCTGGTGTAGCGGTGGAATGCGCAGATATCAGGAGGAACACCGGTGGCGAAGGCGGGTCTCTGGGCAGTAACTGACGCTGAGGAGCGAAAGCGTGGGGAGCGAACAGGATTAG	Bacteria	Actinobacteriota	Actinobacteria	Corynebacteriales	Mycobacteriaceae	Mycobacterium	264	0	0	0	0	0	137	0	0	0	0	0	0	0	0	0	0	0	0	0	0	0	0	0	0	0	0	0	11	0	0	0	0	0	0	0	0	0	0	0	0	0
ASV01005	GTAATACGTAGGGGGCGAGCGTTGTCCGGAATCATTGGGCGTAAAGCGCATGTAGGCGGCCATGTGAGTCGGATGTGAAATCCCGGGGCTCAACTCCGGAACTGCATCCGATACTGCATGGCTTGAGGAAGGTAGAGGAGAGTGGAATTCCCGGTGTAGCGGTGGAATGCGCAGATATCGGGAGGAACACCTATGGCGAAGGCAGCTCTCTGGGCCTCTCCTGACGCTGAGATGCGAAAGCGTGGGTAGCGAACAGGATTAG	Bacteria	Actinobacteriota	Actinobacteria	Nitriliruptorales	Nitriliruptoraceae	NA	273	0	0	0	0	0	0	0	19	0	0	0	0	0	0	0	0	0	81	89	0	34	0	0	0	0	0	50	0	0	0	0	0	0	0	0	0	0	0	0	0	0
ASV01006	GTAATACGTAGGGTGCAAGCGTTGTCCGGATTTATTGGGCGTAAAGAGCTCGTAGGCGGTTAGTCACGTCGGATGTGAAAACTCAGTGCTTAACACTGAGCCTGCATTCGATACGGGCTGACTAGAGTATTGTAGGGGAGACTGGAACTCCTGGTGTAGCGGTGAAATGCGCAGATATCAGGAAGAACACCGGTGGCGAAGGCGGGTCTCTGGGCAATTACTGACGCTGAGGAGCGAAAGCGTGGGGAGCAAACAGGATTAG	Bacteria	Actinobacteriota	Actinobacteria	PeM15	NA	NA	273	0	0	0	0	0	0	0	0	0	0	0	0	0	0	0	0	0	0	0	0	0	0	0	0	0	0	0	0	0	0	0	0	0	0	0	0	0	0	0	0	0
ASV01008	GTAATACGTAGGGTGCAAGCGTTGTCCGGAATTATTGGGCGTAAAGAGCTCGTAGGCGGTTTGTCACGTCTGCTGTGAAAATCCAAGGCTCAACCTTGGACTTGCAGTGGGTACGGGCAGGCTAGAGTGCGGTAGGGGAGATGGGAATTCCTGGTGTAGCGGTGGAATGCGCAGATATCAGGAGGAACACCAATGGCGAAGGCACATCTCTGGGCCGTAACTGACGCTGAGGAGCGAAAGCGTGGGGAGCGAACAGGATTAG	Bacteria	Actinobacteriota	Actinobacteria	Micrococcales	Microbacteriaceae	Candidatus Aquiluna	208	0	0	0	0	0	0	0	0	0	0	0	0	0	11	33	0	0	65	88	0	0	0	0	0	11	0	0	0	0	0	0	0	0	0	0	0	0	0	0	0	0
ASV01012	GTAATACGTAGGGTGCAAGCGTTAATCGGAATTACTGGGCGTAAAGCGTGCGCAGGCGGTTATGTAAGACAGGTGTGAAATCCCCGGGCTTAACCTGGGAACTGCACTTGTGACTGCATAGCTTGAGTGCGGCAGAGGGGGATGGAATTCCGCGTGTAGCAGTGAAATGCGTAGATATGCGGAGGAACACCGATGGCGAAGGCAATCCCCTGGGCCTGCACTGACGCTCATGCACGAAAGCGTGGGGAGCAAACAGGATTAG	Bacteria	Proteobacteria	Gammaproteobacteria	Burkholderiales	Comamonadaceae	NA	149	0	0	0	0	0	0	0	0	0	0	0	0	0	0	0	0	0	0	0	0	0	0	0	0	0	0	0	0	0	0	0	0	0	0	0	0	0	0	0	0	0
ASV01013	GTAATACGTAGGGAGCGAGCGTTGTCCGGAATCATTGGGCGTAAAGAGCGCGTAGGTGGATTGGTCAGTCTGCTGTGAAAGTCAAAGGCTCAACCTTTGAAAGCCGGTGGATACTGCCAATCTAGAGTGCGGAAGAGGCGAGTGGAACTCCTGGTGTAGCGGTGGAATGCGCAGATATCAGGAAGAACACCGATAGCGAAGGCAGCTCGCTGGGACGCTACTGACACTGAGGCGCGAAAGCGTGGGGAGCAAACAGGATTAG	Bacteria	Actinobacteriota	Thermoleophilia	Solirubrobacterales	NA	NA	185	0	0	0	0	0	44	0	0	0	45	0	0	0	0	0	0	0	0	0	0	0	0	0	0	0	0	18	0	0	0	0	0	9	0	0	0	0	0	28	28	13
ASV01015	GTAATACGAAGGGTGCAAGCGTTATTCGGAGTAACTGGGCGTAAAGAGCGCGTAGGCGGTTTTATAAGTCGCGAGTTAAATTCCACAGCTTAACTGTGGGTGAGCTCGTGATACTGTAAGGCTAGAGGTCAAGAGAGAGAAGTGGAATTCTCGGAGTAGCGGTAAAATGCGTAGATCTCGAGAGGAACACCGGTAGCGAAGGCGGCTTCTTGGCTTGAACCTGACGCTGAGGCGCGAAAGCGTGGGGAGCAAACAGGATTAG	Bacteria	Dependentiae	Babeliae	Babeliales	NA	NA	205	0	0	0	0	0	0	0	0	0	0	0	0	0	0	0	0	0	0	0	0	0	0	0	0	0	0	0	0	0	0	0	0	0	27	0	52	0	0	10	0	0
ASV01018	GTAATACGTATGTCGCAAGCGTTATCCGGATTTATTGGGCGTAAAGCGCGTCTAGGCGGAAAAAAAAGTCTGATGTTAAAATGCGGGGCTCAACTCCGTATTGCGTTGGGAACTGTTTTTCTAGAGTACTGGAGAGGTGGGCGGAACTACAAGTGTAGAGGTGAAATTCGTAGATATTTGTAGGAATGCCGATGGAGAAGTCAGCTCACTGGACAGATACTGACGCTAAAGCGCGAAAGCGTGGGGAGCAAACAGGATTAG	Bacteria	Fusobacteriota	Fusobacteriia	Fusobacteriales	Fusobacteriaceae	Cetobacterium	269	0	0	0	0	0	0	0	0	0	0	0	0	0	0	0	0	0	0	0	0	0	0	0	0	269	0	0	0	0	0	0	0	0	0	0	0	0	0	0	0	0
ASV01020	GTAATACGTAGGTGGCAAGCGTTGTCCGGATTTATTGGGCGTAAAGCGAGCGCAGGCGGTTTCTTAAGTCTGATGTGAAAGCCCCCGGCTCAACCGGGGAGGGTCATTGGAAACTGGGAGACTTGAGTGCAGAAGAGGAGAGTGGAATTCCATGTGTAGCGGTGAAATGCGTAGATATATGGAGGAACACCAGTGGCGAAGGCGGCTCTCTGGTCTGTAACTGACGCTGAGGCTCGAAAGCGTGGGGAGCAAACAGGATTAG	Bacteria	Firmicutes	Bacilli	Lactobacillales	Enterococcaceae	Enterococcus	125	0	0	0	0	0	0	0	0	0	0	0	0	0	0	0	0	0	0	0	0	0	0	0	0	0	0	0	0	0	0	0	0	0	0	22	0	0	0	0	88	0
ASV01022	GTAATACGTAGGGTGCGAGCGTTAATCGGAATTACTGGGCGTAAAGCGTGCGCAGGCGGTTATGTAAGACAGATGTGAAATCCCCGGGCTCAACCTGGGAACTGCATTAGTGACTGCATAGCTGGAGTACGGCAGAGGGGGATGGAATTCCGCGTGTAGCAGTGAAATGCGTAGATATGCGGAGGAACACCGATGGCGAAGGCAATCCCCTGGGCCTGTACTGACGCTCATGCACGAAAGCGTGGGGAGCAAACAGGATTAG	Bacteria	Proteobacteria	Gammaproteobacteria	Burkholderiales	Comamonadaceae	NA	219	0	0	0	0	0	0	0	0	0	0	0	0	0	0	0	0	0	25	0	0	0	0	0	0	0	0	0	0	0	0	0	0	0	18	0	53	0	0	0	10	0
ASV01024	GTAATACGGAGGGTGCAAGCGTTGTCCGGATTTATTGGGTTTAAAGGGTGCGCAGGCGGTGCGTTAAGTCAGTGGTGAAAGCCTCCCGCTCAACGGGAGAAATGCCATTGATACTGGCGCACTTGAGTGCGGTCGAGGTGGGCGGAATTTATGGTGTAGCGGTGAAATGCTTAGATACCATAAAGAACACCGATAGCGAAGGCAGCTCACTAGGCCACAACTGACGCTCAGGCACGAAAGCGTGGGGAGCAAACAGGATTAG	Bacteria	Bacteroidota	Bacteroidia	Cytophagales	Cyclobacteriaceae	NA	188	4	0	0	0	5	101	3	0	0	0	0	0	0	0	0	0	12	0	0	0	0	0	0	0	0	0	0	0	0	0	0	0	0	0	0	0	0	0	42	21	0
ASV01029	GTAATACGGGGGGTGCAAGCGTTATTCGGAATCATTGGGCGTAAAGAGCACGTAGGCGGCCTGGTAAGTCAGATGTGAAATCCCGGGGCTTAACCCCGGAAGTGCATTTGATACTGTCAGGCTTGAGTATGGGAGAGGGAAGTGGAATTCCTGGTGTAGAGGTGAAATTCGTAGATATCAGGAGGAACACCGGTGGCGAAGGCGACTTCCTGGACCAATACTGACGCTGAGGTGCGAAGGCGTGGGTAGCAAACAGGATTAG	Bacteria	Desulfobacterota	Desulfobacteria	Desulfobacterales	Desulfosarcinaceae	Desulfosarcina	128	0	0	0	0	0	0	0	0	0	0	0	0	0	0	0	0	0	0	0	0	0	0	0	0	0	0	0	0	0	0	0	0	0	0	0	0	4	0	0	7	117
ASV01030	GTAATACGGAGGGTGCAAGCGTTATCCGGATTCATTGGGTTTAAAGGGTGCGCAGGTGGGAAAATAAGTCAGTGGTGAAATACTGCCGCTTAACGGTAGAACTGCCATTGATACTGTTTTTCTTGAGTATGGTTGAGGTAGGTGGAATGTGTTGTGTAGCGGTGAAATGCATAGATATGACACAGAACGCCGATTGCGAAGGCAACTTACTAAGCCATTACTGACGCTGAGGCACGAAAGCGTGGGTAGCGAACAGGATTAG	Bacteria	Bacteroidota	Bacteroidia	Bacteroidales	Prolixibacteraceae	NA	236	0	0	0	103	0	93	0	0	0	0	0	0	0	0	0	0	16	0	0	0	0	0	0	0	0	0	0	0	0	0	0	6	0	0	0	0	0	0	18	0	0
ASV01033	GTAATACGGAGGGTGCAAGCGTTATCCGGAATTACTGGGTTTAAAGGGTGCGTAGGCGGTTTGATAAGTCATAGGTGAAAGTCCACGGCTCAACTGTGGGATTGCCTGTGATACTGTTGGACTTGAATTGGGATGAGGTTGGCGGAATGTGACATGTAGCGGTGAAATGCATAGATATGTCATAGAACATCGATTGCGAAGGCAGCTGACTGGACCTTGATTGACGCTGAGGCACGAAAGCGTGGGTAGCGAACAGGATTAG	Bacteria	Bacteroidota	Bacteroidia	Chitinophagales	Saprospiraceae	NA	254	0	0	0	0	0	0	0	0	0	0	0	0	0	0	0	2	20	0	43	0	17	0	23	0	34	0	70	0	5	0	0	0	4	0	0	0	0	0	0	0	0
ASV01036	GTAATACGTAGGGTGCAAGCGTTAATCGGAATTACTGGGCGTAAAGCGAGCGCAGGCGGTTATGTAAGACAGATGTGAAATCCCAGGGCTTAACCTTGGAACTGCATTTGTGACTGCATGGCTAGAGTGTGTCAGAGGGGGGTGGAACTCCACGTGTAGCAGTGAAATGCGTAGAGATGTGGAAGAACACCGATGGCGAAGGCAGCCCCCTGGGATAACACTGACGCTCAGGCTCGAAAGCGTGGGGAGCAAACAGGATTAG	Bacteria	Proteobacteria	Gammaproteobacteria	Burkholderiales	NA	NA	216	0	0	0	0	0	0	0	0	0	0	0	0	0	0	0	0	0	0	18	0	0	0	0	0	0	0	0	0	0	0	0	0	0	0	0	0	0	0	0	0	0
ASV01039	GTAATACGTAGGGTGCGAGCGTTAATCGGAATTACTGGGCGTAAAGCGTACGCAGGCGGCTGTGCAAGACAGATGTGAAATCCCCGGGCCCAACCTGGGAACTGCATTTGTGACTGCACGGCTAGAGTCCGTAAGAGGGGGGTGGAATTCCACGTGTAGCAGTGAAATGCGTAGAGATGTGGAGGAACACCGATGGCGAAGGCAGCCCCCTGGGATGAGACTGACGCTCATGTACGAAAGCGTGGGGAGCAAACAGGATTAG	Bacteria	Proteobacteria	Gammaproteobacteria	Burkholderiales	Sutterellaceae	NA	130	27	0	0	0	0	74	29	0	0	0	0	0	0	0	0	0	0	0	0	0	0	0	0	0	0	0	0	0	0	0	0	0	0	0	0	0	0	0	0	0	0
ASV01040	GTAAGACGAAGGGGGCTAGCGTTGTTCGGAATTACTGGGCGTAAAGCGCGTGTAGGCGGTTATTCAAGTCAGGTGTGAAAGCCTTGAGCTCAACTCAAGAAATGCACTTGATACTGGATGACTAGAGGACCGGAGAGGATAGTGGAATTCCCAGTGTAGTGGTGAAATACGTAGAGATTGGGAAGAACACCAGTGGCGAAGGCGGCTATCTGGACGGTTACTGACGCTAAGACGCGAAAGCGTGGGGAGCAAACAGGATTAG	Bacteria	Proteobacteria	Alphaproteobacteria	Reyranellales	Reyranellaceae	Reyranella	260	0	0	0	0	0	0	0	0	0	0	0	12	0	0	0	0	0	0	0	0	0	0	0	0	0	0	0	0	0	0	0	0	0	55	0	0	0	0	0	0	0
ASV01043	GTAATACGTAGGTAGCGAGCGTTGTCCGGAATTACTGGGTGTAAAGGGAGCGTAGGCGGGAAGTTAAGTTGCATGTGAAATCTATGGGCTCAACCCATAAGCTGCGTGCAAAACTAATTTTCTTGAGTGAAGTAGAGGCAAGCGGAATTCCTAGTGTAGCGGTGAAATGCGTAAATATTAGGAGGAACACCAGTGGCGAAGGCGGCTTGCTGGGCTTTAACTGACGCTGAGGCTCGAAAGCGTGGGTAGCAAACAGGATTAG	Bacteria	Firmicutes	Clostridia	Oscillospirales	Ruminococcaceae	NA	259	0	0	0	0	0	0	0	0	0	0	0	0	0	0	0	0	0	0	0	0	0	0	0	0	0	13	0	0	0	0	0	0	0	0	38	45	0	0	0	76	0
ASV01049	GTAATACGGAGGGGGCAAGCGTTGTTCGGAGTGACTGGGCGTAAAGCGCACGTAGGTGGTGGCGTAAGTTATTGGTTAAAGGCGACAGCTTAACTGTCGTAAGGCCAGTAAAACTACGCTGCTAGAGTATCGGAGAGGAATGCGGAATATCTGGTGTAGCGGTGGAATGCGTAGATATCAGATGGAACACCTGTTGCGAAGGCGGCATTCTGGTCGATAACTGACACTGAGGTGCGAAAGCGTGGGTAGCAAACAGGATTAG	Bacteria	Deferribacterota	Deferribacteres	Deferribacterales	Deferribacteraceae	NA	196	0	0	0	0	0	0	0	0	0	0	0	0	0	0	0	0	0	0	0	0	0	0	0	0	0	0	0	0	0	0	0	0	0	0	0	0	0	0	0	0	30
ASV01050	GTAATACGTAGGTGGCAAGCGTTGTCCGGATTTACTGGGCGTAAAGGGAGCGTAGGCGGATTTTTAAGTGGGATGTGAAATACCCGGGCTCAACCTGGGTGCTGCATTCCAAACTGGAAGTCTAGAGTGCGGGAGAGGAGAGTGGAATTCCTAGTGTAGCGGTGAAATGCGTAGAGATTAGGAAGAACACCAGTGGCGAAGGCGACTCTCTGGACCGTAACTGACGCTGAGGCTCGAAAGCGTGGGGAGCAAACAGGATTAG	Bacteria	Firmicutes	Clostridia	Clostridiales	Clostridiaceae	NA	202	0	0	0	0	0	0	0	0	102	0	0	0	0	0	100	0	0	0	0	0	0	0	0	0	0	0	0	0	0	0	0	0	0	0	0	0	0	0	0	0	0
ASV01051	GTAATACATAGGGTGCAAGCGTTGTCCGGAATTATTGGGCGTAAAGAGCTCGTAGGTCGTTTGCCGCGTCGATTGTGAAAATCTGAGGCTCAACCTCAGACCTGCAGTCGATACGGGCAAACTAGAGTGTGGTAGGGGAGACTGGAATTCCTGGTGTAGCGGTGGAATGCGCAGATATCAGGAGGAACACCAATGGCGAAGGCAGGTCTCTGGGCCATAACTGACACTGAGGAGCGAAAGCGCGGGGAGCGAACAGGATTAG	Bacteria	Actinobacteriota	Actinobacteria	Frankiales	Sporichthyaceae	hgcI clade	234	0	0	0	0	0	0	0	0	0	0	0	0	0	0	0	0	0	0	78	0	40	0	36	0	6	0	69	0	5	0	0	0	0	0	0	0	0	0	0	0	0
ASV01052	GTAATACGTAGGTGGCAAGCGTTGTCCGGATTTATTGGGCGTAAAGCGAGCGCAGGCGGTTTCTTAAGTCTGATGTGAAAGCCCTCGGCTCAACCGAGGAAGGTCATTGGAAACTGGGGAACTTGAATGCAGAAGAGGAGAGTGGAATTCCATGTGTAGCGGTGAAATGCGTAGATATATGGAGGAACACCAGTGGCGAAGGCGACTCTCTGGTCTGTAATTGACGCTGAGGCTCGAAAGCGTGGGGAGCAAACAGGATTAG	Bacteria	Firmicutes	Bacilli	Lactobacillales	Vagococcaceae	Vagococcus	146	0	0	0	0	0	0	0	0	0	0	0	0	0	0	0	0	0	0	0	0	0	0	0	0	0	0	0	146	0	0	0	0	0	0	0	0	0	0	0	0	0
ASV01054	GTAATACGGAGGGTGCAAGCGTTAATCGGAATTACTGGGCGTAAAGCGCATGCAGGTGGTTTGTTAAGTCAGATGTGAAAGCCCTGGGCTCAACCTAGGAATTGCATTTGAAACTGACAAGCTAGAGTACTGTAGAGGGGGGTAGAATTTCAGGTGTAGCGGTGAAATGCGTAGAGATCTGAAGGAATACCGGTGGCGAAGGCAGCCCCCTGGACAGATACTGACACTCAGATGCGAAAGCGTGGGGAGCAAACAGGATTAG	Bacteria	Proteobacteria	Gammaproteobacteria	Enterobacterales	Vibrionaceae	Vibrio	252	0	0	0	0	0	0	0	0	0	0	0	0	0	0	0	0	0	0	0	0	0	0	0	0	0	0	252	0	0	0	0	0	0	0	0	0	0	0	0	0	0
ASV01056	GTAATACGTATGTCCCGAGCGTTATCCGGATTTATTGGGCGTAAAGCGAGCGCAGACGGTTTATTAAGTCTGATGTGAAAGCCCGGAGCTCAACTCCGGAATGGCATTGGAAACTGGTTAACTTGAGTGCAGTAGAGGTAAGTGGAACTCCATGTGTAGCGGTGGAATGCGTAGATATATGGAAGAACACCAGTGGCGAAGGCGGCTTACTGGACTGCAACTGACGTTGAGGCTCGAAAGTGTGGGTAGCAAACAGGATTAG	Bacteria	Firmicutes	Bacilli	Lactobacillales	Lactobacillaceae	Leuconostoc	103	0	0	0	0	0	0	0	0	0	0	0	0	0	0	0	0	0	0	0	0	0	0	0	0	0	0	0	0	0	0	0	0	0	0	0	0	2	0	0	0	0
ASV01057	GTAATACGGAGGAGGCAAGCGTTATCCGGAATTATTGGGCGTAAAGCGTCCGCAGGTGGTGGGGCAAGTCGGCGGTTAAAGACTGGGGCTTAACTCCAGAAAGGCCGTGGAAACTGCACCACTAGAGGGCAGTAGGGGTAGAGGGAATTCCCGGTGTAGCGGTGAAATGCGTAGAGATCGGGAAGAACACCAGTGGCGAAAGCGCTCTACTGGACTGCAACTGACACTCAGGGACGAAAGCTAGGGGAGCGAATGGGATTAG	Bacteria	Cyanobacteria	Cyanobacteriia	Cyanobacteriales	Oscillatoriaceae	Planktothricoides SR001	206	0	0	0	0	0	6	0	0	0	0	0	0	0	0	0	0	0	0	0	0	0	0	0	0	0	0	0	0	0	0	0	0	0	0	52	0	0	0	0	41	0
ASV01058	GTAATACGGAGGGTGCGAGCGTTAATCGGAATCACTGGGCGTAAAGCGCACGTAGGCGGCACGTTAAGTCAGATGTGAAAGCCCCGGGCTTAACCTGGGAATGGCATTTGATACTGGCGCGCTCGAGTCTGGTAGAGGGGGGTGGAATTCCAGGTGTAGCGGTGAAATGCGTAGAGATCTGGAGGAACACCAGTGGCGAAGGCGGCCCCCTGGACCAAGACTGACGCTGAGGTGCGAAAGCGTGGGGAGCAAACAGGATTAG	Bacteria	Proteobacteria	Gammaproteobacteria	NA	NA	NA	107	0	0	0	0	0	83	0	0	0	0	0	0	0	0	0	0	0	0	0	0	0	0	0	0	0	0	0	0	0	0	0	0	0	0	0	0	0	0	24	0	0
ASV01059	GTAATACGTAGGGTGCAAGCGTTGTCCGGAATTATTGGGCGTAAAGAGCTCGTAGGCGGTTCGTTACGTCTGCCGTGAAAACCCGGGGCTCAACCCCGGGCCTGCGGTGGATACGGGCGAACTAGAGTTCGGTAGGGGAGACTGGAATTCCTGGTGTAGCGGTGGAATGCGCAGATATCAGGAGGAACACCGATGGCGAAGGCAGGTCTCTGGGCCGATACTGACGCTGAGGAGCGAAAGCGTGGGGAGCGAACAGGATTAG	Bacteria	Actinobacteriota	Actinobacteria	NA	NA	NA	164	0	0	0	0	0	55	0	0	0	0	0	0	0	0	0	0	0	0	0	0	0	0	0	0	0	0	0	0	0	0	0	0	0	0	0	0	57	0	12	15	0
ASV01063	GTAATACGAAGGGTGCAAGCGTTACTCGGAATTACTGGGCGTAAAGCGTGCGTAGGTGGTTCGTTAAGTCTGCCGTGAAAGCCCCGGGCTCAACCTGGGAATTGCGGTGGATACTGGCGGACTAGAGTGCGGTAGAGGGTGGTGGAATTCCCGGTGTAGCAGTGAAATGCGTAGAGATCGGGAGGAACATCTGTGGCGAAGGCGGCCACCTGGACCAGCACTGACACTGAGGCACGAAAGCGTGGGGAGCAAACAGGATTAG	Bacteria	Proteobacteria	Gammaproteobacteria	Xanthomonadales	Xanthomonadaceae	Arenimonas	250	0	0	0	0	0	0	0	0	0	0	0	0	0	0	0	0	0	0	0	0	0	0	0	0	0	0	0	0	0	0	0	0	0	0	0	0	0	0	0	0	0
ASV01065	GTAATACGGAGGGTGCAAGCGTTAATCGGAATTACTGGGCGTAAAGCGCACGTAGGCGGTGTGTTAAGTTGGATGTGAAAGCCCCGGGCTCAACCTGGGAATTGCATTCAAAACTGGCACGCTAGAGTATGTGAGAGGGGGGTAGAATTCCAAGTGTAGCGGTGAAATGCGTAGAGATTTGGAGGAATACCAGTGGCGAAGGCGGCCCCCTGGCACAATACTGACGCTGAGGTGCGAAAGCGTGGGGAGCAAACAGGATTAG	Bacteria	Proteobacteria	Gammaproteobacteria	Enterobacterales	Alteromonadaceae	Rheinheimera	206	0	0	0	0	0	0	0	0	0	0	0	0	0	0	0	0	177	0	0	0	0	0	0	0	0	0	0	0	0	0	0	0	0	0	0	0	0	0	0	0	0
ASV01067	GTAATACATATGTCGCAAGCGTTATCCGGATTGATTGGGCGTAAAGCGCGTCTAGGCGGTTTACTAAGTCTGATGTGAAAATGCGGGGCTCAACTCCGTATTGCGTTGGAAACTGGTAGACTAGAGTACTGGAGAGGTGGGCGGAACTACAAGTGTAGAGGTGGAATTCGTAGATATTTGTAGGAATGCCGATGGAGAAGTCAGCTCACTGGACAGATACTGACGCTAAAGCGCGAAAGCGTGGGGAGCAAACAGGATTAG	Bacteria	Fusobacteriota	Fusobacteriia	Fusobacteriales	Fusobacteriaceae	Cetobacterium	140	0	0	0	0	0	104	36	0	0	0	0	0	0	0	0	0	0	0	0	0	0	0	0	0	0	0	0	0	0	0	0	0	0	0	0	0	0	0	0	0	0
ASV01070	GTAATACGGAGGGTGCGAGCGTTGTCCGGATTTATTGGGTTTAAAGGGTGCGTAGGCGGCGGAATAAGTCAGCGGTGAAATACCCAGGCTCAACCTGGGGGGTGCCGTTGATACTGTTTTGCTTGAGTACGTTCCGTGTACATGGAATTTATGGTGTAGCGGTGAAATGCATAGATACCATAAGGAACACCGATAGCGAAGGCATTGTACAGGGGCGTAACTGACGCTGAGGCACGAAAGCGTGGGTAGCGAACAGGATTAG	Bacteria	Bacteroidota	Bacteroidia	Cytophagales	Cyclobacteriaceae	Shivajiella	247	0	0	0	0	18	133	7	0	0	0	0	0	0	0	0	0	61	0	0	0	0	0	0	0	0	0	0	0	0	13	0	0	0	0	0	0	0	0	15	0	0
ASV01072	GTAATACGTAGGGTGCAAGCGTTGTCCGGATTTATTGGGCGTAAAGGGCTCGTAGGCGGTCCGTCACGTCGGAAGTGAAACCCCGGGGCTTAACTCCGGGCCTGCTTTCGATACGGGCGGACTTGAGTTCGGTAGGGGAGACTGGAACTCCTGGTGTAGCGGTGGAATGCGCAGATATCAGGAAGAACACCAATGGCGAAGGCAGGTCTCTGGGCCGATACTGACGCTGAGGAGCGAAAGCGTGGGGAGCGAACAGGATTAG	Bacteria	Actinobacteriota	Actinobacteria	NA	NA	NA	105	105	0	0	0	0	0	0	0	0	0	0	0	0	0	0	0	0	0	0	0	0	0	0	0	0	0	0	0	0	0	0	0	0	0	0	0	0	0	0	0	0
ASV01073	GTAATACGGAGGATCCAAGCGTTATCCGGAATCATTGGGTTTAAAGGGTCCGTAGGCGGCCTTATAAGTCAGTGGTGAAAGCCCATCGCTCAACGATGGAACTGCCATTGATACTGTAAGGCTTGAATGCTTAGGAAGTAACTAGAATATGTAGTGTAGCGGTGAAATGCTTAGATATTACATGGAATACCAATTGCGAAGGCAGGTTACTACTAAGTGATTGACGCTGATGGACGAAAGCGTGGGGAGCGAACAGGATTAG	Bacteria	Bacteroidota	Bacteroidia	Flavobacteriales	Flavobacteriaceae	Flavobacterium	145	0	0	0	0	0	0	0	0	0	0	0	0	0	0	0	0	0	0	0	0	0	0	0	0	0	0	0	0	77	0	0	0	0	0	0	0	0	0	0	0	0
ASV01077	GTAATACGTAGGTGACAAGCGTTATCCGGATTTACTGGGCGTAAAGGGAGCGTAGGCGGATAATTAAGTGGGATGTGAAATACCCGGGCTCAACCTGGGTGCTGCATTCCAAACTGGTTATCTAGAGTGCAGGAGAGGAGAAGGGAATTCCTAGTGTAGCGGTGAAATGCGTAGAGATTAGGAAGAACACCAGTGGCGAAGGCGCTTCTCTGGACTGTAACTGACGCTGAGGCTCGAAAGCGTGGGGAGCAAACAGGATTAG	Bacteria	Firmicutes	Clostridia	Clostridiales	Clostridiaceae	Clostridium sensu stricto 1	108	8	10	0	0	0	1	0	0	1	0	11	0	0	0	0	0	0	0	0	0	0	0	5	28	0	0	0	3	5	1	0	0	0	0	0	0	0	0	0	0	0
ASV01079	GTAATACGTAGGTGGCAAGCGTTGTCCGGATTTATTGGGCGTAAAGCGAGCGCAGGCGGAAGAATAAGTCTGATGTGAAAGCCCTCGGCTTAACCGAGGAACTGCATCGGAAACTGTTTTTCTTGAGTGCAGAAGAGGAGAGTGGAACTCCATGTGTAGCGGTGGAATGCGTAGATATATGGAAGAACACCAGTGGCGAAGGCGGCTCTCTGGTCTGCAACTGACGCTGAGGCTCGAAAGCATGGGTAGCGAACAGGATTAG	Bacteria	Firmicutes	Bacilli	Lactobacillales	Lactobacillaceae	Lactobacillus	204	0	0	0	0	0	0	0	0	0	0	0	0	0	0	0	0	0	0	0	0	0	0	0	0	0	0	0	0	0	0	0	0	0	0	44	0	0	0	46	0	89
ASV01081	GTAATACGTAGGTGGCAAGCGTTGTCCGGATTTACTGGGCGTAAAGGGAGCGTAGGCGGATTTTTAAGTGGGATGTGAAATACTCGGGCTCAACCTGAGGGCTGCATTCCAAACTGGAAATCTAGAGTACAGGAGGGGAAAGTGGAATTCCTAGTGTAGCGGTGAAATGCGTAGAGATTAGGAAGAACACCGGTGGCGAAGGCGACTTTCTGGACTGTAACTGACGCTGAGGCTCGAAAGCGTGGGGAGCAAACAGGATTAG	Bacteria	Firmicutes	Clostridia	Clostridiales	Clostridiaceae	Clostridium sensu stricto 1	243	0	0	0	0	0	0	0	0	0	0	0	0	0	0	0	0	0	0	0	243	0	0	0	0	0	0	0	0	0	0	0	0	0	0	0	0	0	0	0	0	0
ASV01083	GTAATACGGAGGATGCGAGCGTTATCCGGATTTATTGGGTTTAAAGGGTGCGCAGGCGGCCTGATAAGTCAGCGGTGAAATATCGGGGCTCAACCTCGGCACTGCCGTTGAAACTGTCAGACTTGAGTATAGATGAAGTAGGCGGAATTCGTTGTGTAGCGGTGAAATGCATAGATATAACGAAGAACCCCGATTGCGTAGGCAGCTTACTAAACTATAACTGACGCTCATGCACGAAAGCGTGGGTATCAAACAGGATTAG	Bacteria	Bacteroidota	Bacteroidia	Bacteroidales	Dysgonomonadaceae	Dysgonomonas	243	0	0	0	0	0	0	0	0	0	0	0	0	0	0	0	0	0	0	0	0	0	0	0	0	0	0	0	0	0	0	0	0	0	0	0	0	0	0	0	0	0
ASV01085	GTAATACGGAGGGTGCAAGCGTTATTCGGAATTATTGGGCGTAAAGGGCGTGTAGGCGGCCAGACAAGTCAGATGTGAAAGCCCGGGGCTCAACCCCGGAAGTGCATTTGAAACTGTTTGGCTTGAGTGCGGGAGAGGAAAGCGGAATTCCCAGTGTAGAGGTGAAATTCGTAGATATTGGGAGGAACACCGGTGGCGAAGGCGGCTTTCTGGACCGACACTGACGCTGAGGCGCGAAAGCGTGGGGAGCAAACAGGATTAG	Bacteria	Desulfobacterota	Desulfobaccia	Desulfobaccales	Desulfobaccaceae	Desulfobacca	106	15	0	0	0	0	22	0	0	0	9	0	0	0	0	8	0	0	0	0	0	0	0	0	0	0	0	0	15	0	0	0	0	0	0	0	0	0	0	0	24	13
ASV01086	GTAAGACGAACCGTCCGAACGTTATTCGGTATCACTGGGCTTAAAGAGTTCGTAGGCGGCCATGCAGGTCAGGTGTGAAATCCCACAGCTCAACTGTGGAACTGCGCTTGAAACCGCATGGCTTGAGGGAGATAGAGGTGAGCGGAACAGATGGTGGAGCGGTGAAATGCGTTGATATCATCTGGAACACCGGTGGCGAAAGCGGCTCACTGGATCTTTTCTGACGCTGAGGAACGAAAGCTAGGGTAGCGAACGGGATTAG	Bacteria	Planctomycetota	Planctomycetes	Pirellulales	Pirellulaceae	Pirellula	227	0	0	75	108	0	0	0	0	0	0	0	0	0	0	0	0	0	20	0	0	0	0	0	0	0	0	0	0	0	0	0	0	0	0	0	0	0	13	0	11	0
ASV01087	GTAACACATAGGCTCCAAGCGTTGTCCGGATTTATTGGGCGTAAAGAGCTCGTAGGCGGTTGAGTAAGTCGGGTGTGAAAACTTTGGGCTTAACCCAAAGAGGCCACTCGATACTGTTCAACTTGAGTTTGGTAGGGGAGTGGGGAATTCCTTGTGTAGCGGTGAAATGCGCAGATATAAGGAGGAACACCGGTGGCGAAGGCGCCACTCTGGGCCAATACTGACGCTGAGGAGCGAAAGCGTGGGGAGCAAACAGGATTAG	Bacteria	Actinobacteriota	Acidimicrobiia	Microtrichales	Ilumatobacteraceae	CL500-29 marine group	206	0	0	0	0	0	0	0	0	0	0	0	0	0	0	0	0	0	99	76	0	10	0	0	0	0	0	11	0	0	0	0	0	0	0	0	0	0	0	0	0	0
ASV01089	GTAATACGGAAGGAGCGAGCGTTGTTCGGAATTATTGGGCGTAAAGGGCGCGTAGGCTGTCAAACAAGTCTGTAGTCAAATACCTCGGCTTAACTGAGGGAAGGCAATGGAAACTGTTTGACTAGAATTACCTAGGGGAAACTGGAATTTCTAGTGTAGGGGTGGAATCTGTTGATATTAGAAGGAACACCAAAGGCGAAGGCAAGTTTCTGGGGGATAATTGACGCTGAGGCGCGAAAGTGTGGGGAGCAAACAGGATTAG	Bacteria	NA	NA	NA	NA	NA	213	0	0	0	0	0	0	0	0	0	0	0	0	0	0	0	0	0	0	0	0	0	0	0	0	0	74	0	0	0	0	0	0	0	0	13	0	0	0	0	0	92
ASV01090	GTAATACGTAGGGTGCAAGCGTTAATCGGAATTACTGGGCGTAAAGCGTGCGCAGGCGGTTGTGTAAGACAGATGTGAAATCCCCGGGCTCAACCTGGGAACTGCATTTGTGACTGCACGGCTGGAGTGCGGCAGAGGGGGATGGAATTCCGCGTGTAGCAGTGAAATGCGTAGATATGCGGAGGAACACCGATGGCGAAGGCAATCCCCTGGGCCTGCACTGACGCTCATGCACGAAAGCGTGGGGAGCAAACAGGATTAG	Bacteria	Proteobacteria	Gammaproteobacteria	Burkholderiales	Comamonadaceae	NA	179	0	0	0	0	0	0	0	0	0	0	0	0	0	0	0	0	0	0	0	0	0	0	0	0	0	0	0	0	0	0	0	0	0	0	0	0	0	0	0	18	98
ASV01091	GTAATACGTAGGGGGCGAGCGTTGTCCGGAATCACTGGGCGTAAAGGGTGAGTAGGCGGTAACGTGTGTCAGATGTGAAAGGCAAGGGCTTAACCCTTGTAAGCATTTGAAACTGCGTAACTTGAGTGCAGGAGAGGCAAGTGGAATTCCTAGTGTAGCGGTGAAATGCGTAGATATTAGGAGGAACACCAGTGGCGAAGGCGACTTGCTGGACTGTAACTGACGCTGAGTCACGAAAGCGTGGGGAGCAAACAGGATTAG	Bacteria	Firmicutes	Clostridia	Peptostreptococcales-Tissierellales	Sedimentibacteraceae	Sedimentibacter	238	0	0	0	0	0	0	0	0	10	0	0	0	0	0	0	0	0	0	0	0	0	0	0	0	0	0	0	0	0	213	0	5	0	0	0	0	0	0	0	0	0
ASV01092	GTAATACGGAGGGGGCAAGCGTTGTTCGGAGTGACTGGGCGTAAAGCGCACGTAGGTGGCGGCGTAAGTTATTGGTTAAAGGCGACAGCTTAACTGTCGTAAGGCCAGTAAAACTACGTTGCTAGAGTATCGGAGAGGAATGCGGAATATCTGGTGTAGCGGTGGAATGCGTAGATATCAGATGGAACACCTGTTGCGAAGGCGGCATTCTGGTCGATAACTGACACTGAGGTGCGAAAGCGTGGGTAGCAAACAGGATTAG	Bacteria	Deferribacterota	Deferribacteres	Deferribacterales	Deferribacteraceae	Mucispirillum	224	0	0	0	0	0	0	0	0	0	0	0	0	0	0	0	0	0	0	0	0	0	0	0	0	0	3	0	0	0	4	0	0	0	0	0	0	0	0	0	0	0
ASV01094	GTAATACAGAGGGTGCAAGCGTTAATCGGAATTACTGGGCGTAAAGCGTGCGTAGACGGTTACATAAGTCGGGTGTGAAAGCCCCGGGCTCAACCTGGGAATTGCATTCGAGACTGCGTAGCTAGGGTGCGGAAGAGGGAAGCGGAATTTCCGGTGTAGCGGTGAAATGCGTAGATATCGGAAGGAACACCAGTGGCGAAAGCGGCTTCCTGGTCCAGCACCGACGTTCAGGCACGAAAGCGTGGGGAGCAAACAGGATTAG	Bacteria	Proteobacteria	Gammaproteobacteria	Gammaproteobacteria Incertae Sedis	Unknown Family	Acidibacter	235	0	0	0	0	0	0	0	0	0	0	0	23	0	0	0	0	0	0	0	0	0	0	0	0	0	0	0	0	0	0	0	0	0	0	0	32	0	0	11	0	0
ASV01095	GTAAGACGAACCGTCCAAACGTTACTCGGAATTACTGGGCTTAAAGGGTGCGTAGGCTGCGCGGAAAGTCGGGTGTGAAAGCCCTCAGCTCAACTGGGGAATTGCACTCGAAACTCCCGTGCTCGAGGGAGACAGAGGTAAGCGGAACTCAAGGTGGAGCGGTGAAATGCGTTGATATCTTGAGGAACACCGGTGGCGAAAGCGGCTTACTGGGTCTCTTCTGACGCTGAGGCACGAAAGCTAAGGTAGCAAACGGGATTAG	Bacteria	Planctomycetota	Planctomycetes	Pirellulales	Pirellulaceae	NA	117	0	0	0	0	0	35	0	0	0	49	0	0	0	0	0	0	0	0	0	0	0	0	0	0	0	0	0	29	0	0	0	0	0	0	0	0	0	0	0	4	0
ASV01096	GTAATACGTAGGGTGCAAGCGTTGTCCGGAATTATTGGGCGTAAAGAGCTCGTAGGCGGTCTGTCGCGTCGGATGTGAAAACTCGGGGCTCAACCCCGAGCCTGCATACGATACGGGCAGACTTGAGTTCGGCAGGGGAGACTGGAATTCCTGGTGTAGCGGTGAAATGCGCAGATATCAGGAGGAACACCGGTGGCGAAGGCGGGTCTCTGGGCCGATACTGACGCTGAGGAGCGAAAGCGTGGGGAGCGAACAGGATTAG	Bacteria	Actinobacteriota	Actinobacteria	Frankiales	NA	NA	195	0	0	0	0	0	84	0	0	0	0	0	0	0	0	0	0	0	0	0	0	0	0	0	0	0	0	0	0	0	0	0	0	0	0	0	0	0	0	26	79	6
ASV01100	GTAATACGAAGGGTGCAAGCGTTAATCGGAATTACTGGGCGTAAAGCGCGCGTAGGTGGTTCAGCAAGTTGGAGGTGAAATCCCCGGGCTCAACCTGGGAACTGCCTCCAAAACTACTGAGCTAGAGTACGGTAGAGGGTGGTGGAATTTCCTGTGTAGCGGTGAAATGCGTAGATATAGGAAGGAACACCAGTGGCGAAGGCGACCACCTGGACTGATACTGACACTGAGGTGCGAAAGCGTGGGGAGCAAACAGGATTAG	Bacteria	Proteobacteria	Gammaproteobacteria	Pseudomonadales	Pseudomonadaceae	Pseudomonas	163	0	0	0	0	0	0	0	0	0	0	0	0	0	0	0	0	0	0	0	0	0	0	0	0	0	28	0	0	0	0	0	0	0	0	0	12	0	0	0	0	31
ASV01101	GTAATACGGAGGGTGCGAGCGTTAATCGGAATGACTGGGCGTAAAGCGTGCGTAGGTGGTAGCGTTAGTCAGCCGTGAAAGCCCTGGGCTTAACCTGGGAATGGCGGTTGAAACGGCGTTACTCGAGTGGGTGAGAGGATGGTGGAACTCCTGGTGTAGCGGTGAAATGCGTAGAGATCAGGAAGAACACCGATGGCGAAGGCAGCCGTCTGGCGCCACACTGACACTGAGGCACGAAAGCGTGGGGAGCAAACAGGATTAG	Bacteria	Proteobacteria	Gammaproteobacteria	Competibacterales	Competibacteraceae	Candidatus Competibacter	122	8	0	0	0	0	32	0	0	0	0	0	0	0	0	0	0	0	0	0	0	0	0	0	0	0	0	0	0	0	0	0	0	0	0	0	0	0	0	0	44	0
ASV01104	GTAAAACGTAGGAGGCAAGCGTTATCCGGATTTACTGGGCGTAAAGCGCACGCAGGCGGTTGTGTAAGTCGGACGTGAAAGCTCCTGGCTCAACTGGGAGAGGTCGTTCGATACTGCGCAGCTTGAGGTTGGAAGAGGAGAGCGGAATTCCCGGTGTAGTGGTGGAATGCGTAGATATCGGGAGGAACACCAGTGGCGAAAGCGGCTCTCTGGTCCACACCTGACGCTCAGGTGCGAAAGCGTGGGTAGCGAACGGGATTAG	Bacteria	Chloroflexi	Anaerolineae	2021-01-20	NA	NA	211	22	0	0	0	0	142	12	0	0	0	0	0	0	0	0	0	0	0	0	0	0	0	0	0	0	0	0	0	0	0	0	0	0	0	0	0	0	0	21	0	0
ASV01108	GTAAGACGGAGGATGCAAGCGTTATCCGGAATGATTGGGCGTAAAGCGTCCGCAGGTGGTTGTACAAGTCTGCTGTCAAAGACCGGGGCTTAACTCCGGAAAGGCAGTGGAAACTGTACGACTTGAGTGTGGTAGGGGCAGAGGGAATTCCTGGTGTAGCGGTGAAATGCGTAGAGCTCAGGAAGAACATCGGTGGCGAAAGCGCTCTGCTGGACCACAACTGACACTCAGGGACGAAAGCTAGGGGAGCGAAAGGGATTAG	Bacteria	Cyanobacteria	Cyanobacteriia	Cyanobacteriales	NA	NA	233	0	0	0	0	0	0	0	0	0	0	0	0	0	0	0	0	0	0	0	0	0	0	0	0	0	0	0	0	0	0	0	0	0	0	0	0	0	0	0	0	0
ASV01110	GTAATACGGAGGGGGCTAGCGTTGTTCGGAATTACTGGGCGTAAAGCGCACGTAGGCGGACCAGAAAGTTGGGGGTGAAATCCCGGGGCTCAACCCCGGAACTGCCTTCAAAACTATTGGTCTGGAGTTCGAGAGAGGTGAGTGGAATTCCGAGTGTAGAGGTGAAATTCGTAGATATTCGGAGGAACACCAGTGGCGAAGGCGGCTCACTGGCTCGATACTGACGCTGAGGTGCGAAAGCGTGGGGAGCAAACAGGATTAG	Bacteria	Proteobacteria	Alphaproteobacteria	Rhodobacterales	Rhodobacteraceae	Paracoccus	148	0	0	0	0	0	0	0	0	0	0	0	0	0	0	0	0	0	0	0	0	0	0	0	0	0	0	0	0	0	0	0	0	0	0	0	0	0	0	0	0	0
ASV01111	GTAATACGTAGGTGGCAAGCGTTATCCGGAATTATTGGGCGTAAAGAGTGCGCAGGCGGTTTAGAAAGTCTGGGGTGAAAGACTGAAGCTCAACTTCAGTAAGCCTTGGAAACTGTTAGACTAGAGTGCAGGAGAGGGTAATGGAATTCCATGTGTAGCGGTGAAATGCGTAGATATATGGAGGAACACCAGTGGCGAAGGCGATTACCTGGCCTGTAACTGACGCTCATGCACGAAAGCGTGGGGAGCAAATAGGATTAG	Bacteria	Firmicutes	Bacilli	Erysipelotrichales	NA	NA	105	0	0	0	0	0	0	0	0	0	0	0	0	0	0	0	0	0	0	0	0	0	0	0	0	0	0	0	0	0	0	0	0	0	0	0	0	0	0	0	0	36
ASV01114	GTAATACGGAGGGGGTTAGCGTTGTTCGGAATGACTGGGCGTAAAGCGCGCGTAGGCGGATCAGAAAGTTGGGGGTGAAATCCCGGGGCTCAACCCCGGAATGGCCTTCAAGACTCCTGGTCTTGAGTTCGAGAGAGGTGAGTGGAATTCCGAGTGTAGAGGTGAAATTCGTAGATATTCGGAGGAACACCAGTGGCGAAGGCGGCTCACTGGCTCGATACTGACGCTGAGGTGCGAAAGCGTGGGGAGCAAACAGGATTAG	Bacteria	Proteobacteria	Alphaproteobacteria	Rhodobacterales	Rhodobacteraceae	Rubellimicrobium	231	0	0	0	0	0	0	0	0	0	0	0	0	0	0	0	0	0	0	0	0	0	0	0	0	0	0	0	0	0	0	0	0	0	0	0	36	0	0	0	0	0
ASV01116	GTAATACAGAGGGCTCAAGCGTTAATCGGAATCACTGGGCTTAAAGCGTGCGTAGGCGGGCGTGCAGGCATCTTGTGAAATCCCCCGGCTCAACCGGGGAACTGCTTGGTGAACGGCACGTCTTGAGGCAAGTAGAGGTGGTCGGAACGATAGGTGGAGCGGTGAAATGCGTAGATATCTATCGGAACGCCAACGGAGAAGTCAGGCCACTGGGCTTGTTCTGACGCTGAGGCACGAAAGCGTGGGTAGCGAACGGGATTAG	Bacteria	Planctomycetota	Phycisphaerae	Phycisphaerales	Phycisphaeraceae	CL500-3	229	0	0	0	0	0	0	0	15	0	0	0	0	0	0	0	0	4	22	38	0	15	0	0	0	23	0	99	6	0	0	0	0	0	0	0	0	0	0	0	0	0
ASV01117	GTAATACGGGAGTGGCAAGCGTTATCCGGAATTATTGGGCGTAAAGCGTCCGCAGGCGGTCTGTCAAGTCTGCTGTTAAAGCGTGGAGCTTAACTCCATTTCGGCAGTGGAAACTGACAGACTAGAGTGTGGTAGGGGCAGAGGGAATTCCCGGTGTAGCGGTGAAATGCGTAGATATCGGGAAGAACACCAGTGGCGAAGGCGCTCTGCTGGGCCATAACTGACGCTCATGGACGAAAGCCAGGGGAGCGAAAGGGATTAG	Bacteria	Cyanobacteria	Cyanobacteriia	Synechococcales	Cyanobiaceae	Cyanobium PCC-6307	221	0	0	0	0	0	0	0	0	20	21	0	0	0	0	0	0	0	0	0	0	32	6	15	0	0	0	42	24	0	0	0	0	0	0	0	0	0	0	0	0	0
ASV01118	GTAATACGTAGGTGGCAAGCGTTGTCCGGATTTACTGGGCGTAAAGGATGCGTAGGCGGATTTTTAAGTGGGATGTGAAATTCCGAGGCTCAACCTCGGCGCTGCATTCCAAACTGGAAGTCTAGAGTGCGGGAGAGGAAAGTGGAATTCCTAGTGTAGCGGTGAAATGCGTAGAGATTAGGAAGAACACCAGTGGCGAAGGCGACTTTCTGGACCGTAACTGACGCTGATGCATGAAAGCGTGGGGAGCAAACAGGATTAG	Bacteria	Firmicutes	Clostridia	Clostridiales	Clostridiaceae	Clostridium sensu stricto 3	212	0	0	0	0	0	0	0	0	0	0	0	0	0	0	0	0	0	0	0	0	0	0	0	0	0	13	0	0	0	0	0	0	0	21	40	0	0	0	0	73	0
ASV01122	GTAATACGTAGGTGGCAAGCGTTGTCCGGATTTACTGGGCGTAAAGGGAGCGTAGGTGGATATTTAAGTGGGATGTGAAATACTCGGGCTTAACCTGGGTGCTGCATTCCAAACTGGATATCTAGAGTGCAGGAGAGGAAAGGAGAATTCCTAGTGTAGCGGTGAAATGCGTAGAGATTAGGAAGAATACCAGTGGCGAAGGCGCCTTTCTGGACTGTAACTGACACTGAGGCTCGAAAGCGTGGGGAGCAAACAGGATTAG	Bacteria	Firmicutes	Clostridia	Clostridiales	Clostridiaceae	Clostridium sensu stricto 1	228	0	0	0	0	0	0	0	0	0	0	0	0	0	0	0	0	0	0	0	0	0	0	0	47	0	0	0	0	0	0	0	0	0	0	0	0	0	0	0	0	0
ASV01126	GTAATACGTAGGGTGCGAGCGTTGTCCGGAATTATTGGGCGTAAAGAGCTCGTAGGCGGTCCGTCGCGTCTGCCGTGAAAACCCGGGGCTCAACCCCGGGCCTGCGGTGGATACGGGCGGACTAGAGTCCGGTAGGGGAGACTGGAATTCCTGGTGTAGCGGTGGAATGCGCAGATATCAGGAGGAACACCGGTGGCGAAGGCGGGTCTCTGGGCCGGAACTGACGCTGAGGAGCGAAAGCGTGGGGAGCGAACAGGATTAG	Bacteria	Actinobacteriota	Actinobacteria	NA	NA	NA	126	0	0	0	0	0	61	0	0	0	0	0	0	0	0	0	0	0	0	0	0	0	0	0	0	0	0	0	0	0	0	0	0	0	0	0	0	0	24	0	41	0
ASV01133	GTAATACGGAGGGTGCAAGCGTTATCCGGAATCACTGGGTTTAAAGGGTGCGTAGGTGGCCCGATAAGTCAGAGGTGAAAGCCCGTCGCTTAACGATGGAATTGCCTTTGATACTGTTGGGCTTGAAATAGGTTGAGGTAGGCGGAATGTGACATGTAGCGGTGAAATGCATAGATATGTCATAGAACACCAATTGCGAAGGCAGCTTACTGGACCTTATTTGACGCTGAGGCACGAAAGCGTGGGGATCAAACAGGATTAG	Bacteria	Bacteroidota	Bacteroidia	Chitinophagales	Saprospiraceae	Lewinella	212	0	0	0	0	0	0	0	0	0	0	0	0	0	0	0	0	0	0	0	0	0	0	0	0	0	0	0	0	0	0	0	0	0	0	0	0	0	0	0	0	0
ASV01134	GTAATACGTAGGGTGCGAGCGTTGTCCGGAATTATTGGGCGTAAAGAGCTTGTAGGCGGTTTGTCGCGTCTGCTGTGAAAATCCGAGGCTCAACCTCGGACTTGCAGTGGGTACGGGCAGACTAGAGTGTGGTAGGGGAGACTGGAATTCCTGGTGTAGCGGTGAAATGCGCAGATATCAGGAGGAACACCGATGGCGAAGGCAGGTCTCTGGGCCATAACTGACGCTGAGAAGCGAAAGCGTGGGGAGCGAACAGGATTAG	Bacteria	Actinobacteriota	Actinobacteria	Micrococcales	Intrasporangiaceae	NA	189	0	0	0	0	0	86	0	0	0	0	0	0	0	0	0	0	0	0	0	0	0	0	0	0	0	0	0	0	0	0	0	0	0	0	0	0	0	0	57	0	0
ASV01141	GTACTACGAAGGGTGCAAGCGTTAATCGGAATTACTGGGCGTAAAGCGCGCGTAGGTGGTTCGTTAAGTTGGATGTGAAAGCCCCGGGCTCAACCTGGGAACTGCATCCAAAACTGGCGAGCTAGAGTACGGTAGAGGGTGGTGGAATTTCCTGTGTAGCGGTGAAATGCGTAGATATAGGAAGGAACACCAGTGGCGAAGGCGACCACCTGGACTGATACTGACACTGAGGTGCGAAAGCGTGGGGAGCAAACAGGATTAG	Bacteria	Proteobacteria	Gammaproteobacteria	Pseudomonadales	Pseudomonadaceae	Pseudomonas	220	0	0	0	0	0	0	0	0	0	0	0	0	0	0	0	0	0	0	0	0	0	0	0	0	0	0	0	0	0	0	0	0	0	0	0	0	0	0	0	0	0
ASV01144	GTAATACGGAGGACCCGAGCGTTATCCGGATTCATTGGGTTTAAAGGGTGCGCAGGCGGCCCGGTCAGTCAGCGGTGAAATGCCCGCGCTTCACGCGGGAGCTGCCGTTGATACTGCCGGGCTAGAATCTCAGCGAGGCGGGCGGAATGCGCGGTGTAGCGGTGAAATGCATAGATATCGCGCAGAACGCCGATTGGGGAGCCAGCTCGCCAGCTGGGTATTGACGCTGAGGCACGAAAGCGTGGGGATCGAACAGGATTAG	Bacteria	Bacteroidota	Bacteroidia	Bacteroidales	Williamwhitmaniaceae	Acetobacteroides	209	0	0	0	0	0	0	0	0	0	0	0	0	0	0	0	0	0	0	0	0	0	0	0	0	0	0	0	0	0	0	0	0	0	0	0	0	0	0	0	0	0
ASV01146	GTAAAACGTAGGTGGCAAGCGTTGTCCGGAATTACTGGGTGTAAAGGGAGCGCAGGCGGAATGGTAAGTTGGACGTGAAATCTATGGGCTCAACCCATAGCGTGCGTTCAAAACTATTGTTCTTGAGTGATGTAGAGGTAGGCGGAATTCCCGGTGTAGCGGTGGAATGCGTAGATATCGGGAGGAACACCAGTGGCGAAGGCGGCCTACTGGGCATCAACTGACGCTGAGGCTCGAAAGTATGGGGAGCAAACAGGATTAG	Bacteria	Firmicutes	Clostridia	Oscillospirales	Ruminococcaceae	NA	210	0	0	0	0	0	0	0	0	0	0	0	0	0	0	0	0	0	0	0	0	0	0	0	0	0	0	0	0	0	0	0	0	0	0	0	0	0	0	0	0	0
ASV01149	GTAATACGTAGGTGGCGAGCGTTGTCCGGAATTACTGGGCGTAAAGGATGCGTAGGTGGATATTTAAGTGGGATGTGAAATCCCCGGGCTCAACCCGGGAACTGCATTCCAAACTGGATGTCTAGAGTGCAGGAGAGGAAAGCGGAATTCCTAGTGTAGCGGTGAAATGCGTAGATATTAGGAGGAACACCAGTGGCGAAGGCGGCTTTCTGGACTGTAACTGACACTGAGGCATGAAAGCGTGGGTAGCAAACAGGATTAG	Bacteria	Firmicutes	Clostridia	Clostridiales	Clostridiaceae	Proteiniclasticum	218	0	0	0	0	0	0	0	0	0	0	0	0	0	0	0	0	86	0	0	0	0	0	0	0	0	0	0	0	0	0	0	0	0	0	0	0	0	0	0	0	0
ASV01151	GTAATACGGAGGGTGCAAGCGTTAATCGGAATTACTGGGCGTAAAGCGCATGCAGGTGGTTTGTTAAGTTAGATGTGAAAGCCCTGGGCTCAACCTAGGAATTGCATTTGAAACTGACAAGCTAGAGTACTGTAGAGGGGGGTAGAATTTCAGGTGTAGCGGTGAAATGCGTAGAGATCTGAAGGAATACCGGTGGCGAAGGCGGCCCCCTGGACAGATACTGACACTCAGATGCGAAAGCGTGGGGAGCAAACAGGATTAG	Bacteria	Proteobacteria	Gammaproteobacteria	Enterobacterales	Vibrionaceae	Vibrio	217	0	0	0	0	0	0	0	196	0	0	0	0	0	0	0	0	0	0	0	0	0	0	0	0	0	0	0	0	0	0	0	0	0	0	0	0	0	0	0	0	0
ASV01156	GTAATACGTAGGGAGCGAGCGTTGTCCGGAATCATTGGGCGTAAAGAGCGCGTAGGTGGGTGGATTAGTCTGCTGTGAAAGTCAAAGGCTCAACCTTTGAAAGCCGGTGGATACTGTCTATCTAGAGTACGGAAGAGGCGAGTGGAATTCCTGGTGTAGCGGTGGAATGCGCAGATATCAGGAGGAACACCAATAGCGAAGGCAGCTCGCTGGGACGTTACTGACACTGAGGCGCGAAAGCGTGGGGAGCAAACAGGATTAG	Bacteria	Actinobacteriota	Thermoleophilia	Solirubrobacterales	67-14	NA	155	0	0	0	0	0	9	0	0	0	0	0	0	0	0	0	0	0	33	0	0	0	0	0	0	0	0	11	16	0	0	0	0	0	0	0	0	0	0	36	0	0
ASV01159	GTAATACGGAGGATGCAAGCGTTATCCGGATTCATTGGGTTTAAAGGGTGCGCAGGCGGAACAATAAGTCAGTGGTGAAATCTCCCGGCTCAACCGGGAAACTGCCATTGATACTGTTGTTCTTGAGTACAGTTGAAGTGGGCGGAATGTGTCATGTAGCGGTGAAATGCTTAGATATGACACAGAACACCGATAGCGAAGGCAGCTCACTAAGCTGTAACTGACGCTCATGCACGAAAGCGTGGGGATCAAACAGGATTAG	Bacteria	Bacteroidota	Bacteroidia	Sphingobacteriales	Lentimicrobiaceae	NA	216	0	0	0	0	0	46	36	0	0	0	0	0	0	0	0	0	19	0	0	0	0	0	0	0	0	0	0	0	0	0	0	0	0	0	0	0	0	0	39	70	0
ASV01163	GTAACACGTAGGATCCGAGCGTTATCCGAATTTACTGGGCGTAAAGCGCGTGTAGGCGGTTTGGTAAGTTGGATGTGAAAGCTCCCGGCTCAACTGGGAGAGGCCGTTCAAAACTACCAGACTTGAGGACGGTAGAGGGAAGTGGAATTCCCGGTGTAGTAGTGAAATGCGTAGATATCGGGAGGAACACCAGTGGCGAAAGCGGCTTCCTGGACCGTTTCTGACGCTCAGACGCGAAAGCTAGGGGAGCGAACGGGATTAG	Bacteria	Chloroflexi	Anaerolineae	Anaerolineales	Anaerolineaceae	RBG-16-58-14	166	0	0	0	0	0	0	0	0	0	0	0	0	0	0	0	0	31	0	30	0	0	0	0	0	0	0	0	0	0	0	0	0	0	0	0	0	0	0	34	0	0
ASV01164	GTAATACAGAGGGTGCAAGCGTTAATCGGAATTACTGGGCGTAAAGCGCGCGTAGGTGGTTCGTTAAGTTGGATGTGAAAGCCCCGGGCTCAACCTGGGAACTGCATCCAAAACTGGCGAGCTAGAGTACGGTAGAGGGTGGTGGAATTTCCTGTGTAGCGGTGAAATGCGTAGATATAGGAAGGAACACCAGTGGCGAAGGCGACCACCTGGACTGATACTGACACTGAGGTGCGAAAGCGTGGGGAGCAAACAGGATTAG	Bacteria	Proteobacteria	Gammaproteobacteria	Pseudomonadales	Pseudomonadaceae	Pseudomonas	215	0	0	0	0	0	0	0	0	0	0	0	43	0	0	0	0	0	0	0	0	0	0	0	0	0	13	0	0	0	0	0	0	0	41	0	0	0	0	0	96	0
ASV01165	GTAATACGGAGGGTGCGAGCGTTAATCGGAATTACTGGGCGTAAAGCGCATGCAGGTGGTTTGTTAAGTCAGATGTGAAAGCCCGGGGCTCAACCTCGGAACTGCATTTGAAACTGGCAGACTAGAGTACTGTAGAGGGGGGTAGAATTTCAGGTGTAGCGGTGAAATGCGTAGAGATCTGTAGGAATACCGGTGGCGAAGGCGGCCCCCTGGACAGATACTGACTCTCAGTTGCGAAAGCGTGGGGAGCAAACAGGATTAG	Bacteria	Proteobacteria	Gammaproteobacteria	Enterobacterales	Vibrionaceae	Vibrio	214	0	0	0	0	0	0	0	0	0	0	0	0	0	0	0	0	0	0	0	0	0	0	0	0	0	0	0	0	0	0	0	0	0	0	0	0	0	0	0	0	0
ASV01166	GTAATACGGAGGGTGCAAGCGTTAATCGGAATTACTGGGCGTAAAGCGCATGCAGGTGGTTTGTTAAGTCAGATGTGAAAGCCCTGGGCTCAACCTAGGAATCGCATTTGAAACTGACAAGCTAGAGTACTGTAGAGGGGGGTAGAATTTCAGGTGTAGCGGTGAAATGCGTAGAGATCTGAAGGAATACCAGTGGCGAAGGCGGCCCCCTGGACAGATACTGACACTCAGATGCGAAAGCGTGGGGAGCAAACAGGATTAG	Bacteria	Proteobacteria	Gammaproteobacteria	Enterobacterales	Vibrionaceae	Vibrio	156	0	0	0	0	0	0	0	0	0	0	0	0	0	0	0	0	0	0	0	0	0	0	0	0	76	0	80	0	0	0	0	0	0	0	0	0	0	0	0	0	0
ASV01168	GTAATACGAAGGGGGCTAGCGTTGTTCGGAATTACTGGGCGTAAAGCGCACGTAGGCGGATATTTAAGTCAGGGGTGAAATCCCGGGGCTCAACCCCGGAACTGCCTTTGATACTGGGTATCTAGAGTATGGAAGAGGTGAGTGGAATTCCGAGTGTAGAGGTGAAATTCGTAGATATTCGGAGGAACACCAGTGGCGAAGGCGGCTCACTGGTCCATTACTGACGCTGAGGTGCGAAAGCGTGGGGAGCAAACAGGATTAG	Bacteria	Proteobacteria	Alphaproteobacteria	Rhizobiales	Rhizobiaceae	NA	119	0	0	0	0	0	0	0	0	0	0	0	0	0	0	0	0	0	0	0	0	0	0	0	0	0	0	0	0	0	0	0	0	0	0	0	0	0	0	0	0	45
ASV01171	GTAATACGTAGGGTGCAAGCGTTAATCGGAATTACTGGGCGTAAAGCGTGCGCAGGCGGTTATACAAGACAGGCGTGAAATCCCCGGGCTTAACCTGGGAATGGCGCCTGTGACTGTATAGCTAGAGTGTGTCAGAGGGGGGTAGAATTCCACGTGTAGCAGTGAAATGCGTAGATATGTGGAGGAATACCAATGGCGAAGGCAGCCCCCTGGGATAACACTGACGCTCATGCACGAAAGCGTGGGGAGCAAACAGGATTAG	Bacteria	Proteobacteria	Gammaproteobacteria	Burkholderiales	Burkholderiaceae	Polynucleobacter	180	0	0	0	0	0	0	0	0	0	0	0	0	0	0	0	0	0	0	0	0	0	0	0	0	0	0	0	0	0	0	0	0	0	0	0	49	0	0	0	0	14
ASV01173	GTAATACGTAGGGTGCGAGCGTTAATCGGAATTACTGGGCGTAAAGCGTGCGCAGGCGGTTTTGTAAGACAGGCGTGAAATCCCCGGGCTCAACCTGGGAACTGCGCTTGTGACTGCAAGGCTAGAGTACGGCAGAGGGGGGTGGAATTCCACGTGTAGCAGTGAAATGCGTAGAGATGTGGAGGAACACCGATGGCGAAGGCAGCCCCCTGGGCCGATACTGACGCTCATGCACGAAAGCGTGGGTAGCAAACAGGATTAG	Bacteria	Proteobacteria	Gammaproteobacteria	Burkholderiales	Rhodocyclaceae	Dechloromonas	188	0	0	0	0	0	0	0	0	0	0	0	0	0	0	0	0	0	0	0	0	0	0	0	0	0	0	0	0	0	0	0	0	0	0	0	0	0	0	0	0	159
ASV01177	GTAATACGTAGGGTGCGAGCGTTAATCGGAATTACTGGGCGTAAAGCGTGCGCAGGCGGTGATGTAAGACAGATGTGAAATCCCCGGGCTCAACCTGGGAACTGCATTTGTGACTGCATCGCTGGAGTGCGGCAGAGGGGGATGGAATTCCGCGTGTAGCAGTGAAATGCGTAGATATGCGGAGGAACACCGATGGCGAAGGCAATCCCCTGGGCCTGCACTGACGCTCATGCACGAAAGCGTGGGGAGCAAACAGGATTAG	Bacteria	Proteobacteria	Gammaproteobacteria	Burkholderiales	Comamonadaceae	NA	204	0	0	0	0	0	0	0	0	0	0	0	0	0	0	0	0	0	0	0	0	0	0	0	0	0	0	0	0	0	0	0	0	0	19	15	12	0	0	0	0	0
ASV01179	GTAATACGGAGGATCCGAGCGTTATCCGGATTTATTGGGTTTAAAGGGTGCGTAGGCGGGCTGTTAAGTCAGCGGTGAAAGTTTGACGCTCAACGTTAAAATTGCCGTTGATACTGGTGGCCTTGAGTGCGGTTGAGGTAGGCGGAATGTGGTGTGTAGCGGTGAAATGCTTAGATATGCCACAGAACACCGATTGCGAAGGCAGCTTACTAAAGCGCAACTGACGCTGATGCACGAAAGCGTGGGGATCAAACAGGATTAG	Bacteria	Bacteroidota	Bacteroidia	Bacteroidales	Marinilabiliaceae	[Cytophaga] xylanolytica group	131	0	0	0	0	0	9	0	0	0	0	0	0	0	0	0	0	0	0	0	0	0	0	0	0	0	0	0	0	0	0	0	0	0	0	0	0	0	15	0	0	0
ASV01180	GTAATACAGAGGGTGCAAGCGTTAATCGGAATTACTGGGCGTAAAGCGTGCGTAGACGGTTATTTAAGTCAGATGTGAAATCCCCGGGCTCAACCTGGGAATTGCATTTGAGACTGAATAGCTAGGGTGCGGAAGAGGGAAGCGGAATTTCCGGTGTAGCGGTGAAATGCGTAGATATCGGAAGGAACATCAGTGGCGAAAGCGGCTTCCTGGTCCAGCACCGACGTTCAGGCACGAAAGCGTGGGGAGCAAACAGGATTAG	Bacteria	Proteobacteria	Gammaproteobacteria	Gammaproteobacteria Incertae Sedis	Unknown Family	Acidibacter	152	0	0	0	0	0	0	0	0	0	0	0	0	0	0	0	0	0	0	61	0	0	0	12	0	0	0	79	0	0	0	0	0	0	0	0	0	0	0	0	0	0
ASV01185	GTAATACGTAGGGTGCAAGCGTTAATCGGAATTACTGGGCGTAAAGCGTGCGCAGGCGGTTTCGCAAGTCAGATGTGAAAGCCCCGGGCTTAACCTGGGAACTGCATTTGAAACTACGAGGCTTGAGTGTGTCAGAGGGAGGTAGAATTCCACGTGTAGCAGTGAAATGCGTAGAGATGTGGAGGAATACCGATGGCGAAGGCAGCCTCCTGGGATAACACTGACGCTCATGCACGAAAGCGTGGGGAGCAAACAGGATTAG	Bacteria	Proteobacteria	Gammaproteobacteria	Burkholderiales	NA	NA	112	0	0	0	0	0	0	0	0	0	0	0	27	0	0	0	0	0	0	0	0	0	0	0	0	0	0	0	0	0	0	0	0	0	0	0	0	0	0	16	0	0
ASV01186	GTAATACGGAGGGTGCAAGCGTTAATCGGAATTACTGGGCGTAAAGAGTGCGTAGGCGGTTTTTTAAGTCGGATGTGAAATCCCTGGGCTCAACCTAGGAACTGCATCCGATACTGGAAGACTAGAATCTGGGAGAGGGAAGCGGAATTTCCGGTGTAGCGGTGAAATGCATAGAGATCGGAAGGAACATCCGTGGCGAAGGCGGCTTCCTGGACCAAGATTGACGCTGAGGCACGAAAGCGTGGGTAGCAAACAGGATTAG	Bacteria	Proteobacteria	Gammaproteobacteria	Thiotrichales	Thiotrichaceae	Thiothrix	197	0	0	0	0	0	0	0	0	0	0	0	0	0	0	0	0	0	0	0	0	0	0	0	0	0	0	0	0	0	0	0	0	0	0	22	20	0	0	0	0	30
ASV01193	GTAATACGAAGGGGGCTAGCGTTGTTCGGAATTACTGGGCGTAAAGCGCACGTAGGCGGATTAATAAGTCAGGGGTGAAATCCCGGGGCTCAACCTCGGAACTGCCTTTGATACTGTTAATCTGGAGTCCAGAAGAGGTGAGTGGAATTCCGAGTGTAGAGGTGAAATTCGTAGATATTCGGAGGAACACCAGTGGCGAAGGCGGCTCACTGGTCTGGTACTGACGCTGAGGTGCGAAAGCGTGGGGAGCAAACAGGATTAG	Bacteria	Proteobacteria	Alphaproteobacteria	Rhizobiales	Rhizobiaceae	NA	189	0	0	0	0	0	0	0	0	0	0	0	0	0	0	0	0	0	8	0	0	0	0	0	0	0	0	0	0	0	0	0	0	0	0	0	0	0	80	9	0	63
ASV01197	GTAATACAGAGGGTGCGAGCGTTAATCGGAATTACTGGGCGTAAAGCGCACGTAGGCGGCTATGTAAGTCAGGTGTGAAATCCCCGGGCTCAACCTGGGAACTGCATTTGAGACTGCATGGCTAGAGTATGGGAGAGGAAGGCGGAATTCCCGGTGTAGCGGTGAAATGCGTAGATATCGGGAGGAACATCAGTGGCGAAGGCGGCCTTCTGGCCCAATACTGACGCTCAGGTGCGAAAGCGTGGGGAGCAAACAGGATTAG	Bacteria	Proteobacteria	Gammaproteobacteria	PLTA13	NA	NA	156	0	0	0	0	0	47	9	0	0	0	0	0	0	0	0	0	41	0	0	0	0	0	0	0	0	0	0	0	0	0	0	0	0	0	0	0	0	0	0	0	0
ASV01198	GTAATACGTATGTCGCAAGCGTTATCCGGATTTATTGGGCGTAAAGCGCGTCTAGGCGGAAAAATAAGTCTGATGTTAAAATGCGGGGCTCAACTCCGTATTGCGTTGGAAACTGTTTTTCTAGAGTACTGGAGAGGTGGGCGGAACTACAAGTGTAGAGGTGGAATTCGTAGATATTTGTAGGAATGCCGATAGAGAAGTCAGCTCACTGGACAGATACTGACGCTAAAGCGCGAAAGCGTGGGGAGCAAACAGGATTAG	Bacteria	Fusobacteriota	Fusobacteriia	Fusobacteriales	Fusobacteriaceae	Cetobacterium	148	0	0	0	0	0	0	0	0	0	0	0	0	0	0	0	0	0	0	0	0	0	0	0	0	0	13	0	0	0	0	0	0	0	0	1	0	0	0	0	1	0
ASV01201	GTAAAACGTAGGATCCGAGCGTTATCCGAATTCACTGGGCGTAAAGCGCGTGTAGGCGGTTCAGTAAGTTGGATGTAAAAGCTCCTGGCTCAACTGGGAGAGGACGTTCAATACTGTTGGACTAGAGGACGGCAGAGGAAGGTGGAATTCCCGGTGTAGTGGTGAAATGCGTAGATATCGGGAGGAACACCAGAGGCGAAGGCGGCCTTCTGGGCCGTACCTGACGCTCAGACGCGAAAGCTAGGGGAGCAAACGGGATTAG	Bacteria	Chloroflexi	Anaerolineae	Anaerolineales	Anaerolineaceae	NA	164	0	0	0	0	9	97	0	0	0	0	0	0	0	0	0	0	0	0	0	0	0	0	0	0	0	0	0	0	0	0	0	0	0	0	0	0	0	0	48	0	0
ASV01203	GTAATACGGAGGGTCCGAGCGTTATCCGGAATCATTGGGTTTAAAGGGTCCGTAGGCGGGCCAGTAAGTCAGGGGTGAAAGTTTGCGGCTCAACCGTAAAATTGCCTTTGATACTGCTGGTCTTGAGTTGCGGTGAAGTGGCCGGAATATGTGGTGTAGCGGTGAAATGCATAGATATCACATAGAACACCGATTGCGAAGGCAGGTCACTAACCGCGGACTGACGCTGATGGACGAAAGCGTGGGGAGCAAACGGGATTAG	Bacteria	Bacteroidota	Bacteroidia	Flavobacteriales	Flavobacteriaceae	Robiginitalea	204	0	0	29	96	0	0	0	0	0	0	0	0	0	0	0	0	0	0	0	0	0	0	0	0	0	0	0	0	0	0	0	0	0	0	0	0	0	47	0	21	0
ASV01204	GTAATACGGAGGATCCAAGCGTTATCCGGATTTATTGGGTTTAAAGGGAGCGTAGATGGATTTTTAAGTCAGTTGTGAAAGTTTGCGGCTCAACCGTAAAATTGCAGTTGATACTGGAAGTCTTGAGTACAGATGAGGTAGGCGGAATTCGTGGTGTAGCGGTGAAATGCTTAGATATCACGAAGAACCCCGATTGCGAAGGCAGCTTACTAAACTGTAACTGACATTGAGGCTCGAAAGTGTGGGTATCAAACAGGATTAG	Bacteria	Bacteroidota	Bacteroidia	Bacteroidales	Bacteroidaceae	Bacteroides	200	0	0	0	0	0	0	0	0	0	0	0	0	0	0	0	0	0	0	0	0	0	0	0	0	0	0	0	0	7	193	0	0	0	0	0	0	0	0	0	0	0
ASV01205	GTAATACGTAGGGAGCGAGCGTTGTCCGGAATCATTGGGCGTAAAGAGCGCGTAGGTGGATCGGTCAGTCTGCTGTGAAAGTCAAAGGCTCAACCTTTGAAAGCCGGTAGATACTGCCAATCTAGAGTACGGAAGAGGCGAGTGGAATTCCTGGTGTAGCGGTGGAATGCGCAGATATCAGGAGGAACACCAATAGCGAAGGCAGCTCGCTGGGACGTTACTGACACTGAGGCGCGAAAGCGTGGGGAGCAAACAGGATTAG	Bacteria	Actinobacteriota	Thermoleophilia	Solirubrobacterales	67-14	NA	126	0	0	0	0	0	58	0	0	0	0	0	0	0	0	0	0	0	0	0	0	0	0	0	0	0	0	0	0	0	0	0	0	0	0	0	0	0	0	20	0	0
ASV01207	GTAATACGGAGGGTGCAAGCGTTAATCGGAATTACTGGGCGTAAAGCGCACGTAGGCGGCTTTGTAAGTCGGATGTGAAAGCCCCGGGCTTAACCTGGGAATTGCATCCGAAACTGCATCGCTAGAGTAAAGGAGAGGGAAGTGGAATTTCCGGTGTAGCGGTGAAATGCGTAGATATCGGAAGGAACACCAGTGGCGAAGGCGACTTCCTGGCCTATTACTGACGCTGAGGTGCGAAAGCGTGGGGAGCAAACAGGATTAG	Bacteria	Proteobacteria	Gammaproteobacteria	Steroidobacterales	Woeseiaceae	JTB255 marine benthic group	202	0	0	0	0	0	142	0	0	0	0	0	0	0	0	0	0	23	0	0	0	0	0	0	0	0	0	0	0	0	0	0	0	0	0	0	0	0	0	37	0	0
ASV01211	GTAATACGGAGGGTGCGAGCGTTAATCGGAATTACTGGGCGTAAAGCGTGCGTAGGCGGAGAGGTCAGTCGGCCGTGAAAGCCCCGGGCTCAACCTGGGAATGGCGGTCGAGACGGCTTGTCTGGAGTGGGCTAGAGGATCGTGGAATTCCGGGTGTAGCGGTGAAATGCGTAGAGATCCGGAGGAACACCGATGGCGAAGGCAGCGGTCTGGGGCCACACTGACGCTGAGGCACGACGGCGTGGGGAGCAAACAGGATTAG	Bacteria	Proteobacteria	Gammaproteobacteria	Competibacterales	Competibacteraceae	Candidatus Competibacter	199	43	0	0	0	0	116	0	0	0	0	0	0	0	0	0	0	0	0	0	0	0	0	0	0	0	0	0	0	0	0	0	0	0	0	0	0	0	0	40	0	0
ASV01212	GTAAGACGAACCGTACAAACGTTATTCGGAATTATTGGGCTTAAAGGGTGCGTAGGCTGCGCGGAAAGTTGGGTGTGAAAGCCCTCGGCTCAACCGAGGAATTGCATTCAAAACTACCGTGCTCGAGGGAGACAGAGGTAAGCGGAACTCAAGGTGGAGCGGTGAAATGCGTTGATATCTTGAGGAACACCGGTGGCGAAAGCGGCTTACTGGGTCTCTTCTGACGCTGAGGCACGAAAGCTAAGGTAGCAAACGGGATTAG	Bacteria	Planctomycetota	Planctomycetes	Pirellulales	Pirellulaceae	NA	139	0	0	0	0	0	38	0	0	10	0	0	0	0	0	0	0	0	24	0	0	0	0	0	0	0	0	0	56	0	0	0	0	0	0	0	0	0	0	11	0	0
ASV01216	GTAATACGGAGGATGCGAGCGTTATCCGGATTTATTGGGTTTAAAGGGTGCGTAGGCGGCTAGATAAGTCAGCGGTGAAACTCACGGGCTCAACCCGTGACCTGCCATTGATACTGTTTGGCTTGAATGCGGATGAAGCGGGAGGAATGTATGGTGTAGCGGTGAAATGCTTAGATATCATACAGAAGGTCGAATGCGAAGGCATCTCGCTAATCCGTCATTGACGCTGAGGCACGAAAGCGTGGGGATCAAACAGGATTAG	Bacteria	Bacteroidota	Bacteroidia	Bacteroidales	NA	NA	184	0	0	0	0	0	0	0	0	0	0	0	0	0	0	0	0	0	0	0	0	0	0	0	0	0	0	0	5	0	0	0	0	0	0	96	0	0	0	0	0	52
ASV01217	GTAAGACGAACCGTCCGAACGTTATTCGGTATCACTGGGCTTAAAGAGTTCGTAGGCGGCCAAGCAGGTCAGGTGTGAAATCCCACAGCTCAACTGTGGAACTGCGCTTGAAACCGCATGGCTTGAGGGAGATAGAGGTAAGCGGAACAGATGGTGGAGCGGTGAAATGCGTTGATATCATCTGGAACACCGGTGGCGAAAGCGGCTTACTGGATCTCTTCTGACGCTGAGGAACGAAAGCTAGGGTAGCGAACGGGATTAG	Bacteria	Planctomycetota	Planctomycetes	Pirellulales	Pirellulaceae	Pirellula	174	0	0	0	0	0	0	0	0	0	0	0	0	0	0	0	0	0	0	0	0	0	0	0	0	0	0	0	0	0	0	0	0	0	0	0	0	0	0	45	0	0
ASV01225	GTAATACGTAGGTGGCGAGCGTTATCCGGAATTATTGGGCGTAAAGGGTGCGCAGGCGGTTATAAAAGATTGTGGTTAAAGAATGGGGCTTAACTCCATAATGCCATGATAACTGTATAACTAGAGTGCAGAAGAGGAAAGTGGAATTCCATGTGTAGCGGTGAAATGCGTAGATATATGGAGGAACACCAGTGGCGAAGGCGACTTTCTGGTCTGACACTGACGCTGAGGCACGAAAGCGTGGGGAGCAAATAGGATTAG	Bacteria	Firmicutes	Bacilli	RsaHf231	NA	NA	125	0	0	0	0	0	0	0	0	0	0	0	0	0	0	0	0	0	0	0	0	0	0	0	0	0	0	0	0	0	0	0	0	0	0	0	0	0	0	0	0	0
ASV01230	GTAATACGTAGGGTGCGAGCGTTAATCGGAATTACTGGGCGTAAAGCGTGCGCAGGCGGTTTCGTAAGCTGGAGGTGAAATCCCCGGGCTTAACCTGGGAATGGCCTTCAGGACTGCGAGGCTAGAGTGCGGCAGAGGGAGGTGGAATTCCACGTGTAGCAGTGAAATGCGTAGAGATGTGGAGGAACACCGATGGCGAAGGCAGCCTCCTGGGCCAGCACTGACGCTCATGCACGAAAGCGTGGGGAGCAAACAGGATTAG	Bacteria	Proteobacteria	Gammaproteobacteria	Burkholderiales	Nitrosomonadaceae	DSSD61	194	0	0	0	0	0	0	0	0	0	0	0	54	0	0	0	0	0	0	0	0	0	0	0	0	0	0	0	0	0	0	0	0	0	0	0	15	0	0	0	0	0
ASV01234	GTAATACGGAGGGGGCTAGCGTTATTCGGAATTACTGGGCGTAAAGCGCACGTAGGCGGATCAGAAAGTCAGAGGTGAAATCCCGGGGCTCAACCCCGGAACGGCCTTTGAAACTCCTGGTCTTGAGGTCGAGAGAGGTGAGTGGAATTCCGAGTGTAGAGGTGAAATTCGTAGATATTCGGAGGAACACCAGTGGCGAAGGCGGCTCACTGGCTCGATACTGACGCTGAGGTGCGAAAGCGTGGGGAGCAAACAGGATTAG	Bacteria	Proteobacteria	Alphaproteobacteria	Rhodobacterales	Rhodobacteraceae	NA	193	0	0	0	0	0	0	0	0	0	0	0	0	0	0	0	0	0	0	0	0	0	0	0	0	0	0	0	0	0	0	0	0	0	0	0	0	0	0	0	0	0
ASV01235	GTAATACAGAGGGTGCAAGCGTTAATCGGAATTACTGGGCGTAAAGCGTGCGTAGACGGTTATCTAAGTCGGGTGTGAAATCCCCGGGCTCAACCTGGGAATTGCATTCGAGACTGAATAGCTAGGGTACGGAAGAGGGAAGTGGAATTTCCGGTGTAGCGGTGAAATGCGTAGATATCGGAAGGAACATCAGTGGCGAAAGCGACTTCCTGGTCCAGTACCGACGTTCAGGCACGAAAGCGTGGGGAGCAAACAGGATTAG	Bacteria	Proteobacteria	Gammaproteobacteria	Gammaproteobacteria Incertae Sedis	Unknown Family	Acidibacter	152	0	0	0	0	0	0	0	0	0	0	0	0	0	0	0	0	0	0	0	0	0	0	0	0	0	0	0	0	0	0	0	0	0	0	0	0	0	0	0	0	0
ASV01236	GTAATACGTAGGGTGCAAGCGTTAATCGGAATTACTGGGCGTAAAGCGTGCGCAGGCGGTTCGTTAAGACAGTTGTGAAATCCCCGGGCTTAACCTGGGAACTGCAATTGTGACTGGCGGGCTAGAGTTTGGCAGAGGGGGGTGGAATTCCTGGTGTAGCAGTGAAATGCGTAGATATCAGGAGGAACACCGATGGCGAAGGCAGCCCCCTGGGCCATGACTGACGCTCATGCACGAAAGCGTGGGGAGCAAACAGGATTAG	Bacteria	Proteobacteria	Gammaproteobacteria	Burkholderiales	MWH-UniP1 aquatic group	NA	192	0	0	0	0	0	0	0	48	0	0	0	0	0	0	0	0	0	8	66	0	13	0	19	0	7	0	31	0	0	0	0	0	0	0	0	0	0	0	0	0	0
ASV01237	GTAATACGGAGGGTGCGAGCATTAATCGGATTTATTGGGCGTAAAGGGGGCTAAGGCGGGAATATAAGTCAGTCGTGAAATCCCGGGGCTCAACCCCGGAACTGCGCTTGAAACTATATTTCTAGAGGCAAGACGGAGAAAACGGAATTCCACATGTAGCGGTGAAATGCGTAGATATGTGGAAGAACACCAGTGGCGAAGGCGGTTTTCTAGTTTTGTCCTGACGCTGATGCCCGAAAGCTAGGGGAGCGAACAGGATTAG	Bacteria	Verrucomicrobiota	Chlamydiae	Chlamydiales	Waddliaceae	Waddlia	168	0	0	0	0	0	83	10	0	0	7	0	0	0	0	0	0	11	0	0	0	0	0	0	0	0	0	0	0	0	0	0	0	0	0	0	0	0	0	14	19	24
ASV01243	GTAATACGTAGGTGGCGAGCGTTGTCCGGATTTACTGGGCGTAAAGGGAGCGTAGGCGGATTTTTAAGTGAGATGTGAAATACTCGGGCTTAACCTGAGTGCTGCATTTCAAACTGGAAGTCTAGAGTGCAGGAGAGGAGAAGGGAATTCCTAGTGTAGCGGTGAAATGCGTAGAGATTAGGAAGAACACCAGTGGCGAAGGCGCTTCTCTGGACTGTAACTGACGCTGAGGCTCGAAAGCGTGGGGAGCAAACAGGATTAG	Bacteria	Firmicutes	Clostridia	Clostridiales	Clostridiaceae	Clostridium sensu stricto 1	190	0	0	0	0	0	0	0	0	0	0	0	0	0	0	0	0	0	0	0	0	0	0	0	0	0	0	0	0	0	0	0	0	0	0	0	0	0	0	0	0	0
ASV01244	GTAATACGTAGGGGGCGAGCGTTATCCGGAATTATTGGGCGTAAAGGGTTCGCAGGTGGACCAATAAGTCAGGTGTGAAAGGTAGTGGCTCAACCACTACAAGCACCTGAAACTGTAGGTCTTGAGTGCAGGAGAGGAAAGTGGAATTCCTAGTGTAGCGGTGAAATGCGTAGATATTAGGAGGAACACCAGTGGCGAAGGCGACTTTCTGGACTGTAACTGACACTGAGGAACGAAAGCGTGGGGAGCAAACAGGATTAG	Bacteria	Firmicutes	Clostridia	Peptostreptococcales-Tissierellales	NA	NA	189	0	0	0	0	0	0	0	0	0	0	0	0	0	0	0	0	0	0	0	0	0	0	0	0	0	0	0	0	0	0	0	0	0	0	0	0	0	0	0	0	0
ASV01247	GTAATACGGAGGGTGCGAGCGTTAATCGGAATCACTGGGCGTAAAGCGCGCGTAGGCGGCTAGGTCAGTCAGATGTGAAAGCCCCGGGCTCAACCTGGGAACTGCATTTGATACTGCCTGGCTTGAGTCTGATAGAGGGGGGTGGAATTCCAGGTGTAGCGGTGAAATGCGTAGATATCTGGAGGAACACCAGTGGCGAAGGCGGCCCCCTGGATCAAGACTGACGCTGAGGTGCGAAAGCGTGGGGAGCAAACAGGATTAG	Bacteria	Proteobacteria	Gammaproteobacteria	Chromatiales	Chromatiaceae	NA	110	0	0	10	30	0	0	0	0	0	0	0	0	0	0	0	0	0	0	0	0	0	0	0	0	0	0	0	0	0	0	0	0	0	0	0	0	18	52	0	0	0
ASV01249	GTAATACGGAGGGTGCAAGCGTTAATCGGAATTACTGGGCGTAAAGCGCACGCAGGCGGTTTGTTAAGTCAGATGTGAAATCCCCGAGCTCAACTTGGGAACTGCATTTGAAACTGGCAAGCTAGAGTCTTGTAGAGGGGGGTAGAATTCCAGGTGTAGCGGTGAAATGCGTAGCGATCTGGAGGAATACCGGTGGCGAAGGCGGCCCCCTGGACAAAGACTGACGCTCAGGTGCGAAAGCGTGGGGAGCAAACAGGATTAG	Bacteria	Proteobacteria	Gammaproteobacteria	Enterobacterales	NA	NA	126	0	0	0	0	0	0	0	0	0	0	0	0	0	0	0	0	0	0	0	17	0	0	0	0	0	0	0	0	0	0	0	0	0	0	0	0	0	0	0	0	0
ASV01252	GTAATACGGAGGGTGCGAACGTTAATCGGAATTACTGGGCGTAAAGCGCGCGTAGGCGGTTCGGTAAGTGGGATGTGAAAGCCCCGGGCTTAACCTGGGAACTGCATTCCAAACTGCCGAGCTAGAGTATGGTAGAGGGAGGTAGAATTTCCTGTGTAGCGGTGAAATGCGTAGATATAGGAAGGAATACCAGTGGCGAAGGCGGCCTCCTGGATCAATACTGACGCTGAGGTGCGAAAGCGTGGGGAGCAAACAGGATTAG	Bacteria	Proteobacteria	Gammaproteobacteria	Pseudomonadales	KI89A clade	NA	188	0	0	0	0	0	51	0	0	0	0	0	0	0	0	0	0	54	0	0	0	0	0	0	0	0	0	0	0	0	0	0	0	0	0	0	0	0	0	66	0	0
ASV01254	GTAATACAGAGGGTGCGAGCGTTAATCGGAATTACTGGGCGTAAAGCGCACGTAGGCGGCTTGGTATGTCGGGTGTGAAATCCCCGGGCTCAACCTGGGAACTGCATCCGAAACTGCCTTGCTAGAGTATGGGAGAGGGAAGTGGAATTTCCGGTGTAGCAGTGAAATGCGTAGATATCGGAAGGAACACCAGTGGCGAAGGCGACTTCCTGGACCAATACTGACGCTCAAGTGCGAAAGCGTGGGGAGCAAACAGGATTAG	Bacteria	Proteobacteria	Gammaproteobacteria	Steroidobacterales	Steroidobacteraceae	NA	101	0	0	51	8	0	0	0	0	0	0	0	0	0	0	0	0	0	0	0	0	0	0	0	0	0	0	0	0	0	0	0	0	0	0	0	0	21	21	0	0	0
ASV01256	GTAATACGAGTGCCTCAAGCGTTATCCGGAATTATTGGGTGTAAAGGGTGTGTAGGCGGCGTTATTAGTCTCTTGTTAAATATGGCAGCTCAACTGTCAAAATGCAGGGGAAACGGTAATGCTCGAGGGTATGAGGGGTGAACAGAACTCTATGTGTAGGGGTGAAATCCGTTGATATATAGGGGAATACCAAAAGCGAAGGCAGTTCACTGGCATATTTCTGACGCTGAAACACGAAAGCGTGGGTAGCGAATGGGATTAG	Bacteria	Patescibacteria	Parcubacteria	NA	NA	NA	134	0	0	0	0	0	0	0	0	0	0	0	0	0	0	0	0	0	0	0	0	0	0	0	0	0	0	0	0	0	0	0	0	0	0	4	53	0	0	0	0	0
ASV01257	GTAATACGTAGGGTGCGAGCGTTAATCGGAATTACTGGGCGTAAAGCGTGCGCAGGCGGCTTTGCAAGACAGAGGTGAAATCCCCGGGCTCAACCTGGGAACTGCCTTTGTGACTGCAAGGCTAGAGTACGGCAGAGGGGGATGGAATTCCGCGTGTAGCAGTGAAATGCGTAGATATGCGGAGGAACACCGATGGCGAAGGCAATCCCCTGGGCCTGTACTGACGCTCATGCACGAAAGCGTGGGGAGCAAACAGGATTAG	Bacteria	Proteobacteria	Gammaproteobacteria	Burkholderiales	Comamonadaceae	NA	154	0	0	0	0	0	0	0	0	0	0	0	0	0	0	0	0	0	0	0	0	0	0	0	0	0	0	0	0	0	0	0	0	0	0	25	0	0	0	0	0	58
ASV01258	GTAATACGGAGGGTGCAAGCGTTAATCGGAATTACTGGGCGTAAAGCGCATGCAGGTGGTTTGTTAAGTCAGATGTGAAAGCCCTGGGCTCAACCTAGGAATCGCATTTGAAACTGACAAGCTAGAGTACTGTAGAGGGGGGTAGAATTTCAGGTGTAGCGGTGAAATGCGTAGAGATCTGAAGGAATATCGGTGGCGAAGGCGGCCCCCTGGACAGATACTGACACTCAGATGCGAAAGCGTGGGGAGCAAACAGGATTAG	Bacteria	Proteobacteria	Gammaproteobacteria	Enterobacterales	Vibrionaceae	Vibrio	185	0	0	0	0	0	0	0	185	0	0	0	0	0	0	0	0	0	0	0	0	0	0	0	0	0	0	0	0	0	0	0	0	0	0	0	0	0	0	0	0	0
ASV01263	GTAATACAGAGGGTGCAAGCGTTAATCGGAATTACTGGGCGTAAAGCGTGCGCAGACGGTTGTTTAAGTCGGATGTGAAATCCCCGGGCTCAACCTGGGAATTGCATTCGAGACTGATCAGCTAGGGTGCGGAAGAGGGAAGCGGAATTTCCGGTGTAGCGGTGAAATGCGTAGATATCGGAAGGAACATCAGTGGCGAAAGCGGCTTCCTGGTCCAGCACCGACGTTCAGGCACGAAAGCGTGGGGAGCAAACAGGATTAG	Bacteria	Proteobacteria	Gammaproteobacteria	NA	NA	NA	184	0	0	0	0	0	0	0	0	0	0	0	0	0	0	0	0	0	0	0	0	0	0	0	0	0	0	0	0	0	0	0	0	0	0	0	0	0	0	0	0	0
ASV01265	GTAAGACGAACCGTACAAACGTTACTCGGAATTACTGGGCTTAAAGGGTGCGTAGGCTGCGCGGAAAGTTAGGTGTGAAAGCCCTCGGCTCAACCGGGGAATTGCATCTAAAACTACCGTGCTCGAGGGAGATAGAGGTGAGCGGAACTCAAGGTGGAGCGGTGAAATGCGTTGATATCTTGAGGAACACCGGTGGCGAAAGCGGCTCACTGGATCTCTTCTGACGCTGAGGCACGAAAGCCAAGGTAGCAAACGGGATTAG	Bacteria	Planctomycetota	Planctomycetes	Pirellulales	Pirellulaceae	NA	152	0	0	53	49	0	0	0	0	0	0	0	0	0	0	0	0	0	0	0	0	0	0	0	0	0	0	0	0	0	0	0	0	0	0	0	0	30	0	0	0	0
ASV01266	GTAATACGGAGGGTGCGAGCGTTAATCGGAATTACTGGGCGTAAAGCGTGCGTAGGCGGATGGGTCAGTCAGCCGTGAAAGCCCCGGGCTCAACCTGGGAACGGCGGTTGAGACGGCTCGTCTGGAGTGGGCTAGAGGATCGTGGAATTCCGGGTGTAGCGGTGAAATGCGTAGAGATCCGGAGGAACACCGATGGCGAAGGCAGCGGTCTGGGGCCACACTGACGCTGAGGCACGAAAGCGTGGGGAGCAAACAGGATTAG	Bacteria	Proteobacteria	Gammaproteobacteria	Competibacterales	Competibacteraceae	Candidatus Competibacter	172	32	0	0	0	0	56	0	0	0	0	0	0	0	0	0	0	0	0	0	0	0	0	0	0	0	0	0	0	0	0	0	0	0	0	0	0	0	0	84	0	0
ASV01274	GTAATACGGAGGGTGCAAGCGTTAATCGGAATTACTGGGCGTAAAGCGCACGCAGGCGGTTTGTTAAGTCAGATGTGAAATCCCCGAGCTCAACTTGGGAACTGCATTTGAAACTGGCAAGCTAGAGTCTTGTAGAGGGGGGTAGAATTCCAGGTGTAGCGGTGAAATGCGTAGACATCTGGAGGAATACCGGTGGCGAAGGCGGCCCCCTGGACAAAGACTGACGCTCAGGTGCGAAAGCGTGGGGAGCAAACAGGATTAG	Bacteria	Proteobacteria	Gammaproteobacteria	Enterobacterales	NA	NA	123	0	0	0	0	0	0	0	0	0	0	0	0	0	0	0	0	0	0	0	8	0	0	0	0	0	0	0	0	0	0	0	0	0	0	0	0	0	0	0	0	0
ASV01277	GTAATACGAAGGGGGCTAGCGTTGCTCGGAATTACTGGGCGTAAAGCGCACGTAGGCGGGCCGATAAGTCGGGGGTGAAATCCTGGAGCTCAACTCCAGAACTGCCTCCGAAACTGCCGGTCTTGAGTTCGGGAGAGGTGAGTGGAACTGCGAGTGTAGAGGTGAAATTCGTAGATATTCGCAAGAACACCAGTGGCGAAGGCGGCTCACTGGCCCGATACTGACGCTGAGGTGCGAAAGCGTGGGGAGCAAACAGGATTAG	Bacteria	Proteobacteria	Alphaproteobacteria	Rhizobiales	Xanthobacteraceae	Pseudolabrys	152	0	0	0	0	0	0	0	0	0	0	0	0	0	0	0	0	0	0	0	0	0	0	0	0	0	0	0	0	0	0	14	0	0	0	0	0	0	0	0	0	0
ASV01279	GTAATACAGAGGGTGCAAGCGTTAATCGGAATTACTGGGCGTAAAGGGTGAGTAGGTGGTAGTTTAAGTTACATGTGAAATCTTTGAGCTTAACTCAGAAAGTGCATGTAATACTGTTCTACTAGAGTACTGTAGAGGGCGATGGAATTTCCGGTGTAGCGGTGAAATGCGTAGATATCGGAAGGAACACCAGTGGCGAAGGCGATCGCCTGGGCAGATACTGACACTAATACACGAAAGCGTGGGGAGCAAACAGGATTAG	Bacteria	Proteobacteria	Gammaproteobacteria	NA	NA	NA	138	0	0	0	0	0	0	0	7	34	36	0	0	0	0	0	0	0	0	0	0	8	0	0	0	0	0	0	0	0	0	0	11	0	0	0	0	0	0	0	0	0
ASV01281	GTAATACGTAGGTGGCAAGCGTTGTCCGGAATTATTGGGCGTAAAGCGCGCGCAGGCGGTTTCTTAAGTCTGATGTGAAAGCCCCCGGCTCAACCGGGGAGGGTCATTGGAAACTGGGGAACTTGAGTACAGAAGAGGAGAGTGGAATTCCACGTGTAGCGGTGAAATGCGTAGATATGTGGAGGAACACCAGTGGCGAAGGCGACTCTCTGGTCTGTAACTGACGCTGAGGCGCGAAAGCGTGGGGAGCGAACAGGATTAG	Bacteria	Firmicutes	Bacilli	Bacillales	Bacillaceae	Bacillus	181	0	0	0	0	0	0	0	0	0	0	0	0	0	0	0	0	0	0	0	0	0	0	0	0	0	0	0	0	0	0	0	0	0	0	0	0	0	0	0	0	0
ASV01286	GTAATACATATGTCGCAAGCGTTATCCGGATTTATTGGGCGTAAAGCGCGTCTAGGCGGTTTACTAAGTCTGATGTGAAAATGCGGGGCTCAACTCCGTATTGCGTTGGAAACTGGTAGACTAGAGTACTGGAGAGGTGGGCGGAACTACAAGTGTAGAGGTGGAATTCGTAGATATTTGCAGGAATGCCGATGGAGAAGTCAGCTCACTGGACAGATACTGACGCTAAAGCGCGAAAGCGTGGGGAGCAAACAGGATTAG	Bacteria	Fusobacteriota	Fusobacteriia	Fusobacteriales	Fusobacteriaceae	Cetobacterium	179	0	0	0	0	0	179	0	0	0	0	0	0	0	0	0	0	0	0	0	0	0	0	0	0	0	0	0	0	0	0	0	0	0	0	0	0	0	0	0	0	0
ASV01288	GTAATACGTAGGTGGCAAGCGTTGTCCGGAATTATTGGGCGTAAAGCGCGCGCAGGCGGTCTCTTAAGTCTGATGTGAAAGCCCCCGGCTCAACCGGGGAGGGTCATTGGAAACTGGGAGACTTGAGTGCAGAAGAGGAGAGTGGAATTCCACGTGTAGCGGTGAAATGCGTAGAGATGTGGAGGAATACCAGTGGCGAAGGCGACTCTCTGGTCTGTAACTGACGCTGAGGCGCGAAAGCGTGGGGAGCAAACAGGATTAG	Bacteria	Firmicutes	Bacilli	Bacillales	Bacillaceae	Bacillus	179	0	0	0	0	0	0	0	0	0	0	0	0	0	0	0	0	0	0	0	0	0	0	0	0	0	0	0	0	0	0	0	0	0	0	0	0	0	0	0	0	0
ASV01296	GTAATACGTAGGGTGCGAGCGTTAATCGGAATTACTGGGCGTAAAGCGTACGCAGGCGGCTGTGCAAGACAGGTGTGAAATCCCCGGGCTCAACCTGGGAACTGCACTTGTGACTGCACGGCTAGAGTCCGTAAGAGGGGGGTGGAATTCCACGTGTAGCAGTGAAATGCGTAGAGATGTGGAGGAACACCGATGGCGAAGGCAGCCCCCTGGGATGAGACTGACGCTCATGTACGAAAGCGTGGGGAGCAAACAGGATTAG	Bacteria	Proteobacteria	Gammaproteobacteria	Burkholderiales	Sutterellaceae	NA	141	0	0	0	0	0	84	0	0	0	0	0	0	0	0	0	0	0	0	0	0	0	0	0	0	0	0	0	0	0	0	0	0	0	0	0	0	0	0	33	24	0
ASV01297	GTAATACGGAGGGTGCGAGCGTTAATCGGAATTACTGGGCGTAAAGCGCGCGTAGGCGGTTTGTTAAGTCAGCTGTGAAAGCCCCGGGCTCAACCTGGGAACTGCAGTTGATACTGGCCGACTAGAGTATGAAAGAGGGAGGTAGAATTCCATGTGTAGCGGTGAAATGCGTAGATATATGGAGGAATACCAGTGGCGAAGGCGGCCTCCTGGTTCAATACTGACGCTGAGGTGCGAAAGCGTGGGGATCAAACAGGATTAG	Bacteria	Proteobacteria	Gammaproteobacteria	Pseudomonadales	Halieaceae	NA	177	0	0	0	0	0	0	0	0	0	0	0	0	0	0	0	0	0	0	0	0	0	0	0	0	0	0	0	0	0	0	0	0	0	0	0	0	0	0	0	0	0
ASV01298	GTAATACGGAGGGTGCAAGCGTTGTTCGGAATTACTGGGCGTAAAGCGCGCGTAGGCGGTTTTATAAGTCAGATGTGAAAGTCCACGGCTCAACCGTGGAAGTGCATTTGAAACTGTGAGACTTGAGTACTGGAGGGGGTGGTGGAATTCCCGGTGTAGAGGTGAAATTCGTAGATATCGGGAGGAATACCGGTGGCGAAGGCGACCACCTGGCCAGATACTGACGCTGAGGTGCGAAAGCGTGGGGAGCAAACAGGATTAG	Bacteria	Desulfobacterota	Desulfobulbia	Desulfobulbales	Desulfocapsaceae	NA	176	0	0	0	0	0	0	0	0	0	0	0	0	0	0	0	0	0	0	0	0	0	0	0	0	0	0	0	0	0	0	0	0	0	0	0	0	0	0	0	0	0
ASV01304	GTAATACGGAGGGTGCGAGCGTTAATCGGAATTACTGGGCGTAAAGCGCATGCAGGTGGTGGATTAAGTCAGATGTGAAAGCCCGGGGCTCAACCTCGGAACCGCATTTGAAACTGGTTCACTAGAGTACTGTAGAGGGGGGTTGAAGTTCATGTGTAGCGGTGAAATGCGTAGAGATCTGAAGGAATTCCGTTGGCGAAGGCTGCGCCCTGGACAGATACTGACTCTCATTTGCGAAAGCGTGGGGAGCAAACAGGATTAG	Bacteria	Proteobacteria	Gammaproteobacteria	Enterobacterales	Vibrionaceae	Vibrio	103	0	0	0	0	0	0	0	0	0	0	0	0	0	101	0	0	2	0	0	0	0	0	0	0	0	0	0	0	0	0	0	0	0	0	0	0	0	0	0	0	0
ASV01307	GTAATACGTAGGGTGCGAGCGTTAATCGGAATTACTGGGCGTAAAGCGTGCGCAGGCGGTTTGATAAGACAGGCGTGAAATCCCCGGGCTTAACCTGGGAACTGCGCTTGTGACTGTCTCACTAGAGTACGGCAGAGGGGGGTGGAATTCCACGTGTAGCAGTGAAATGCGTAGAGATGTGGAGGAACACCGATGGCGAAGGCAGCCCCCTGGGCCGATACTGACGCTCATGCACGAAAGCGTGGGTAGCAAACAGGATTAG	Bacteria	Proteobacteria	Gammaproteobacteria	Burkholderiales	Rhodocyclaceae	NA	173	0	0	0	0	0	0	0	0	0	0	0	0	0	0	0	0	0	0	0	0	0	0	0	0	0	0	0	0	0	0	0	0	0	0	0	0	0	0	0	0	100
ASV01311	GTAAAACGTAGGATCCGAGCGTTATCCGAATTCACTGGGCGTAAAGCGCGTGCAGGCGGATCAGTAAGTTGGATGTAAAATCTCCTGGCTCAACTGGGAGGGGACGTACAAGACTGCTGGACTAGAGGATGGCAGAGGAAGGTGGAATTCCCGGTGTAGTGGTGAAATGCGTAGATATCGGGAGGAACACCAGAGGCGAAGGCGGCCTTCTGGGCCATACCTGACGCTCAGACGCGAAAGCTAGGGTAGCAAACGGGATTAG	Bacteria	Chloroflexi	Anaerolineae	Anaerolineales	Anaerolineaceae	NA	160	0	0	0	0	0	0	0	0	0	0	0	0	0	0	0	0	35	0	5	0	0	0	0	0	0	0	0	0	0	0	0	0	0	0	0	0	0	0	103	0	0
ASV01312	GTAATACGTAGGGTGCAAGCGTTAATCGGAATTACTGGGCGTAAAGCGTGCGCAGGCGGTCTGATAAGACAGTCGTGAAATCCCCGAGCTCAACTTGGGAACTGCGATTGTAACTGTCAGACTAGAGTGTGTCAGAGGGAGGTAGAATTCCACGTGTAGCAGTGAAATGCGTAGAGATGTGGAGGAATACCGGTGGCGAAGGCGGCCTCCTGGGATAACACTGACGCTCATGTACGAAAGCGTGGGGAGCAAACAGGATTAG	Bacteria	Proteobacteria	Gammaproteobacteria	Burkholderiales	T34	NA	143	0	0	0	0	0	0	0	0	0	0	0	0	0	0	0	0	0	0	0	0	0	0	0	0	0	0	0	0	0	0	0	0	0	0	31	0	0	0	0	0	55
ASV01315	GTAATACGGAGGGTGCCAGCGTTAATCGGAATTACTGGGCGTAAAGCGCAAGCAGGAGGTTTGTTAAGTCAGATGTGAAAGCCCGGGGCTCAACCTCGGAACTGCATTTGAAACTGGCAGACTAGAGTACTGTAGAGGGGGGTAGAATTTCAGGTGTAGCGGTGAAATGCGTAGAGATCTGTAGGAATACCGGTGGCGAAGGCGGCCCCCTGGACAGATACTGACTCTCAGTTGCGAAAGCGTGGGGAGCAAACAGGATTAG	Bacteria	Proteobacteria	Gammaproteobacteria	Enterobacterales	Vibrionaceae	Vibrio	171	0	0	0	0	0	0	0	0	0	0	0	0	0	0	0	0	0	0	0	0	0	0	0	0	0	0	0	0	0	0	0	0	0	0	0	0	0	0	0	0	0
ASV01323	GTAATACGGAGGATGCAAGCGTTATCCGGAATCATTGGGCGTAAAGCGTCCGCAGGTGGCTGTTCAAGTCTGCTGTTAAAGACAGAAGCTCAACTTCTGAGAAGCAGTGGAAACTGGACGGCTAGAGTACGGTAGGGGTTGAGGGAATTCCCAGTGTAGCGGTGAAATGCGTAGATATTGGGAAGAACACCAGTGGCGAAGGCGCTCAACTGGACCGTAACTGACACTCAGGGACGAAAGCTAGGGTAGCGAAAGGGATTAG	Bacteria	Cyanobacteria	Cyanobacteriia	Cyanobacteriales	Xenococcaceae	Pleurocapsa PCC-7319	170	0	0	0	0	0	0	0	0	0	0	0	0	0	0	0	0	0	0	0	0	0	0	0	0	0	0	0	0	0	0	0	0	0	0	0	0	0	0	0	0	0
ASV01337	GTAATACGGAGGGGGCTAGCGTTATTCGGAATTACTGGGCGTAAAGCGCACGTAGGCGGACTGGAAAGTCAGAGGTGAAAGCCCAGGGCTCAACCCTGGAACTGCCTTTGAAACTCCCAGTCTTGAGGTCGAGAGAGGTAAGTGGAATTCCGAGTGTAGAGGTGAAATTCGTAGATATTCGGAGGAACACCAGTGGCGAAGGCGGCTTACTGGCTCGATACTGACGCTGAGGTGCGAAAGCGTGGGGAGCAAACAGGATTAG	Bacteria	Proteobacteria	Alphaproteobacteria	Rhodobacterales	Rhodobacteraceae	Pseudorhodobacter	167	0	0	0	0	0	0	0	0	0	0	0	0	0	0	0	0	0	0	0	0	0	0	0	0	0	0	0	0	0	0	0	0	0	0	0	0	0	0	0	0	0
ASV01338	GTAATACGTAAGGGACGAGCGTTATTCGGAATTACTGGGCGTAAAGGGCGTGTAGGCGGTTGATTAGGCTGAATGTTAAAGACTGAGGCTCAACTTCAGAAAAGCATTCAGAACCGGTCGACTAGAATCTGGTGGAAGGTGGCGGAATTTCCTGTGTAGCGGTGGAATGCATAGATATGGGAAGGAACACCAAAGGCGAAGGCAGCTATCTATGCCAAGATTGACGCTGAGGCGCGAAAGTGTGGGGATCAAATAGGATTAG	Bacteria	Spirochaetota	Brevinematia	Brevinematales	Brevinemataceae	Brevinema	167	0	0	0	0	0	0	0	0	0	0	0	0	0	0	0	0	0	0	153	0	0	0	0	0	14	0	0	0	0	0	0	0	0	0	0	0	0	0	0	0	0
ASV01343	GTAATACGTAGGTAGCGAGCGTTGTCCGGAATTACTGGGTGTAAAGGGAGCGTAGGCGGGATGTTAAGTTGAATGTTAAATTTATGGGCTCAACCCATAACCGCGTTCAAAACTGACATTCTTGAGTGAAGTAGAGGCAAGCGGAATTCCTAGTGTAGCGGTGAAATGCGTAAATATTAGGAGGAACACCAGTGGCGAAGGCGGCTTGCTGGGCTTTAACTGACGCTGAGGCTCGAAAGCGTGGGTAGCAAACAGGATTAG	Bacteria	Firmicutes	Clostridia	Oscillospirales	Ruminococcaceae	Paludicola	161	0	0	0	0	0	0	0	0	0	0	0	0	0	0	0	0	0	0	0	0	0	0	0	0	0	0	0	0	0	0	0	0	0	0	22	0	0	0	0	27	0
ASV01347	GTAATACGGAGGGTGCGAGCGTTAATCGGAATTACTGGGCGTAAAGCGCGCGTAGGTGGTTTTGTAAGTCAGGGGTGAAATCCCACCGCTCAACGGTGGAACAGCCTTTGATACTGCAAAGCTAGAGTATCGGAGAGGGTGGCGGAATTCCAGGTGTAGGAGTGAAATCCGTAGATATCTGGAGGAACACCAGTGGCGAAGGCGGCCACCTGGACGAAGACTGACACTGAGGCGCGAAAGCATGGGGAGCAAACAGGATTAG	Bacteria	Desulfobacterota	Desulfovibrionia	Desulfovibrionales	Desulfovibrionaceae	NA	165	0	0	0	0	0	0	0	0	0	0	0	0	0	0	13	0	0	0	14	0	0	112	0	3	0	0	0	0	0	0	0	0	0	0	0	0	0	0	0	0	0
ASV01348	GTAATACGGAGGGTGCGAGCGTTAATCGGAATTACTGGGCGTAAAGCGTGCGTAGGCGGTTCGGTCAGTCAGCCGTGAAAGCCCCGGGCTTAACCTGGGAACGGCGGTTGCGACGGCCGGACTGGAGTGGGCCAGAGGATCGTGGAATTCCGGGTGTAGCGGTGAAATGCGTAGAGATCCGGAGGAACACCGATGGCGAAGGCAGCGGTCTGGAGCCACACTGACGCTGAGGCACGACAGCGTGGGGAGCAAACAGGATTAG	Bacteria	Proteobacteria	Gammaproteobacteria	Competibacterales	Competibacteraceae	Candidatus Competibacter	165	0	0	0	0	0	41	0	0	0	0	0	0	0	0	0	0	0	0	0	0	0	0	0	0	0	0	0	0	0	0	0	0	0	0	0	0	0	0	124	0	0
ASV01353	GTAATACGTAGGGCGCAAGCGTTGTCCGGAATTATTGGGCGTAAAGAGCTCGTAGGCGGTTTGTCGCGTCTGCTGTGAAAGCCCGGGGCTTAACCCCGGGTGTGCAGTGGGTACGGGCAGACTAGAGTGCAGTAGGGGAGACTGGAATTCCTGGTGTAGCGGTGGAATGCGCAGATATCAGGAGGAACACCGATGGCGAAGGCAGGTCTCTGGGCTGTAACTGACGCTGAGGAGCGAAAGCATGGGGAGCGAACAGGATTAG	Bacteria	Actinobacteriota	Actinobacteria	Micrococcales	Micrococcaceae	Kocuria	107	0	0	0	0	0	0	0	0	0	0	0	0	0	0	0	0	0	0	0	0	0	0	0	0	0	0	0	0	0	0	0	0	0	0	6	14	0	0	0	0	35
ASV01354	GTAATACGTAGGGGGCGAGCGTTGTCCGGAATGATTGGGCGTAAAGGGCGCGTAGGCGGCCGAGCAAGTCAGTAGTGGAAGTCCATTTTTCAAGGGTGGAAGTGCTATTGAAACTGCATGGCTTGAGTGCAGGAGAGGTTATCGGAATTCCCGGTGTAGCGGTGAAATGCGTAGAGATCGGGAGGAACACCAGTGGCGAAGGCGGGTAACTGGACTGCAACTGACGCTGAGGCGCGAAAGTGTGGGGAGCAAACAGGATTAG	Bacteria	Firmicutes	Clostridia	Christensenellales	Christensenellaceae	Christensenellaceae R-7 group	164	0	0	0	0	0	109	4	0	0	0	0	0	0	0	0	0	0	0	0	0	0	0	0	0	0	0	0	0	0	0	0	0	0	0	0	0	0	0	25	0	11
ASV01355	GTAATACATAGGGTGCAAGCGTTGTCCGGATTTATTGGGCGTAAAGAGCTCGTAGGCGGTTCATCGCGTCGGATGTGAAAACTTGGGGCTTAACCCCAAGCCTGCATCCGATACGGGTGAACTAGAGAGCAGTAGGGGAGATTGGAATTCCTGGTGTAGCGGTGGAATGCGCAGATATCAGGAGGAACACCAGTGGCGAAGGCGGATCTCTGGGCTGTATCTGACGCTGAGGAGCGAAAGCGTGGGGAGCAAACAGGATTAG	Bacteria	Actinobacteriota	Actinobacteria	NA	NA	NA	119	0	0	0	0	0	0	0	0	0	0	0	0	0	0	0	0	0	31	50	0	9	0	8	0	0	0	11	0	0	0	0	0	0	0	0	0	0	0	10	0	0
ASV01356	GTAATACGTAGGGGGCAAGCGTTATCCGGAATTATTGGGCGTAAAGAGTACGTAGGTGGTCTTTTAAGCGCAGGGTTTAAGGCAATGGCTTAACCATTGTTCGCCCTGTGAACTGGAAGACTTGAGTGTAGGAGAGGAAAGTGGAATTCCTAGTGTAGCGGTGAAATGCGTAGATATTAGGAGGAACATCAGTGGCGAAGGCGACTTTCTGGACTATTACTGACACTGAGGTACGAAAGCGTGGGGAGCAAACAGGATTAG	Bacteria	Firmicutes	Clostridia	Peptostreptococcales-Tissierellales	Anaerovoracaceae	[Eubacterium] brachy group	136	0	0	0	0	0	0	0	0	0	0	0	0	0	0	0	0	0	0	0	0	0	0	15	0	0	0	0	0	0	98	0	0	0	0	0	0	0	0	0	0	0
ASV01362	GTAATACGGAGGGTGCAAGCGTTAATCGGAATTACTGGGCGTAAAGCGCACGCAGGCGGTTTGTTAAGTCAGATGTGAAATCCCCGAGCTCAACTTGGGAACTGCATTTGAAACTGGCAAGCTAGAGTCTTGTAGAGGGGGGTAGAATTCCAGGTGTAGCGGTGAAATGCGTAGAGATCTGCAGGAATACCGGTGGCGAAGGCGGCCCCCTGGACAAAGACTGACGCTCAGGTGCGAAAGCGTGGGGAGCAAACAGGATTAG	Bacteria	Proteobacteria	Gammaproteobacteria	Enterobacterales	NA	NA	117	0	0	0	0	0	0	0	0	0	0	0	0	0	0	0	0	0	0	0	13	0	0	0	0	0	0	0	0	0	0	0	0	0	0	0	0	0	0	0	0	0
ASV01370	GTAATACGTAGGGTGCGAGCGTTAATCGGAATTACTGGGCGTAAAGCGTGCGCAGGCGGTTTTGTAAGACAGGCGTGAAATCCCCGGGCTCAACCTGGGAATGGCGCTTGTGACTGCAAGGCTAGAGTACGGCAGAGGGGGGTAGAATTCCACGTGTAGCAGTGAAATGCGTAGAGATGTGGAGGAATACCGATGGCGAAGGCAGCCCCCTGGGTCGATACTGACGCTCATGCACGAAAGCGTGGGGAGCAAACAGGATTAG	Bacteria	Proteobacteria	Gammaproteobacteria	Burkholderiales	NA	NA	149	0	0	0	0	0	0	0	0	0	0	0	26	0	0	0	0	0	0	0	0	0	0	0	0	0	0	0	0	0	0	0	0	0	0	123	0	0	0	0	0	0
ASV01392	GTAATACGGAGGGTGCAAGCGTTAATCGGAATTACTGGGCGTAAAGCGCAAGCAGGAGGTTTGTTAAGTCAGATGTGAAAGCCCAGGGCTCAACCTAGGAATTGCATTTGAAACTGACAAGCTAGAGTAGTGTAGAGGGGGGTAGAATTTCAGGTGTAGCGGTGAAATGCGTAGAGATCTGAAGGAATACCGGTGGCGAAGGCGGCCCCCTGGACATATACTGACTCTCAGTTGCGAAAGCGTGGGGAGCAAACAGGATTAG	Bacteria	Proteobacteria	Gammaproteobacteria	Enterobacterales	Vibrionaceae	Vibrio	154	0	0	0	0	0	0	0	0	0	0	0	0	0	0	0	0	0	0	0	0	0	0	0	0	0	0	154	0	0	0	0	0	0	0	0	0	0	0	0	0	0
ASV01396	GTAATACGGGAGTGGCAAGCGTTATCCGGAATTATTGGGCGTAAAGCGTCCGCAGGCGGTCTTACAAGTCTGTCGTTAAAGCGTGGAGCTTAACTCCATTTCAGCGATGGAAACTGTAAGACTAGAGTGTGGTAGGGGCAGAGGGAATTCCCGGTGTAGCGGTGAAATGCGTAGATATCGGGAAGAACACCAGTGGCGAAGGCGCTCTGCTGGGCCATAACTGACGCTCATGGACGAAAGCCAGGGGAGCGAAAGGGATTAG	Bacteria	Cyanobacteria	Cyanobacteriia	Synechococcales	Cyanobiaceae	Cyanobium PCC-6307	154	0	0	0	0	0	37	0	0	0	0	0	0	0	0	0	0	0	69	48	0	0	0	0	0	0	0	0	0	0	0	0	0	0	0	0	0	0	0	0	0	0
ASV01400	GTAATACGAAGGTCCCGAGCGTTGTTCGGAATCACTGGGCGTAAAGGGAGCGTAGGCGGTGCGGCAAGTCAGATGTGAAATCCCGGGGCTCAACCCCGGAACTGCATCCGATACTGCCGTGCTAGAGGATTGGAGAGGTAGCTGGAATTCACGGTGTAGCAGTGAAATGCGTGGATATCGTGAGGAACACTCGTGGCGAAAGCGAGCTACTGGACAACTCCTGACGCTGAGGCTCGAAGGCCAGGGGAGCGAAAGGGATTAG	Bacteria	Verrucomicrobiota	Verrucomicrobiae	Verrucomicrobiales	Rubritaleaceae	Luteolibacter	115	0	0	0	0	0	0	0	0	0	0	0	0	0	0	0	29	0	0	0	0	0	0	0	0	0	0	10	0	0	0	0	0	0	0	0	0	22	54	0	0	0
ASV01404	GTAATACGAAGGGTGCGAGCGTTAATCGGAATTACTGGGCGTAAAGCGCGCGTAGGTGGTTTTGTAAGCGAAATGTGAAATCCCCGGGCTTAACCTGGGAACTGCATGTCGAACTGCAAGGCTAGAGTATAGTAGAGGAGTGTGGAATTTCCTGTGTAGCGGTGAAATGCGTAGATATAGGAAGGAACATCAGTGGCGAAGGCGGCACTCTGGACTGATACTGACACTGAGGCGCGAAAGCGTGGGTAGCGAACAGGATTAG	Bacteria	Proteobacteria	Gammaproteobacteria	Pseudomonadales	Halomonadaceae	Halomonas	115	0	0	0	0	0	0	0	0	0	0	0	0	0	0	0	0	0	0	0	0	0	0	0	0	0	0	0	0	0	0	0	0	0	0	0	0	0	0	36	0	0
ASV01410	GTAATACGGGGGGTCCAAGCGTTATTCGGAATTATTGGGCGTAAAGCGCATGTAGGCGGTTGGGTATGTCAGATGTGAAAGCCCGGGGCTTAACCCCGGAAGTGCATTTGAAACTGCCTGGCTTGAGTCTCGGAGAGGAAGGTGGAATTCCCAGTGTAGAGGTGGAATTCGTAGATATTGGGAGGAACACCGGTGGCGAAAGCGACCTTCTGGACGATGACTGACGCTCAGATGCGAAAGCGTGGGTAGCAAACAGGATTAG	Bacteria	Rs-K70 termite group	NA	NA	NA	NA	134	0	0	0	0	0	0	0	0	0	0	0	0	0	0	0	0	0	0	0	0	0	0	0	0	0	0	0	0	0	0	0	0	0	0	0	0	0	0	0	57	0
ASV01416	GTAATACGTAGGACCCAAGCGTTGTCCGGATTTACTGGGTATAAAGGGTGCGCAGGCGGTCGAGTGCGTCAGAGGTGAAATATCCGGGCTTAACCCGGAGGGTGCCTTTGATACGGCTTGACTTGAGTCCGAGAGAGGGTGATGGAATTCCTGGTGTAGCGGTGAAATGCGTAGATATCAGGAGGAACACCGGTGGCGAAGGCGGTCACCTGGCTCGGCACTGACGCTCAGGCACGAAAGCGCGGGGATCAAACAGGATTAG	Bacteria	Bacteroidota	Kapabacteria	Kapabacteriales	NA	NA	145	0	0	0	25	0	66	0	0	0	0	0	0	0	0	0	0	16	0	10	0	0	0	0	0	0	0	0	0	0	0	0	0	0	0	0	0	0	0	28	0	0
ASV01417	GTAATACGGAGGGTGCGAGCGTTAATCGGAATTACTGGGCGTAAAGGGTACGTAGGCGGCTTGATAAGTCAGATGTGAAATCCCCGGGCTTAACCTGGGAACTGCATTTGAAACTGTCTGGCTAGAGTGAGTGAGAGGTTAGTGGAATTCAAGGCGTAGCGGTGAAATGCGTAGAGGTCTTGAGGAACATCAGTGGCGAAGGCGACTAACTGGCACTACACTGACGCTGAGGTACGAAAGCGTGGGGAGCGAACAGGATTAG	Bacteria	Proteobacteria	Gammaproteobacteria	Gammaproteobacteria Incertae Sedis	Unknown Family	Marinicella	151	0	0	0	0	0	0	0	0	0	0	0	0	0	0	0	0	0	0	0	0	0	0	0	0	0	0	0	0	0	0	0	0	0	0	0	0	0	0	0	0	0
ASV01419	GTAATACGTAGGGGGCTAGCGTTATCCGGAATTACTGGGCGTAAAGGGTGCGTAGGTGGTTTCTTAAGTCAGAGGTGAAAGGCTACGGCTCAACCGTAGTAAGCCTTTGAAACTGGGAAACTTGAGTGCAGGAGAGGAGAGTGGAATTCCTAGTGTAGCGGTGAAATGCGTAGATATTAGGAGGAACACCAGTTGCGAAGGCGGCTCTCTGGACTGTAACTGACACTGAGGCACGAAAGCGTGGGGAGCAAACAGGATTAG	Bacteria	Firmicutes	Clostridia	Peptostreptococcales-Tissierellales	Peptostreptococcaceae	Romboutsia	125	0	0	0	0	0	0	0	0	0	0	0	12	0	0	0	0	0	0	0	0	0	0	0	0	0	0	0	0	0	0	0	0	0	0	0	107	0	0	0	0	0
ASV01433	GTAATACGTAGGGGGCAAGCGTTATCCGGAATTACTGGGCGTAAAGGGTGCGTAGGTGGCCTGACAAGTCAGGGGTCAAAGGCAACGGCTCAACCGTTGTAAGCCCCTGAAACTGTCGGGCTTGAGTTCAGGAGAGGAAAGCGGAATTCCAAGTGTAGCGGTGAAATGCGTAGATATTTGGAGGAACACCAGTGGCGAAGGCGGCTTTCTGGACTGATACTGACACTGAGGCACGAAAGCGTGGGGAGCAAACAGGATTAG	Bacteria	Firmicutes	Clostridia	Peptostreptococcales-Tissierellales	Peptostreptococcaceae	Proteocatella	149	0	0	0	0	0	0	0	0	0	0	0	0	0	0	0	0	27	0	0	0	0	0	0	0	0	0	0	0	0	0	0	0	0	0	0	0	0	0	0	0	0
ASV01434	GTAATACGAAGGGGGCTAGCGTTGCTCGGAATTACTGGGCGTAAAGGGCGCGTAGGCGGATCGTTAAGTCAGAGGTGAAATCCCGGAGCTCAACTTCGGAATTGCCTTTGATACTGGCGATCTTGAGTGTGAGAGAGGTATGTGGAACTCCGAGTGTAGAGGTGAAATTCGTAGATATTCGGAAGAACACCAGTGGCGAAGGCGACATACTGGCTCATTACTGACGCTGAGGCGCGAAAGCGTGGGGAGCAAACAGGATTAG	Bacteria	Proteobacteria	Alphaproteobacteria	Caulobacterales	Caulobacteraceae	Brevundimonas	126	0	0	0	0	0	0	0	0	0	0	0	0	0	0	0	0	0	0	0	0	0	0	0	0	0	0	0	0	0	0	0	0	0	126	0	0	0	0	0	0	0
ASV01436	GTAATACGGAGGATCCAAGCGTTATCCGGATTTATTGGGTTTAAAGGGTGCGTAGGCGGTCATTTAAGTCAGCGTTGAAAGTTTTCGGCTCAACCGGAAAATTGGCATTGAAACTGGATGACTTGAGTGTAAATGAAGTGGGCGGAATTCGTTGTGTAGCGGTGAAATGCATAGATATAACGAAGAACTCCGATTGCGAAGGCAGCTCACTAACATACAACTGACGCTGATGCACGAAAGCGTGGGGATCAAACAGGATTAG	Bacteria	Bacteroidota	Bacteroidia	Bacteroidales	NA	NA	148	0	0	0	0	0	0	0	0	0	7	0	0	0	0	0	0	0	0	0	0	0	0	0	141	0	0	0	0	0	0	0	0	0	0	0	0	0	0	0	0	0
ASV01443	GTAATACGTAGGGGGCAAGCGTTGTCCGGAATTATTGGGCGTAAAGCGCGCGCAGGCGGTTTCTTAAGTCTGATGTGAAAGCCCACGGCTCAACCGTGGAGGGTCATTGGAAACTGGGGAACTTGAGGACAGAAGAGGAGAGTGGAATTCCACGTGTAGCGGTGAAATGCGTAGATATGTGGAGGAACACCAGTGGCGAAGGCGACTCTCTGGTCTGTTTCTGACGCTGAGGTGCGAAAGCGTGGGTAGCAAACAGGATTAG	Bacteria	Firmicutes	Bacilli	Bacillales	Bacillaceae	Halobacillus	148	0	0	0	0	0	0	0	14	0	0	0	0	0	0	0	0	0	0	0	0	0	0	0	0	0	0	0	0	0	0	0	0	0	0	0	0	0	0	0	0	0
ASV01445	GTAATACGGAGGGTGCAAGCGTTGTCCGGATTTATTGGGTTTAAAGGGTGCGCAGGCGGTGCGTTAAGTCAGTGGTGAAATCCCTCAGCTCAACTGAGGAACTGCCATTGATACTGGCGTACTTGAGTACGGACGAGGTAGGCGGAATTTATGGTGTAGCGGTGAAATGCATAGATACCATAAAGAACACCGATAGCGAAGGCAGCTTACTAGACCGTAACTGACGCTCATGCACGAAAGCGTGGGGAGCGAACAGGATTAG	Bacteria	Bacteroidota	Bacteroidia	Cytophagales	Cyclobacteriaceae	NA	138	0	0	0	0	0	58	0	0	0	0	0	0	0	0	0	0	11	0	0	0	0	0	0	0	0	0	0	0	0	0	0	0	0	0	0	0	0	0	18	0	0
ASV01446	GTAATACGAAGGGGGCTAGCGTTGCTCGGAATTACTGGGCGTAAAGGGAGCGTAGGCGGACATTTAAGTCAGGGGTGAAATCCCGAGGCTCAACCTCGGAACTGCCTTTGATACTGGATGTCTTGAGTGTGAGAGAGGTGAGTGGAACTCCGAGTGTAGAGGTGAAATTCGTAGATATTCGGAAGAACACCAGTGGCGAAGGCGACTCACTGGCTCATTACTGACGCTGAGGCTCGAAAGCGTGGGGAGCAAACAGGATTAG	Bacteria	Proteobacteria	Alphaproteobacteria	Caulobacterales	Caulobacteraceae	Brevundimonas	148	0	0	0	0	0	0	0	0	0	0	0	0	0	0	0	0	0	0	0	0	0	0	0	0	0	0	0	0	0	0	0	0	0	0	0	106	0	0	0	0	0
ASV01450	GTAATACGTAGGTGGCAAGCGTTGTCCGGAATTATTGGGCGTAAAGCGCGCGCAGGTGGTTCCAAAAGTCTGATGTGAAAGCCCCCGGCTCAACCGGGGAGGGTCATTGGAAACTGGGGAACTTGAGTGCAGGAGAGGAAAGTGGAATTCCACGTGTAGCGGTGAAATGCGTAGATATGTGGAGGAACACCAGTGGCGAAGGCGACTTTCTGGCCTGTAACTGACACTGAGGCGCGAAAGCGTGGGGAGCAAACAGGATTAG	Bacteria	Firmicutes	Bacilli	Bacillales	Planococcaceae	Jeotgalibacillus	133	0	0	0	0	0	0	0	16	0	0	0	0	0	0	0	0	0	6	0	0	0	0	0	0	0	0	0	0	0	0	0	0	0	0	0	0	0	0	0	0	0
ASV01454	GTAATACGGAGGGGGCTAGCGTTGTTCGGAATTACTGGGCGTAAAGCGCACGTAGGCGGACGGACAAGTCAGAGGTGAAATCCCAGGGCTCAACCTTGGAACTGCCTTTGAAACTTTCTGTCTTGAGGTCGAGAGAGGTGAGTGGAATTCCGAGTGTAGAGGTGAAATTCGTAGATATTCGGAGGAACACCAGTGGCGAAGGCGGCTCACTGGCTCGATACTGACGCTGAGGTGCGAAAGCGTGGGGAGCAAACAGGATTAG	Bacteria	Proteobacteria	Alphaproteobacteria	Rhodobacterales	Rhodobacteraceae	Rhodobacter	146	0	0	0	0	0	0	0	0	0	0	0	0	0	0	0	0	0	0	0	0	0	0	8	0	0	0	0	0	0	0	0	0	0	0	0	0	0	0	0	0	0
ASV01455	GTAATACGTAGGGGACAAGCGTTGTCCGGATTTACTGGGCGTAAAGGGCACGCAGGCGGTTTTTTAAGTCAGATGTGAAAGGTACCGGCTCAACCGGTGACATGCATTTGAAACTGAAAGACTTGAGTATTGGAGAGGCAAGTGGAATTCCTAGTGTAGCGGTGAAATGCGTAGATATTAGGAGGAACACCGGTGGCGAAGGCGGCTTGCTGGACAAATACTGACGCTGAGGTGCGAAAGCGTGGGGAGCAAACAGGATTAG	Bacteria	Firmicutes	Clostridia	Eubacteriales	Eubacteriaceae	Acetobacterium	133	4	0	0	0	0	0	0	0	0	0	0	0	0	0	0	0	0	0	0	0	0	0	0	0	0	0	0	0	0	32	0	0	0	0	0	0	0	0	0	0	0
ASV01457	GTAATACATAGGTCACAAGCATTATCCGGATTTATTGGGTGTAAAGAAAGCGCAGGTGGAATGAAAAGTCTATTGTCAAAAGCAGTTGCTTAACAATTGTTTGCAGTAGAAACTTTCATTCTAGAATGTATTTGGAAGTTTCGGAATTCAATATGGAGCGGTGGAATGTGTAGATATATTCAGGAACACCAGAGGCGAAGGCGGAAACTTAAGATACTATTGACACTAAGGCTTGAAAGCGTGGGGAGCAAATGGGATTAG	Bacteria	Firmicutes	Bacilli	Mycoplasmatales	Mycoplasmataceae	Mycoplasma	145	0	0	0	0	0	0	0	0	0	0	0	0	0	0	0	0	0	0	0	0	0	0	0	0	0	0	0	0	0	0	0	0	0	0	0	0	0	0	0	0	0
ASV01459	GTAATACGGAGGGTGCAAGCGTTATCCGGATTTATTGGGTTTAAAGGGTCCGTAGGCGGAATACTAAGTCAGTGGTGAAATCCTGCAGCTCAACTGTAGAATTGCCATTGATACTGGTTTTCTTGAATATGTGCGAAGTGGGCGGAATATGACATGTAGCGGTGAAATGCTTAGATATGTCATAGAACACCGATTGCGAAGGCAGCTCACTAGTCCATTATTGACGCTGAGGGACGAAAGCGTGGGGATCAAACAGGATTAG	Bacteria	Bacteroidota	Bacteroidia	NA	NA	NA	126	0	0	0	0	0	0	0	0	0	0	0	0	0	0	0	0	85	0	6	0	0	0	0	0	0	0	0	0	0	0	0	0	0	0	0	0	0	0	27	0	0
ASV01464	GTAATACGGAGGGTGCAAGCATTAATCGGATTTATTGGGTGTAAAGAGCGCGTAGGCGGGTCAGCAAGTCAGATGTGAAATTCCGGAACTCAATTCCGGAGCTGCATTTGAAACTACTGATCTTGAGGATAGACGGAGAAAACGGAATTCCACATGTAGCGGTGAAATGCGTAGATATGTGGAAGAACACCGGTGGCGAAGGCGGTTTTCTAGTTTATTCCTGACGCTGAGGCGCGAGAGCAAGGGTAGCAAACAGGATTAG	Bacteria	Verrucomicrobiota	Chlamydiae	Chlamydiales	Simkaniaceae	NA	144	0	0	0	0	0	21	0	0	0	36	0	0	0	0	0	0	0	0	0	0	3	0	16	0	10	0	14	16	0	0	0	0	0	0	0	0	0	0	0	0	0
ASV01470	GTAATACGTAGGTGGCAAGCGTTGTCCGGATTTACTGGGCGTAAAGGATGCGTAGGTGGATATTTAAGTGGGATGTGAAATACCCGGGCTCAACTTGGGTGCTGCATTCCAAACTGGATATCTAGAGTGCAGGAGAGGAAAGTGGAATTCCTAGTGTAGCAGTGAAATGCGTAGATATTAGGAGGAACACCAGTGGCGAAGGCGGCTTTCTGGACTGTAACTGACACTGAGGCATGAAAGCGTGGGGAGCAAACAGGATTAG	Bacteria	Firmicutes	Clostridia	Clostridiales	Clostridiaceae	Clostridium sensu stricto 8	129	0	0	0	0	0	51	0	0	0	0	0	0	0	0	0	0	0	0	0	0	0	0	0	0	0	0	0	0	0	0	0	0	0	0	0	0	0	0	38	32	0
ASV01471	GTAATACGTAGGGTGCAAGCGTTAATCGGAATTACTGGGCGTAAAGCGTGCGCAGGCGGTTATGCAAGACAGAGGTGAAATCCCCGGGCTCAACCTGGGAACTGCCTTTGTGACTGCATAGCTAGAGTACGGTAGAGGGGGATGGAATTCCGCGTGTAGCAGTGAAATGCGTAGATATGCGGAGGAACACCGATGGCGAAGGCAATCCCCTGGACCTGTACTGACGCTCATGCACGAAAGCGTGGGGAGCAAACAGGATTAG	Bacteria	Proteobacteria	Gammaproteobacteria	Burkholderiales	Comamonadaceae	NA	143	0	0	0	0	0	0	0	0	0	0	0	0	0	0	0	0	0	0	0	0	0	0	0	0	0	0	0	0	0	0	0	0	0	0	25	0	0	0	0	0	80
ASV01484	GTAAGACGGAGGATCCAAGCGTTGTCCGGATTTACTGGGTTTAAAGGGTGCGTAGGCGGACGATTAAGTCAGTGGTGAAAGCCTGCAGCTTAACTGCAGAAGTGCCACTGAAACTGGTTGTCTTGAGTACGGTTGAGGTTGTTGGAATGCATCATGTAGCGGTGAAATGCTTAGATATGATACAGAACACCAATTGCGAAGGCAGACAACTAAGCCGTAACTGACGCTGAGGCACGAAAGCGTGGGGAGCAAACAGGATTAG	Bacteria	Bacteroidota	Bacteroidia	Sphingobacteriales	NS11-12 marine group	NA	117	0	0	0	0	0	0	0	0	0	0	0	0	0	0	0	0	0	0	0	0	0	0	0	0	0	0	0	0	0	0	0	0	0	0	0	0	0	0	0	0	0
ASV01487	GTAATACGAAGGGGGCAAGCGTTGTTCGGAATTACTGGGCGTAAAGGGAGTGTAGGTGGACAGATAAGATAGGGGTGAAATCCCGGGGCTCAACCTCGGAATTGCCTTTATTACTATCGGTCTAGAATTATAGAGAGGATAGTGGAATACCCAGTGTAGAGGTGAAATTCGTAGATATTGGGTAGAACACCGGTGGCGAAGGCGACTATCTGGCTATATATTGACACTGAGGCTCGAAAGCATGGGGATCAAACAGGATTAG	Bacteria	Proteobacteria	Alphaproteobacteria	Rhodospirillales	NA	NA	120	0	0	0	0	0	0	0	0	0	0	0	0	0	0	0	0	0	0	0	0	0	0	0	0	0	0	0	0	0	62	0	0	0	0	0	0	0	0	0	0	0
ASV01489	GTAATACGTAGGGTGCGAGCGTTGTCCGGAATTACTGGGCGTAAAGAGCTCGTAGGCGGTTTGTCACGTCGTCTGTGAAATCCTAGGGCTTAACCCTGGACGTGCAGGCGATACGGGCTGACTTGAGTACTACAGGGGAGACTGGAATTTCTGGTGTAGCGGTGGAATGCACAGATATCAGGAAGAACACCGATGGCGAAGGCAGGTCTCTGGGTAGTAACTGACGCTGAGGAGCGAAAGCATGGGTAGCGAACAGGATTAG	Bacteria	Actinobacteriota	Actinobacteria	Corynebacteriales	Corynebacteriaceae	Lawsonella	101	0	0	0	0	0	0	0	0	0	0	0	0	0	0	0	0	0	0	0	0	0	0	0	0	0	0	0	0	0	0	0	0	0	0	35	0	0	0	0	0	43
ASV01498	GTAATACGGAGGGTGCAAGCGTTATCCGGAATCACTGGGCGTAAAGGGCGCGTAGGCGGTTTGTTAAGTCCGATGTTAAAGACCGAGGCTCAACCTCGACACGGCGTTGGATACTGGCGAGCTGGACGGTTGGAGAGGAAGGTAGAATTACCAGTGTAGCGGTGGAATGCGTAGATACTGGTAGGAATACCCATTGCGAAGGCAGCCTTCTGGACAACACGTGACGCTGAGGCGCGAAAGTGTGGGGAGCAAACCGGATTAG	Bacteria	Deinococcota	Deinococci	Deinococcales	Trueperaceae	Truepera	138	0	0	0	0	0	0	0	0	0	0	0	0	0	0	0	0	0	0	0	0	0	0	0	0	0	0	0	0	0	0	0	0	0	0	0	0	0	0	0	0	0
ASV01500	GTAAGACGGAGGATGCAAGCGTTATCCGGAATTATTGGGCGTAAAGCGTCCGCAGGCGGTTTCGTAAGTCTGTCTTTAAAGAGTGGAGCTTAACTCCATAAAGGGGATGGAAACTGCGAGACTAGAGGTAGGTAGGGGTAGAAGGAATTCCCAGTGTAGCGGTGAAATGCGTAGATATTGGGAAGAACACCAGCAGCGAAGGCGTTCTACTGGACCAAACCTGACGCTCATGGACGAAAGCTAGGGGAGCGAAAGGGATTAG	Bacteria	Cyanobacteria	Cyanobacteriia	Limnotrichales	Limnotrichaceae	Limnothrix	137	0	0	0	0	0	0	0	0	0	0	0	0	0	0	0	0	0	0	0	0	0	0	0	0	0	0	0	0	128	0	0	0	0	0	0	0	0	0	0	0	0
ASV01503	GTAATACGGAGGGTGCCAGCGTTAATCGGAATTACTGGGCGTAAAGCGCAAGCAGGAGGTTTGTTAAGTCAGATGTGAAAGCCCGGGGCTCAACCTCGGAAATGCATTTGAAACTGGCAGACTAGAGTAGTGTAGAGGGGGGTAGAATTTCAGGTGTAGCGGTGAAATGCGTAGAGATCTGTAGGAATACCGGTGGCGAAGGCGGCCCCCTGGACATATACTGACTCTCAGTTGCGAAAGCGTGGGGAGCAAACAGGATTAG	Bacteria	Proteobacteria	Gammaproteobacteria	Enterobacterales	Vibrionaceae	Vibrio	136	0	0	0	0	0	0	0	0	0	0	0	0	0	0	0	0	0	0	0	0	0	0	0	0	0	0	0	0	0	0	0	0	0	0	0	0	0	0	0	0	0
ASV01507	GTAATACGAATGGGGCAAGCGTTGTTCGGAATCACTGGGCGTAAAGCGTGTGTAGGCGGTGTATCAAGTCAGGAGTGAAATCCCAGGGCTCAACCCTGGAATTGCTCTTGAAACTGATACGCTAGAGTCCCGGAGAGGTTAGCAGAATTCCGAGTGTAGAGGTGAAATTCGCAGATATTCGGAGGAATACCAGTGGCGTAAGCGGCTAACTGGACGGGCACTGACGCTGAGACACGAAAGCGTGGGGATCAAACAGGATTAG	Bacteria	Proteobacteria	Alphaproteobacteria	Micavibrionales	NA	NA	136	0	0	0	0	0	0	0	0	0	0	0	0	0	0	0	0	0	0	0	0	0	0	0	0	0	0	0	0	0	0	0	0	0	136	0	0	0	0	0	0	0
ASV01511	GTAATACGGAGGGGGCTAGCGTTGTTCGGAATTACTGGGCGTAAAGCGCACGTAGGCGGCTTTGTAAGTTAGAGGTGAAAGCCTGGAGCTCAACTCCAGAATTGCCTTTAAGACTGCATCGCTTGAATCCAGGAGAGGTGAGTGGAATTCCGAGTGTAGAGGTGAAATTCGTAGATATTCGGAAGAACACCAGTGGCGAAGGCGGCTCACTGGACTGGTATTGACGCTGAGGTGCGAAAGCGTGGGGAGCAAACAGGATTAG	Bacteria	Proteobacteria	Alphaproteobacteria	Sphingomonadales	Sphingomonadaceae	Sphingomonas	135	0	0	0	0	0	0	0	0	0	0	0	0	0	0	0	0	0	0	0	0	0	0	0	0	0	0	0	0	0	0	0	0	0	0	0	0	0	0	0	0	0
ASV01514	GTAATACGTAGGGGGCAAGCGTTATCCGGAATTATTGGGCGTAAAGAGTGCGTAGGTGGTCTTGTAAGCGCAGGGTGAAAGGCTATGGCTCAACCATAGTAAGCCTTGCGAACTGCAAGACTTGAGTGCAGGAGAGGAGAGTGGAATTCCTAGTGTAGCGGTGAAATGCGTAGATATTAGGAGGAACATCAGTGGCGAAGGCGACTCTCTGGACTGTAACTGACACTGAGGCACGAAAGCGTGGGGAGCAAACAGGATTAG	Bacteria	Firmicutes	Clostridia	Peptostreptococcales-Tissierellales	Anaerovoracaceae	NA	135	0	0	0	0	0	0	0	0	0	0	0	0	0	0	0	0	0	0	0	0	0	0	0	0	0	0	0	0	0	0	0	0	0	0	44	0	0	0	0	25	0
ASV01517	GTAATACGGAGGGTGCAAGCGTTATCCGGATTCATTGGGTTTAAAGGGTGCGTAGGCGGAACGTTAAGTCAGTGGTGAAATCCTGCAGCTCAACTGTAGACTTGCCATTGATACTGGCGTTCTTGAGTGCGCTTGAAGTAGGCGGAATGTGTCGTGTAGCGGTGAAATGCTTAGATATGACACAGAACACCAATTGCGAAGGCAGCTTACTAAGGCGATACTGACGCTGAGGCACGAAAGCGTGGGGATCAAACAGGATTAG	Bacteria	Bacteroidota	Bacteroidia	Flavobacteriales	NS9 marine group	NA	133	0	0	7	21	0	0	0	0	0	0	0	0	0	0	0	0	54	0	0	0	0	0	0	0	0	0	0	0	0	0	0	0	0	0	0	0	0	4	47	0	0
ASV01525	GTAATACGGAGGATCCAAGCGTTATCCGGATTTATTGGGTTTAAAGGGTGCGTAGGCTGTTTTGTAAGTTAGAGGTGAAATCCCGTGGCTCAACCACGGTTGGTCCTCTGATACTGCAAGACTGGCGAGTAGATGCTGTAGGCGGAATGTGTAGTGTAGCGGTGATATGCTTAGATATTACACAGAACACCGATTGCGAAGGCAGCTTACAAATCTATTTCGGACGCTGAGGCACGAAAGCGTGGGGAGCAAACAGGATTAG	Bacteria	Bacteroidota	Bacteroidia	Bacteroidales	Rikenellaceae	Alistipes	126	0	0	0	0	0	0	0	0	0	0	0	0	0	0	0	0	0	0	0	0	0	0	0	0	0	0	0	0	0	0	0	0	0	0	0	0	0	0	0	0	0
ASV01531	GTAATACGTAGGGTCCAAGCGTTAATCGGAATTACTGGGCGTAAAGCGTGCGCAGGCGGTTGTGCAAGACCGATGTGAAATCCCCGGGCTTAACCTGGGAATTGCATTGGTGACTGCACGGCTAGAGTGTGTCAGAGGGGGGTAGAATTCCACGTGTAGCAGTGAAATGCGTAGAGATGTGGAGGAATACCGATGGCGAAGGCAGCCCCCTGGGATAACACTGACGCTCATGCACGAAAGCGTGGGGAGCAAACAGGATTAG	Bacteria	Proteobacteria	Gammaproteobacteria	Burkholderiales	Burkholderiaceae	Ralstonia	131	0	0	0	0	0	0	0	0	0	0	0	0	0	0	0	0	0	0	0	0	0	0	0	0	0	0	0	0	0	0	0	0	0	0	0	0	0	0	0	0	0
ASV01533	GTAATACGAAGGGTGCAAGCGTTACTCGGAATTACTGGGCGTAAAGCGTGCGTAGGTGGTTTGTTAAGTCTGATGTGAAAGCCCTGGGCTCAACCTGGGAATTGCATTGGATACTGGCAGGCTAGAGTGCGGTAGAGGATGGCGGAATTCCTGGTGTAGCAGTGAAATGCGTAGAGATCAGGAGGAACATCCGTGGCGAAGGCGGCCATCTGGACCAGCACTGACACTGAGGCACGAAAGCGTGGGGAGCAAACAGGATTAG	Bacteria	Proteobacteria	Gammaproteobacteria	Xanthomonadales	Xanthomonadaceae	Luteimonas	131	0	0	0	0	0	0	0	0	0	0	0	0	0	0	0	0	0	0	0	0	0	0	0	0	0	0	0	0	0	0	0	0	0	114	0	0	0	0	0	0	0
ASV01537	GTAATACGTAGGGTGCAAGCGTTGTCCGGATTTATTGGGCGTAAAGAGCTCGTAGGCGGTTTGTCGCGTCGGATGTGAAAACCTATGGCTTAACCATGGGCCTGCATTCGATACGGGCAAACTAGAGTTCGGTAGGGGAGACTGGAACTCCTGGTGTAGCGGTGAAATGCGCAGATATCAGGAAGAACACCGGTGGCGAAGGCGGGTCTCTGGGCCGATACTGACGCTGAGGAGCGAAAGCGTGGGGAGCAAACAGGATTAG	Bacteria	Actinobacteriota	Actinobacteria	NA	NA	NA	110	0	0	0	0	0	0	0	0	0	0	0	0	0	0	0	0	0	0	0	0	0	0	0	0	0	0	0	0	0	0	0	0	0	0	0	23	0	0	0	0	0
ASV01538	GTAATACAGAGGGTGCAAGCGTTAATCGGATTTACTGGGCGTAAAGCGCGCGTAGGTGGCTAATTAAGTCAAATGTGAAATCCCCGAGCTTAACTTGGGAATTGCATTCGATACTGGTTAGCTAGAGTATGGGAGAGGATGGTAGAATTCCAGGTGTAGCGGTGAAATGCGTAGAGATCTGGAGGAATACCGATGGCGAAGGCAGCCATCTGGCCTAATACTGACACTGAGGTGCGAAAGCATGGGGAGCAAACAGGATTAG	Bacteria	Proteobacteria	Gammaproteobacteria	Pseudomonadales	Moraxellaceae	Acinetobacter	113	0	0	0	0	0	0	0	0	0	0	0	0	0	0	0	0	0	0	0	0	0	0	0	0	0	0	0	0	0	0	0	0	0	39	0	0	0	0	0	0	24
ASV01542	GTAATACGGAGGGTGCAAGCGTTAATCGGAATCACTGGGCGTAAAGCGCGCGTAGGCGGCCTTATAAGTCAGGGGTGAAATCCCACGGCTCAACCGTGGAACTGCCCTTGATACTGTTTGGCTGGAGTCTGTGAGAGGGTAGTGGAATTCCAGGTGTAGGAGTGAAATCCGTAGATATCTGGAGGAACATCAGTGGCGAAGGCGACTACCTGGTGCAGTACTGACGCTGAGGTGCGAAAGCGTGGGGATCAAACAGGATTAG	Bacteria	Desulfobacterota	Desulfovibrionia	Desulfovibrionales	Desulfovibrionaceae	Desulfovibrio	129	0	0	0	0	0	0	0	0	0	0	0	0	0	0	0	0	0	0	0	0	0	0	0	0	0	0	0	0	0	0	0	0	0	0	0	57	0	0	0	0	0
ASV01552	GTAATACGGAGGATGCGAGCGTTATCCGGATTTATTGGGTTTAAAGGGAGCGTAGGTGGAAAGTTAAGTCAGTTGTGAAAGTTTGCGGCTCAACCGTAAAATTGCAATTGATACTGGCTTTCTTGAGTACAGTAGAGGTGGGCGGAATTCGTGGTGTAGCGGTGAAATGCTTAGATATCACGAAGAACTCCGATTGCGAAGGCAGCTCACTGGACTGCAACTGACACTGAGGCTCGAAAGTGTGGGTATCAAACAGGATTAG	Bacteria	Bacteroidota	Bacteroidia	Bacteroidales	Bacteroidaceae	Bacteroides	106	0	0	0	0	0	0	0	0	0	0	0	0	0	0	0	0	0	0	0	0	0	0	0	0	0	0	0	0	0	29	0	8	0	0	0	0	0	0	0	0	0
ASV01554	GTAATACGGAGGGTGCGAGCGTTAATCGGAATTACTGGGCGTAAAGCGTGCGTAGGCGGTTCGGTCAGTCAGCCGTGAAAGCCCCGGGCTCAACCTGGGAACGGCGGTTGCGACGGCCGGACTGGAGTGGGCCAGAGGATCGTGGAATTCCGGGTGTAGCGGTGAAATGCGTAGAGATCCGGAGGAACACCGATGGCGAAGGCAGCGGTCTGGAGCCACACTGACGCTGAGGCACGACAGCGTGGGGAGCAAACAGGATTAG	Bacteria	Proteobacteria	Gammaproteobacteria	Competibacterales	Competibacteraceae	Candidatus Competibacter	128	30	0	0	0	0	56	36	0	0	0	0	0	0	0	0	0	0	0	6	0	0	0	0	0	0	0	0	0	0	0	0	0	0	0	0	0	0	0	0	0	0
ASV01559	GTAATACGGAGGGGGCTAGCGTTGTTCGGAATTACTGGGCGTAAAGCGCACGTAGGCGGATTGGAAAGTTGGGGGTGAAATCCCGGGGCTCAACCCCGGAACTGCCCTCAAAACTCCCAGTCTTGAGGTCGAGAGAGGTGAGTGGAATTCCGAGTGTAGAGGTGAAATTCGTAGATATTCGGAGGAACACCAGTGGCGAAGGCGGCTCACTGGCTCGATACTGACGCTGAGGTGCGAAAGCGTGGGGAGCAAACAGGATTAG	Bacteria	Proteobacteria	Alphaproteobacteria	Rhodobacterales	Rhodobacteraceae	NA	127	0	0	0	0	0	0	0	0	0	0	0	0	0	0	0	0	0	0	0	0	0	0	0	0	0	0	0	0	0	0	0	0	0	0	0	0	0	0	0	0	0
ASV01562	GTAATACGGAGGGGGTTAGCGTTGTTCGGAATTACTGGGCGTAAAGCGCACGTAGGCGGATCAGAAAGTTGGGGGTGAAATCCCAGGGCTCAACCCTGGAACGGCCTCCAAAACTCCTGGTCTTGAGTTCGAGAGAGGTGAGTGGAATTCCGAGTGTAGAGGTGAAATTCGTAGATATTCGGAGGAACACCAGTGGCGAAGGCGGCTCACTGGCTCGATACTGACGCTGAGGTGCGAAAGTGTGGGGAGCAAACAGGATTAG	Bacteria	Proteobacteria	Alphaproteobacteria	Rhodobacterales	Rhodobacteraceae	NA	127	0	0	0	0	0	0	0	0	0	0	0	0	0	0	0	9	0	0	5	0	0	0	0	0	0	0	0	0	0	0	0	0	0	0	0	0	0	0	0	0	0
ASV01565	GTAATACGTAGGTGGCAAGCGTTGTCCGGATTTACTGGGCGTAAAGGGAGCGTAGGCGGACTTTTAAGTGAGATGTGAAATACCCGGGCTTAACCTGGGTGCTGCATTTCAAACTGGAAGTCTAGAGTGCAGGAGAGGAGAATGGAATTCCTAGTGTAGCGGTGAAATGCGTAGAGATTAGGAAGAACACCAGTGGCGAAGGCGATTCTCTGGACTGTAACTGACGCTGAGGCTCGAAAGCGTGGGGAGCAAACAGGATTAG	Bacteria	Firmicutes	Clostridia	Clostridiales	Clostridiaceae	Clostridium sensu stricto 1	126	0	0	0	0	0	0	0	0	0	0	0	0	0	0	0	0	0	0	0	0	0	0	0	126	0	0	0	0	0	0	0	0	0	0	0	0	0	0	0	0	0
ASV01567	GTAATACGGAGGGTGCAAGCGTTAATCGGAATTACTGGGCGTAAAGCGTGCGCAGGCGGTCTGTTAAGCGAGATGTGAAAGCCCCGGGCTCAACCTGGGAACTGCATTTCGAACTGGCAGACTAGAGTCTTGTAGAGGGGGGTAGAATTCCAGGTGTAGCGGTGAAATGCGTAGAGATCTGGAGGAATACCGGTGGCGAAGGCGGCCCCCTGGACAAAGACTGACGCTCATGCACGAAAGCGTGGGGAGCAAACAGGATTAG	Bacteria	Proteobacteria	Gammaproteobacteria	Enterobacterales	Shewanellaceae	Shewanella	126	0	0	0	0	0	0	0	0	32	0	0	0	0	0	0	0	1	0	0	0	0	0	0	0	0	0	0	0	0	56	0	0	0	0	0	0	0	0	0	0	0
ASV01568	GTAATACGGAGGGTGCAAGCATTAATCGGATTTATTGGGCGTAAAGGGCGCGTAGGCGGTAAAGAAAGTCAGATGTGAAATTCTGGGGCTCAACCCCAGAGCTGCATTTGAAACTTCTTCACTTGAGGATAGGCGGAGAAAACGGAATTCCACATGTAGCGGTGAAATGCGTAGATATGTGGAAGAACACCGGTGGCGAAGGCGGTTTTCTAGCTTATTCCTGACGCTAAGGCGCGAAAGCAAGGGGAGCGAACAGGATTAG	Bacteria	Verrucomicrobiota	Chlamydiae	Chlamydiales	NA	NA	126	0	0	0	0	5	101	4	0	0	0	0	0	0	0	0	0	0	16	0	0	0	0	0	0	0	0	0	0	0	0	0	0	0	0	0	0	0	0	0	0	0
ASV01573	GTAATACGGAGGGTGCAAGCGTTAATCGGAATTACTGGGCGTAAAGCGCATGCAGGTGGTTTGTTAAGTCAGATGTGAAAGCCCTGGGCTCAACTTAGGAATCGCATTTGAAACTGACAAGCTAGAGTACTGTAGAGGGGGGGAGAATTTCAGGTGTAGCGGTGAAATGCGTAGAGATCTGAAGGAATACCGGTGGCGAAGGCGGCCCCCTGGACAGATACTGACACTCAGATGCGAAAGCGTGGGGAGCAAACAGGATTAG	Bacteria	Proteobacteria	Gammaproteobacteria	Enterobacterales	Vibrionaceae	Vibrio	125	0	0	0	0	0	0	0	125	0	0	0	0	0	0	0	0	0	0	0	0	0	0	0	0	0	0	0	0	0	0	0	0	0	0	0	0	0	0	0	0	0
ASV01575	GTAATACGTAGGGTGCAAGCGTTGTCCGGATTTATTGGGCGTAAAGAGCTCGTAGGCGGTCTGTCACGTCGGATGTGAAAACTTGGGGCTCAACCCCGAGCTTGCATTCGATACGGGCAGACTAGAGGATGGCAGGGGAGACTGGAATTCCTGGTGTAGCGGTGGAATGCGCAGATATCAGGAGGAACACCGGTGGCGAAGGCGGGTCTCTGGGCCATTTCTGACGCTGAGGAGCGAAAGCGTGGGGAGCAAACAGGATTAG	Bacteria	Actinobacteriota	Actinobacteria	NA	NA	NA	107	0	0	0	0	6	0	0	0	35	48	0	0	0	0	0	0	0	0	0	0	0	0	0	0	0	0	0	0	0	0	0	0	0	0	0	0	0	0	0	0	0
ASV01580	GTAATACGGAGGGTGCGAGCGTTGTTCGGAATTACTGGGCGTAAAGCGCGCGTAGGCGGCCATTTAAGTCATTTGTGAAAGTCCACGGCTCAACCGTGGAAGTGCATGTGAAACTGGGTGGCTTGAGTACTGGAGGGGGTGGTGGAATTCCCGGTGTAGAGGTGAAATTCGTAGATATCGGGAGGAATACCGGTGGCGAAGGCGACCACCTGGCCAGATACTGACGCTGAGGTGCGAAAGCGTGGGGAGCAAACAGGATTAG	Bacteria	Desulfobacterota	Desulfobulbia	Desulfobulbales	Desulfocapsaceae	Desulfofustis	124	0	0	0	0	5	98	8	0	0	0	0	0	0	0	0	0	10	0	0	0	0	0	0	0	0	0	0	0	0	0	0	0	0	0	0	0	0	0	0	0	0
ASV01582	GTAATACGAGAGGGGCAAGCGTTATTCGGAATGATTGGGCGTAAAGCGCCTGTAGGCGGTGATCAACTTGTCGGGGATGCAGCTCACAGGAATGCTGTGAACCACCCCGGGAGGTTGGTCGCTTGAGGCGGTCAGAGGAGCGTGGAATTCCTGGAGGAGCGGTAAAATGTGTTGAGCTCAGGAGGAACACCGATGGCGAAAGCAGCGCTCTGGGACCGACCTGACGTTGAGAGGCGAAAGCGTGGGGATCGAAAGGGATTAG	Bacteria	NA	NA	NA	NA	NA	124	2	0	0	0	0	18	0	0	0	0	0	0	0	0	0	0	0	0	0	0	0	0	0	0	0	0	0	0	0	0	0	0	0	0	0	0	23	0	0	0	0
ASV01592	GTAATACGGAGGGTGCAAGCGTTACTCGGAATCACTGGGCGTAAAGAGCGTGTAGGCGGATTAATAAGTCAGAAGTGAAATCCAATAGCTCAACTATTGAACTGCTTTTGAAACTGTTTATCTAGAATATGGGAGAGGTAGATGGAATTTCTGGTGTAGGGGTAAAATCCGTAGAGATCAGAAGGAATACCGATTGCGAAGGCGATCTACTGGAACATTATTGACGCTGAGACGCGAAAGCGTGGGGAGCAAACAGGATTAG	Bacteria	Campylobacterota	Campylobacteria	Campylobacterales	Arcobacteraceae	NA	123	0	0	0	0	0	0	0	0	0	0	0	0	0	0	0	0	0	0	0	0	0	0	0	0	0	0	0	0	0	0	0	0	0	0	0	0	0	0	0	0	0
ASV01596	GTAATACGTAGGGGGCAAGCGTTGTCCGGAATTATTGGGCGTAAAGCGCGCGCAGGCGGTCCTTTAAGTCTGATGTGAAAGCCCACGGCTCAACCGTGGAGGGTCATTGGAAACTGGAGGACTTGAGTGCAGGAGAGGAAAGTGGAATTCCACGTGTAGCGGTGAAATGCGTAGAGATGTGGAGGAACACCAGTGGCGAAGGCGACTTTCTGGCCTGTAACTGACGCTGAGGCGCGAAAGCGTGGGGAGCAAACAGGATTAG	Bacteria	Firmicutes	Bacilli	Bacillales	Bacillaceae	Tepidibacillus	122	0	0	0	0	0	86	36	0	0	0	0	0	0	0	0	0	0	0	0	0	0	0	0	0	0	0	0	0	0	0	0	0	0	0	0	0	0	0	0	0	0
ASV01597	GTAATACGTAGGGTGCGAGCGTTAATCGGAATTACTGGGCGTAAAGGGTGCGCAGGCGGCTTTGTAAGTCAGATGTGAAATCCCCGGGCTTAACCTGGGAATTGCGTTTGAAACTACAAGGCTAGAGTGTGGCAGAGGGAGGTGGAATTCCATGTGTAGCAGTGAAATGCGTAGAGATATGGAAGAACATCGATGGCGAAGGCAGCCTCCTGGGTTAACACTGACGCTCATGCACGAAAGCGTGGGGAGCAAACAGGATTAG	Bacteria	Proteobacteria	Gammaproteobacteria	Burkholderiales	Nitrosomonadaceae	Nitrosomonas	122	0	0	0	0	0	0	0	0	0	0	0	0	0	0	0	0	63	0	0	0	0	0	0	0	0	0	0	0	0	0	0	0	0	0	0	0	0	0	0	0	0
ASV01598	GTAATACGTAGGGGGCGAGCGTTGTCCGGATTTATTGGGCGTAAAGGGTGCGTAGGCGGCCTTGTAAGTCAGATGTGAAAGGCGTCGGCTCAACCGATGTAAGCATTTGAAACTGCAGGGCTTGAGTGCAGGAGAGGAGAATGGAATTCCTAGTGTAGCGGTGAAATGCGTAGATATTAGGAGGAACACCAGTGGCGAAGGCGATTCTCTGGACTGTAACTGACGCTGAGGCACGAAAGCGTGGGGAGCAAACAGGATTAG	Bacteria	Firmicutes	Clostridia	Peptostreptococcales-Tissierellales	NA	NA	116	0	0	0	0	0	30	10	0	0	0	0	0	0	0	0	0	0	0	0	0	0	0	0	0	0	0	0	0	0	0	0	0	0	0	0	0	0	0	20	0	56
ASV01610	GTAATACGGAGGGTGCAAACGTTGCTCGGAATCATTGGGCGTAAAGCGCACGTAGGCGGTTTCGCAAGTTGGATGTGAAAGCCCTGGGCTCAACCTAGGAAGTGCATCCAAAACTGCGGGACTTGAGTCCCAGAGGGGGTCGGAGAATTCCCGGTGTAGAGGTGAAATTCGTAGATATCGGGAGGAATACCAGTGGCGAAGGCGCCGACCTGGAGGGGTACTGACGCTGAGGTGCGAAAGCGTGGGGAGCAAACAGGATTAG	Bacteria	Myxococcota	Polyangia	Nannocystales	Nannocystaceae	NA	120	0	0	0	0	0	0	0	15	0	0	0	0	0	0	0	0	0	0	0	0	0	0	0	0	0	0	0	0	0	0	0	0	0	0	0	0	0	0	0	0	0
ASV01613	GTAATACAGAGGGTGCAAGCGTTAATCGGAATTACTGGGCGTAAAGCGCACGCAGGCGGTCATGTAAGTCGGGTGTGAAATCCCCGGGCTCAACCTGGGAACTGCATTCGAGACTGCATGGCTAGAGTACGGTAGAGGAGGGCGGAATTCCCGGTGTAGCGGTGAAATGCGTAGATATCGGGAGGAACATCAGTGGCGAAGGCGGCCCTCTGGACCAGTACTGACGCTCAGGTGCGAAAGCGTGGGGAGCAAACAGGATTAG	Bacteria	Proteobacteria	Gammaproteobacteria	PLTA13	NA	NA	113	10	0	0	0	0	46	0	0	0	0	0	0	0	0	0	0	12	0	0	0	0	0	0	0	0	0	0	0	0	0	0	0	0	0	0	0	0	0	17	28	0
ASV01623	GTAATACGTAGGTGGCAAGCGTTATCCGGATTTATTGGGCGTAAAGCGAGCGCAGGCGGTTTTTTAAGTCTGATGTGAAAGCCCTTGGCTCAACCAAGGAAGTGCATCGGAAACTGGAGAACTTGAGTGCAGAAGAGGACAGTGGAACTCCATGTGTAGCGGTGAAATGCGTAGATATATGGAAGAACACCAGTGGCGAAGGCGGCTGTCTGGTCTGTAACTGACGCTGAGGCTCGAAAGCATGGGTAGCGAACAGGATTAG	Bacteria	Firmicutes	Bacilli	Lactobacillales	Lactobacillaceae	Paucilactobacillus	119	0	0	0	0	0	0	0	0	0	0	0	0	0	0	0	0	0	0	0	0	0	0	0	0	0	0	0	0	0	0	0	0	0	0	0	0	0	0	0	0	0
ASV01631	GTAATACGTAGGGTGCAAGCGTTAATCGGAATTACTGGGCGTAAAGCGTGCGCAGGCGGTTATGTAAGACAGTTGTGAAATCCCCGGGCTCAACCTGGGAACTGCATCTGTGACTGCATAGCTAGAGTACGGTAGAGGGGGATGGAATTCCGCGTGTAGCAGTGAAATGCGTAGATATGCGGAGGAACACCGATGGCGAAGGCAATCCCCTGGACCTGTACTGACGCTCATGCACGAAAGCGTGGGGAGCAAACAGGATTAG	Bacteria	Proteobacteria	Gammaproteobacteria	Burkholderiales	Comamonadaceae	Variovorax	106	0	0	0	0	0	0	0	0	0	0	0	0	0	0	0	0	0	0	0	0	0	0	0	0	0	0	0	0	0	0	0	0	0	0	0	62	0	0	0	0	0
ASV01643	GTAATACGAGGGGTGCAAACGTTATTCGGAATTATTGGGCGTAAAGGGTGTGTAGACGGCTTATTAAGTCAATTGTTAAATCCTCCGGCCTAACCGGAGATCTGCGGTAGAAACTGATAAGCTAGAGGGTGGAAGAGAGAAGTGGAATTCTCGGAGTAGCGGTAAAATGCGTAGATCTCGAGAGGAACACCGATGGCGAAGGCAGCTTCTTGGTCCATTTCTGACGTTGAAACACGAAAGCGTGGGGAGCAAACAGGATTAG	Bacteria	Dependentiae	Babeliae	Babeliales	Vermiphilaceae	NA	113	0	0	0	0	25	76	8	0	0	0	0	0	0	0	0	0	2	0	2	0	0	0	0	0	0	0	0	0	0	0	0	0	0	0	0	0	0	0	0	0	0
ASV01645	GTAAGACGGAGGGTGCAAGCGTTGTTCGGAATTACTGGGCGTAAAGCGTACGTAGGCGGCGAATTAAGTCGAATGTTAAAGCCCGAGGCTCAACCTCGTGGATGCATTCGATACTGGTTTGCTAGAGGGTGATAGAGGAAAGCGGAATTCCGAGTGTAGCGGTGAAATGCGTAGATATTCGGAGGAACACCAGTAGCGTAGGCGGCTTTCTGGGTCACACCTGACGCTGAGGTACGAAAGCGTGGGGAGCAAACGGGATTAG	Bacteria	Cyanobacteria	Sericytochromatia	NA	NA	NA	116	0	0	0	0	0	0	0	0	0	0	0	0	0	0	0	0	0	0	0	0	0	0	0	0	0	0	0	0	0	0	0	0	0	0	0	0	0	0	0	0	0
ASV01646	GTAATACGGAGGGTGCAAGCGTTAATCGGAATTACTGGGCGTAAAGCGTGCGTAGGCGGTTGATTAAGTCAGATGTGAAAGCCCCGGGCTTAACCTGGGAACTGCATTTGATACTGGTTAACTAGAGTTTAATAGAGGGGAGTGGAATTTCAGGTGTAGCGGTGAAATGCGTAGATATCTGAAGGAACACCAGTGGCGAAGGCGACTCCCTGGATTAAAACTGACGCTGAGGTACGAAAGCGTGGGTAGCAAACAGGATTAG	Bacteria	Proteobacteria	Gammaproteobacteria	Methylococcales	Methylomonadaceae	Methylobacter	104	0	0	0	0	0	35	0	0	0	0	0	0	0	0	0	0	23	0	0	0	0	0	0	0	0	0	0	0	0	0	0	0	0	0	0	0	0	0	33	13	0
ASV01648	GTAATACATAGGTCGCAAGCATTATCCGGATTGATTGGGTGTAAAGCAAGCGTAGGCGGAATTGTAAGTCTATTGTCAAAAGCAACTGCTTAACAGTTGTTTGCAGTAGAAACTGCTTTTCTAGAATATATTTGGAAGTACTGGAATTCAATATGGAGCGGTGGAATGTGTTGATATATTGAGGAACACCAGAGGCGAAAGCGAGTACTTAGGATATTATTGACGCTGAGGCTTGAAAGCGTGGGGAGCAAATGGGATTAG	Bacteria	Firmicutes	Bacilli	Mycoplasmatales	Mycoplasmataceae	Mycoplasma	115	0	0	0	0	0	0	0	0	0	0	0	0	0	0	0	0	0	0	0	0	0	0	0	0	0	0	0	0	0	0	0	0	0	0	0	0	0	0	0	0	0
ASV01650	GTAATACGGAGGGTGCGAGCGTTGTCCGGATTTATTGGGTTTAAAGGGTGCGTAGGCGGCCTTATAAGTCAGCGGTGAAATACCCAGGCTCAACCTGGGGGGTGCCGTTGATACTGTATGGCTTGAGTACGTTCCGTGTACATGGAATTTATGGTGTAGCGGTGAAATGCATAGATACCATAAGGAACACCGATAGCGAAGGCATTGTACAGGGGCGTAACTGACGCTGAGGCACGAAAGCGTGGGTAGCGAACAGGATTAG	Bacteria	Bacteroidota	Bacteroidia	Cytophagales	Cyclobacteriaceae	Shivajiella	115	0	0	0	0	0	76	0	0	0	0	0	0	0	0	0	0	39	0	0	0	0	0	0	0	0	0	0	0	0	0	0	0	0	0	0	0	0	0	0	0	0
ASV01652	GTAATACGTAGGGTGCGAGCGTTGTCCGGAATTACTGGGCGTAAAGAGCTCGTAGGTGGTTTGTCGCGTTGTCCGTGAAATCTCACAACTCAATTGTGAGCGTGCGGGCGATACGGGCAGACTGGAGTACTGCAGGGGAGACTGGAATTCCTGGTGTAGCGGTGGAATGCGCAGATATCAGGAGGAACACCGGTGGCGAAGGCGGGTCTCTGGGCAGTAACTGACGCTGAGGAGCGAAAGCGTGGGGAGCGAACAGGATTAG	Bacteria	Actinobacteriota	Actinobacteria	Corynebacteriales	Mycobacteriaceae	Mycobacterium	108	0	0	0	0	0	57	0	0	0	0	0	0	0	0	0	0	0	0	0	0	0	0	0	0	0	0	0	11	0	0	0	0	0	0	0	0	0	0	0	0	0
ASV01655	GTAATACGTAGGTGGCAAGCGTTATCCGGAATTATTGGGCGTAAAGGGTGCGTAGGCGGTTTATTAAGTCTATGGTGAAAGTGCGGGGCTCAACCCCGTATGGCCATAGAAACTGGTAGACTTGAGTGCAGGAGAGGGCAATGGAATTCCATGTGTAGCGGTAAAATGCGTAGATATATGGAGGAACACCAGTGGCGAAGGCGGTTGCCTGGCCTGTAACTGACGCTGAAGCACGAAAGCGTGGGGAGCAAATAGGATTAG	Bacteria	Firmicutes	Bacilli	Erysipelotrichales	Erysipelotrichaceae	Erysipelothrix	101	0	0	0	0	0	0	0	0	0	0	0	0	0	0	0	0	0	0	0	0	0	0	0	0	0	0	0	0	0	0	0	0	0	0	0	0	0	0	0	0	0
ASV01663	GTAATACGGAGGGTGCAAGCGTTAATCGGAATTACTGGGCGTAAAGGGTGCGTAGGTGGTTTGGTAAGTTATCTGTGAAATCCCCGGGCTCAACCTGGGCAGGTCAGATAATACTGCTAGACTCGAGTATGGGAGAGGGTAGTGGAATTTCCGGTGTAGCGGTGAAATGCGTAGAGATCGGAAGGAACACCAGTGGCGAAGGCGGCTACCTGGCCCAATACTGACACTGAGGCACGAAAGCGTGGGGAGCAAACAGGATTAG	Bacteria	Proteobacteria	Gammaproteobacteria	Legionellales	Legionellaceae	Legionella	113	0	0	0	0	11	76	0	0	0	0	0	0	0	0	0	0	0	0	0	0	0	0	0	0	0	0	0	0	0	0	0	0	0	0	0	0	0	0	26	0	0
ASV01668	GTAATACGGAGGGTGCAAGCGTTGTTCGGAATCATTGGGCGTAAAGCGCGCGCAGGCGGCTTGCCAAGTCTGATGTGAAATCCCGGGGCTCAACCTCGGAACTGCATTGGAAACTGGTAGGCTTGAGTATGTGAGGGGTTAGTGGAATTCCTGGTGTAGGGGTGAAATCCGTAGAGATCAGGAGGAACACCGGTGGCGAAGGCGACTGACTGGAACATAACTGACGCTGAGGCGCGAAAGCGTGGGTAGCAAACAGGATTAG	Bacteria	Desulfobacterota	Desulfuromonadia	Bradymonadales	NA	NA	113	0	0	0	0	0	0	0	0	0	0	0	0	0	0	0	0	14	0	0	0	0	0	0	0	0	0	0	0	0	0	0	0	0	0	0	0	0	0	99	0	0
ASV01673	GTAATACGGAGGGTGCAAGCGTTAATCGGAATTACTGGGCGTAAAGCGCGCGTAGGTGGCTTGATAAGCCGGTTGTGAAAGCCCCGGGCTCAACCTGGGAACGGCATCCGGAACTGTCAGGCTAGAGTGCAGGAGAGGAAGGTAGAATTCCCGGTGTAGCGGTGAAATGCGTAGAGATCGGGAGGAATACCAGTGGCGAAGGCGGCCTTCTGGACTGACACTGACACTGAGGTGCGAAAGCGTGGGTAGCAAACAGGATTAG	Bacteria	Proteobacteria	Gammaproteobacteria	Pseudomonadales	Halomonadaceae	Halomonas	112	0	0	0	0	0	0	0	0	0	0	0	0	0	0	0	0	0	0	0	0	0	0	0	0	0	0	0	0	0	0	0	0	0	0	0	0	0	0	0	0	0
ASV01676	GTAATACGTAGGTGGCAAGCGTTGTCCGGATTTACTGGGCGTAAAGAGCGCGCAGGCGGCCAAGTCAGTCGAATGTGAAAGCCCCCGGCTCAACTGGGGAAGGTCATTCGATACTGCCTGGCTTGAAGATAGGAGAGGGAAGCGGAATTTCAGGTGTAGTGGTGAAATGCGTAGATATCTGAAGGAACACCAGTGGCGAAGGCGGCTTTCTGGCCTATTCTTGACGCTGAGGCGCGAAAGCTAGGGGAGCGAACGGGATTAG	Bacteria	Chloroflexi	KD4-96	NA	NA	NA	112	0	0	0	0	0	91	0	0	0	0	0	0	0	0	0	0	0	0	0	0	0	0	0	0	0	0	0	0	0	0	0	0	0	0	0	0	0	0	0	16	5
ASV01679	GTAATACGGAGGGTGCCAGCGTTAATCGGAATTACTGGGCGTAAAGCGCAAGCAGGAGGTTTGTTAAGTCAGATGTGAAAGCCCAGGGCTCAACCTAGGAGTTGCATTTGAAACTGACAAGCTAGAGTAGTGTAGAGGGGGGTAGAATTTCAGGTGTAGCGGTGAAATGCGTAGAGATCTGTAGGAATACCGGTGGCGAAGGCGGCCCCCTGGACATATACTGACTCTCAGTTGCGAAAGCGTGGGGAGCAAACAGGATTAG	Bacteria	Proteobacteria	Gammaproteobacteria	Enterobacterales	Vibrionaceae	Vibrio	111	0	0	0	0	0	0	0	0	0	0	0	0	0	0	0	0	0	0	0	0	0	0	0	0	0	0	0	0	0	0	0	0	111	0	0	0	0	0	0	0	0
ASV01681	GTAATACGAAGGGGGCTAGCGTTGTTCGGAATAACTGGGCGTAAAGCGCACGTAGGCGGATTGTTAAGTGAGGGGTGAAATCCCAGGGCTCAACCCTGGAACTGCCTTTCATACTGGCAATCTTGAGTTCGAGAGAGGTGAGTGGAATTCCGAGTGTAGAGGTGAAATTCGTAGATATTCGGAGGAACACCAGTGGCGAAGGCGGCTCACTGGCTCGATACTGACGCTGAGGTGCGAAAGCGTGGGGAGCAAACAGGATTAG	Bacteria	Proteobacteria	Alphaproteobacteria	Rhizobiales	Rhizobiaceae	NA	111	0	0	0	32	0	19	0	0	0	0	0	0	0	0	10	0	0	0	0	0	0	0	0	0	0	0	0	0	0	0	0	0	0	0	0	0	0	14	0	0	0
ASV01683	GTAATACGGAGGGTGCAAGCGTTGTCCGGAATCATTGGGTGTAAAGGGTGCGTAGGCGGGTTTTTAAGTCTGGGGTGAAAGGCTGCGGCTCAACCGTAGGATTGCCTTGGATACTGGAGACCTTGAGTGTAACAGAGGCCGGTAGAATTCGTGGTGTAGCGGTGAAATGCATAGATATCACGAAGAATACCAGTGGCGTAGGCGGCCGGCTGGGTTACAACTGACGCTGAGGCACGAGAGCGTGGGGAGCAAACAGGATTAG	Bacteria	Bacteroidota	Rhodothermia	Balneolales	Balneolaceae	CK06-06-Mud-MAS4B-21	111	0	0	0	0	0	0	0	0	0	0	0	0	0	0	0	0	8	9	80	0	4	0	0	0	10	0	0	0	0	0	0	0	0	0	0	0	0	0	0	0	0
ASV01684	GTAATACGGAGGGTGCGAGCGTTAATCGGAATTACTGGGCGTAAAGCGCGCGTAGGCGGCGTGATAAGCCGGTTGTGAAAGCCCCGGGCTCAACCTGGGAACGGCATCCGGAACTGTCAGGCTAGAGTGCAGGAGAGGAAGGTAGAATTCCCGGTGTAGCGGTGAAATGCGTAGAGATCGGGAGGAATACCAGTGGCGAAGGCGGCCTTCTGGACTGACACTGACGCTGAGGTGCGAAAGCGTGGGTAGCAAACAGGATTAG	Bacteria	Proteobacteria	Gammaproteobacteria	Pseudomonadales	Halomonadaceae	Halomonas	111	0	0	0	0	0	0	0	0	0	0	0	0	0	0	0	0	0	0	0	0	0	0	0	0	0	0	0	0	0	0	0	0	0	0	24	0	0	0	0	0	87
ASV01699	GTAATACATATGTCGCAAGCGTTATCCGGATTTATTGGGCGTAAAGCGCGTCTAGGCGGTTTACTAAGTCTGATGTGAAAATGCGGGGCCCAACTCCGTATTGCGTTGGAAACTGGTAGACTAGAGTACTGGAGAGGTGGGCGGAACTACAAGTGTAGAGGTGGAATTCGTAGATATTTGTAGGAATGCCGATGGAGAAGTCAGCTCACTGGACAGATACTGACGCTAAAGCGCGAAAGCGTGGGGAGCAAACAGGATTAG	Bacteria	Fusobacteriota	Fusobacteriia	Fusobacteriales	Fusobacteriaceae	Cetobacterium	110	0	0	0	0	0	110	0	0	0	0	0	0	0	0	0	0	0	0	0	0	0	0	0	0	0	0	0	0	0	0	0	0	0	0	0	0	0	0	0	0	0
ASV01701	GTAATACGGAGGGTGCAAGCGTTAATCGGAATTACTGGGCGTAAAGAGTGCGTAGGTGGTTGGATAAGTTATCTGTGAAATCCCTGGGCTTAACCTGGGCAGGTCAGATAATACTGTTTAACTCGAGTATGGGAGAGGGTAGTGGAATTTCCGGTGTAGCGGTGAAATGCGTAGAGATCGGAAGGAACACCAGTGGCGAAGGCGGCTACCTGGCCTAATACTGACACTGAGGCACGAAAGCGTGGGGAGCAAACAGGATTAG	Bacteria	Proteobacteria	Gammaproteobacteria	Legionellales	Legionellaceae	Legionella	109	0	0	0	0	0	0	0	4	65	40	0	0	0	0	0	0	0	0	0	0	0	0	0	0	0	0	0	0	0	0	0	0	0	0	0	0	0	0	0	0	0
ASV01706	GTAAGACGGAGGATGCAAGCGTTATCCGGAATGATTGGGCGTAAAGCGTCCGCAGGTGGCAGTTCAAGTCTGCTGTCAAAGACCGAGGCTTAACTTCGGGCAGGCAGTGGAAACTGAACAGCTAGAGTATGGTAGGGGCAGAGGGAATTCCCAGTGTAGCGGTGAAATGCGTAGAGATTGGGAAGAACATCGGTGGCGAAAGCGCTCTGCTGGACCAAAACTGACACTCAGGGACGAAAGCTAGGGGAGCGAATGGGATTAG	Bacteria	Cyanobacteria	Cyanobacteriia	Cyanobacteriales	Phormidiaceae	NA	108	0	0	0	0	0	0	0	0	0	0	0	0	0	0	0	0	0	0	0	0	0	0	0	0	0	0	0	0	77	0	0	0	0	0	0	0	0	0	0	0	0
ASV01711	GTAATACGGAGGGTGCAAGCGTTGTTCGGAATTATTGGGCGTAAAGCGCGTGCAGGCGGCTCGCTAAGTCTGATGTGAAAGCCCCGGGCTCAACCCGGGAAGTGCATTGGAAACTGGCGAACTTGAGTACGGGAGAGGGAAGTGGAATTCCGAGTGTAGGGGTGAAATCCGTAGATATTCGGAGGAACACCAGTGGCGAAGGCGGCTTCCTGGACCGATACTGACGCTGAGACGCGAAAGCGTGGGGAGCAAACAGGATTAG	Bacteria	Desulfobacterota	Desulfuromonadia	Desulfuromonadales	Geothermobacteraceae	Geothermobacter	108	0	0	0	0	0	43	0	0	0	0	0	0	0	0	0	0	6	0	0	0	0	0	0	0	0	0	0	0	0	36	0	0	0	0	0	0	8	0	0	0	0
ASV01713	GTAATACATAGGTCGCAAGCATTATCCGGATTTATTGGGTGTAAAGCAAGCGTAGGCGGAATTGTAAGTCTATTGTCAAAAGCAACTGCTTAACAGTTGTTTGCAGTAGAAACTGCTTTTCTAGAATATATTTGGAAGTACTGGAATTCAATATGGAGCGGTGGAATGTGTTGATATATTCAGGAACACCAGAGGCGAAAGCGAGTACTTAGGATATTATTGACGCTGAGGCTTGAAAGCGTGGGGAGCAAATGGGATTAG	Bacteria	Firmicutes	Bacilli	Mycoplasmatales	Mycoplasmataceae	Mycoplasma	107	0	0	0	0	0	0	0	0	0	0	0	0	0	0	0	0	0	0	0	0	0	0	0	0	0	0	0	0	0	0	0	0	0	0	0	0	0	0	0	0	0
ASV01720	GTAATACGTAGGTGGCGAGCGTTATCCGGAATTATTGGGCGTAAAGGGAGCGTAGGCGGATACTTAAGTGGGATGTGAAAGACTTGGGCTCAACCCAAGGGCTGCATTCCAAACTGAGTATCTAGAGTGCAGGAGAGGAGAGTGGAATTCCTAGTGTAGCGGTGAAATGCGTAGAGATTAGGAAGAACACCAGTGGCGAAGGCGACTCTCTGGACTGTAACTGACGCTGAGGCTCGAAAGCGTGGGGAGCAAACAGGATTAG	Bacteria	Firmicutes	Clostridia	Clostridiales	Clostridiaceae	NA	106	0	0	0	0	0	0	0	0	0	0	0	0	0	0	0	0	0	0	0	0	0	0	0	106	0	0	0	0	0	0	0	0	0	0	0	0	0	0	0	0	0
ASV01726	GTAATACGGAGGGAGCTAGCGTTGTTCGGAATTACTGGGCGTAAAGCGCGCGTAGGCGGCTACTCAAGTCAGAGGTGAAAGCCCGGGGCTCAACCCCGGAACTGCCTTTGAAACTAGGTAGCTAGAATCTTGGAGAGGTCAGTGGAATTCCGAGTGTAGAGGTGAAATTCGTAGATATTCGGAAGAACACCAGTGGCGAAGGCGACTGACTGGACAAGTATTGACGCTGAGGTGCGAAAGCGTGGGGAGCAAACAGGATTAG	Bacteria	Proteobacteria	Alphaproteobacteria	Sphingomonadales	Sphingomonadaceae	Novosphingobium	106	0	0	0	0	0	0	0	0	0	0	0	0	0	0	0	0	0	0	0	0	0	0	0	0	0	0	0	0	0	0	0	0	0	0	0	0	0	0	0	0	0
ASV01729	GTAATACGAAGGGGGCTAGCGTTGTTCGGATTTACTGGGCGTAAAGCGCACGTAGGCGGCTCGTTAAGTCAGAGGTGAAAGCCTGGAGCTCAACTCCAGAACTGCCTTTGATACTGGCGAGCTCGAGTATGGAAGAGGTTGGTGGAACTCCGAGTGTAGAGGTGAAATTCGTAGATATTCGGAAGAACACCAGTGGCGAAGGCGGCCAACTGGTCCATTACTGACGCTGAGGTGCGAAAGCGTGGGGAGCAAACAGGATTAG	Bacteria	Proteobacteria	Alphaproteobacteria	Rhizobiales	Rhizobiales Incertae Sedis	Phreatobacter	106	0	0	0	0	0	0	0	0	0	0	0	0	0	0	0	0	0	0	0	0	0	0	0	0	0	0	0	0	0	0	0	0	0	0	0	0	0	0	0	0	0
ASV01732	GTAATACGGAGGGGGCAAGCGTTATTCGGATTTACTGGGCGTAAAGCGCACGTAGGCGGCATGGTAAGTCAAAGGTGAAAGCCCTCGGCTCAACCGAGGAACTGCCTTTGAAACTGCTTTGCTTGAGTCCGGGAGGGGGGAGCGGAATTCCCAGTGTAGCGGTGAAATGCGTAGATACTGGGAGGAACACCGGTGGCGAAGGCGGCTCCCTGGACCGGTACTGACGCTGAGGTGCGAAAGCGTGGGTAGCAAACAGGATTAG	Bacteria	Acidobacteriota	Thermoanaerobaculia	Thermoanaerobaculales	Thermoanaerobaculaceae	Subgroup 23	106	0	0	0	0	0	51	11	0	0	0	0	0	0	0	0	0	27	0	0	0	0	0	0	0	0	0	0	0	0	0	0	0	0	0	0	0	0	0	17	0	0
ASV01736	GTAATACGGAGGGTGCGAGCGTTATCCGGAATTACTGGGTTTAAAGGGTGCGTAGGCGGGTTATTAAGTCAGTGGTGAAATGCTGTCGCTTAACGATAGAATTGCCATTGATACTGATAATCTTGAATTGGGTTGAGGTTAGCGGAATGTGACATGTAGCGGTGAAATGCATAGATATGTCATGGAACACCAATTGCGAAGGCAGCTAACTGGGCCTTGATTGACGCTGAGGCACGAAAGCGTGGGTAGCGAACAGGATTAG	Bacteria	Bacteroidota	Bacteroidia	Chitinophagales	Saprospiraceae	NA	105	0	0	0	0	0	0	0	0	0	0	0	0	0	0	0	0	81	0	0	0	0	0	0	0	0	0	0	0	0	0	0	0	0	0	0	0	0	0	24	0	0
ASV01741	GTAATACGGAGGATGCAAGCGTTATCCGGATTCATTGGGTTTAAAGGGTGCGTAGGCGGCTTCTTAAGTCAGCGGTGAAACTCACGGGCTCAACCCGTGACCTGCCGTTGATACTGGGAGGCTTGAATACGGATGAAGCGGGAGGAATGTATGGTGTAGCGGTGAAATGCATAGATATCATACAGAAGGCCTAATGCGAAGGCATCCCGCTAATCCGTGATTGACGCTGAGGCACGAAAGCGTGGGGATCAAACAGGATTAG	Bacteria	Bacteroidota	Bacteroidia	Bacteroidales	NA	NA	105	0	0	0	0	0	0	0	0	0	0	0	0	0	0	0	0	0	0	0	0	0	0	0	0	0	0	0	0	0	0	0	0	0	0	26	36	0	0	0	0	0
ASV01742	GTAATACGGAGGGTGCAAGCGTTATCCGGATTCACTGGGTTTAAAGGGTGCGTAGGCGGGTTTATAAGTCAGTGGTGAAATCCTGGAGCTTAACTCCAGAACTGCCATTGATACTATGGATCTTGAATATGGTGGAGGTAAGCGGAATATGTCATGTAGCGGTGAAATGCATAGATATGACATAGAACACCTATTGCGAAGGCAGCTTACTACGCCTATATTGACGCTGAGGCACGAAAGCGTGGGGATCAAACAGGATTAG	Bacteria	Bacteroidota	Bacteroidia	Chitinophagales	Chitinophagaceae	Asinibacterium	105	0	0	0	0	0	0	0	0	0	0	0	20	0	0	0	0	0	0	0	0	0	0	0	0	0	0	0	0	0	0	0	0	0	0	0	0	0	0	0	0	0
ASV01754	GTAATACATAGGGTGCAAGCGTTGTCCGGATTTATTGGGCGTAAAGAGTTCGTAGGCGGTTTATCGCGTCGGGTGTGAAAACTCAGGGCTTAACCCTGAGCCTGCACTCGATACGGGTTTACTTGAGGACGGCAGGGGAGACTGGAACTCCTGGTGTAGCGGTGGAATGCGCAGATATCAGGAAGAACACCAATGGCGAAGGCAGGTCTCTGGGCCGATTCTGACGCTGAGGAACGAAAGCGTGGGGAGCAAACAGGATTAG	Bacteria	Actinobacteriota	Actinobacteria	Frankiales	Sporichthyaceae	hgcI clade	103	0	0	0	0	0	0	0	0	0	0	0	0	0	0	0	0	0	74	0	0	0	0	0	0	0	0	23	6	0	0	0	0	0	0	0	0	0	0	0	0	0
ASV01758	GTAATACGTAGGGGGCAAGCGTTGTCCGGATTTACTGGGTGTAAAGGGCGCGCAGGTGGGTTGACAAGTCAGAGGTGAAATCCTACAGCTTAACTGTAGAACTGCCTTTGAGACTGTCAATCTTGAGTACGGAAGAGAGAGATGGAATTCCAGGTGTAGTGGTGAAATACGTAGATATCTGGAAGAACACCAGTGGCGAAGGCGGTCTCTTGGTCCAATACTGACACTAAGGCGCGAAAGCGTGGGGAGCAAACAGGATTAG	Bacteria	Bacteroidota	Ignavibacteria	Ignavibacteriales	Ignavibacteriaceae	Ignavibacterium	103	0	0	0	0	0	52	0	0	0	0	0	0	0	0	0	0	17	0	0	0	0	0	0	0	0	0	0	0	0	0	0	0	0	0	0	0	0	0	34	0	0
ASV01759	GTAATACGTAGGGCGCAAGCGTTGTCCGGATTTATTGGGCGTAAAGAGCTCGTAGGCGGTCTGTCGCGTCGGATGTGAAAACCCGGGGCTCAACCCCGGGCCTGCATTCGATACGGGCAGACTTGAGTACTGTAGGGGAGACTGGAATTCCTGGTGTAGCGGTGGAATGCGCAGATATCAGGAGGAACACCGGTGGCGAAGGCGGGTCTCTGGGCAGTAACTGACGCTGAGGAGCGAAAGCGTGGGGAGCGAACAGGATTAG	Bacteria	Actinobacteriota	Actinobacteria	NA	NA	NA	103	0	0	0	0	0	0	0	0	0	0	0	0	0	0	0	0	0	0	0	0	0	0	0	0	0	0	0	0	0	0	0	0	0	0	0	0	84	19	0	0	0
ASV01761	GTAAGACGAACCGTGCGAACGTTGTTCGGAATCACTGGGCTTAAAGGGCGCGTAGGCGGGCTGTCAAGTCTGGGGTGAAATGCCGCGGCTCAACCGTGGAACTGCCTTAGATACTGACGGCCTCGAGGAAGGTAGGGGCATGCGGAACTGTAGGTGGAGCGGTGAAATGCGTTGATATCTACAGGAACTCCGGTGGCGAAAGCGGCGTGCTGGACCTTTTCTGACGCTGAGGCGCGAAAGCTAGGGGAGCAAACGGGATTAG	Bacteria	Planctomycetota	Planctomycetes	Gemmatales	Gemmataceae	Gemmata	103	0	0	0	0	0	0	0	0	0	0	0	0	0	0	0	0	0	0	0	0	0	0	0	0	0	0	0	0	0	0	0	0	0	23	0	0	0	0	0	0	0
ASV01767	GTAATACGGAGGGGGCTAGCGTTGTTCGGAATTACTGGGCGTAAAGCGCGCGTAGGCGGATCTTTAAGTCAGGGGTGAAATCCTGGGGCTCAACCTCAGAACTGCCCTTGATACTGGAGATCTTGAGTCCGGAAGAGGTTAGTGGAATTCCCAGTGTAGAGGTGAAATTCGTAGATATTGGGAAGAACACCAGTGGCGAAGGCGGCTAACTGGTCCGGTACTGACGCTGAGGTGCGAAAGCGTGGGGAGCAAACAGGATTAG	Bacteria	Proteobacteria	Alphaproteobacteria	Rhizobiales	Rhizobiales Incertae Sedis	Anderseniella	102	0	0	0	0	0	0	0	0	0	0	0	0	0	0	0	0	26	0	0	0	0	0	0	0	0	0	0	0	0	0	0	0	0	0	0	0	0	0	60	16	0
ASV01768	GTAATACGTAGGGTGCGAGCGTTAATCGGAATTACTGGGCGTAAAGCGTGCGCAGGCGGTTTTGTAAGACAGATGTGAAATCCCCGGGCTTAACCTGGGAACTGCGTTTGTGACTGCAAGGCTAGAGTACGGCAGAGGGGGGTAGAATTCCACGTGTAGCAGTGAAATGCGTAGATATGTGGAGGAATACCGATGGCGAAGGCAGCCCCCTGGGTCGATACTGACGCTCATGCACGAAAGCGTGGGGAGCAAACAGGATTAG	Bacteria	Proteobacteria	Gammaproteobacteria	Burkholderiales	Gallionellaceae	NA	102	0	0	0	0	0	0	0	0	0	0	0	0	0	0	0	0	47	0	0	0	0	0	0	0	0	0	0	0	0	0	0	0	0	0	0	0	0	0	9	0	0
ASV01769	GTAATACGTAGGGGGCAAGCGTTATCCGGATTTACTGGGTGTAAAGGGAGCGTAGGCGGTAGATTAAGTCTGATGTGAAAGCCCGGGGCTCAACCCCGGGATTGCATTGGAAACTGGTCTACTAGAGTGCAGGAGAGGTAAGTGGAATTCCTAGTGTAGCGGTGAAATGCGTAGATATTAGGAGGAACACCAGTGGCGAAGGCGGCTTACTGGACTGTAACTGACGCTGAGGCTCGAAAGCGTGGGGAGCAAACAGGATTAG	Bacteria	Firmicutes	Clostridia	Lachnospirales	Lachnospiraceae	NA	102	0	0	0	0	0	0	0	0	0	0	0	0	0	0	0	0	0	0	0	0	0	0	0	0	0	0	0	0	0	0	0	0	0	0	0	0	0	0	0	0	0
ASV01774	GTAAAACGTAGGAGGCGAGCGTTATCCGGATTTACTGGGCGTAAAGCGCACGCAGGCGGCTTCGTTAGTCGGACGTGAAAGCTCCTGGCTTAACTGGGAGAGGCCGTTCGATACTGCGAGGCTTGAGGTTGGGAGAGGGGTGTGGAATTCCCGGTGTAGTGGTGGAATGCGTAGATATCGGGAGGAACACCTGTGGCGAAAGCGGCACCCTGGCCCACACCTGACGCTGAGGTGCGAAAGCGTGGGTAGCAAACAGGATTAG	Bacteria	Chloroflexi	Anaerolineae	SJA-15	NA	NA	101	0	0	0	0	15	74	0	0	0	0	0	0	0	0	0	0	12	0	0	0	0	0	0	0	0	0	0	0	0	0	0	0	0	0	0	0	0	0	0	0	0
ASV01775	GTAATACGGAGGATGCAAGCGTTATCCGGATTTATTGGGTTTAAAGGGTGCGCAGGCGGAACTATAAGTCAGTGGTGAAATCTCCCGGCTCAACCGGGAAACTGCCATTGATACTGTTGTTCTTGAGTACAGTTGAAGTGGGCGGAATGTGTCATGTAGCGGTGAAATGCTTAGATATGACACAGAACACCGATAGCGAAGGCAGCTCACTAAGCTGTAACTGACGCTCATGCACGAAAGCGTGGGGATCAAACAGGATTAG	Bacteria	Bacteroidota	Bacteroidia	Sphingobacteriales	Lentimicrobiaceae	NA	101	0	0	0	0	0	101	0	0	0	0	0	0	0	0	0	0	0	0	0	0	0	0	0	0	0	0	0	0	0	0	0	0	0	0	0	0	0	0	0	0	0
ASV01782	GTAATACGGAGGGGGCTAGCGTTGTTCGGAATTACTGGGCGTAAAGCGCACGTAGGCGGACTGGAAAGTCAGGGGTGAAATCCCGGGGCTCAACCCCGGAACTGCCCTTGAAACTCCCAGTCTCGAGTCCGGGAGAGGTGAGTGGAATTCCGAGTGTAGAGGTGAAATTCGTAGATATTCGGAGGAACACCAGTGGCGAAGGCGGCTCACTGGCCCGGTACTGACGCTGAGGTGCGAAAGCGTGGGGAGCAAACAGGATTAG	Bacteria	Proteobacteria	Alphaproteobacteria	NA	NA	NA	100	0	0	0	0	0	0	0	21	0	0	0	0	0	0	0	0	0	0	0	0	0	0	16	0	0	0	63	0	0	0	0	0	0	0	0	0	0	0	0	0	0
ASV01786	GTAATACGTAGGGAGCGAGCGTTATCCGGATTTACTGGGTGTAAAGGGTGCGTAGGCGGTTTGTTAAGTCAGAAGTGAAATCTAGGGGCTCAACCTCTAAGCTGCTTCTGAAACTGATGAACTAGAGTGTGGGAGAGGAAAGTGGAATTCCGAGTGTAGCGGTGAAATGCGTAGAGATTCGGAGGAACACCAGTAGCGAAGGCGGCTTTCTGGACCATAACTGACGCTGAGGCACGAAAGCGTGGGGAGCAAACAGGATTAG	Bacteria	Firmicutes	Clostridia	Lachnospirales	Lachnospiraceae	Cellulosilyticum	100	0	0	0	0	0	0	0	0	0	0	0	0	0	0	0	0	0	0	0	0	0	0	0	0	0	0	0	0	0	100	0	0	0	0	0	0	0	0	0	0	0
ASV01790	GTAATACGTAGGGTGCAAGCGTTAATCGGAATTACTGGGCGTAAAGCGTGCGCAGGCGGTGATGTAAGACAGGCGTGAAATCCCCGGGCTCAACCTGGGAATGGCGCTTGTGACTGCATCGCTGGAGTGCGGCAGAGGGGGATGGAATTCCGCGTGTAGCAGTGAAATGCGTAGATATGCGGAGGAACACCGATGGCGAAGGCAATCCCCTGGGCCTGCACTGACGCTCATGCACGAAAGCGTGGGGAGCAAACAGGATTAG	Bacteria	Proteobacteria	Gammaproteobacteria	Burkholderiales	Comamonadaceae	NA	100	0	0	0	0	0	0	0	0	0	0	0	0	0	0	0	0	0	0	0	0	0	0	0	0	0	0	0	0	0	0	0	0	0	0	0	0	0	0	0	0	0
ASV01791	GTAATACGGAGGGGGCTAGCGTTGTTCGGAATTACTGGGCGTAAAGCGCACGTAGGCGGACTGGAAAGTCAGAGGTGAAATCCCAGGGCTCAACCTTGGAACTGCCTTTGAAACTCCCGGTCTTGAGGTCGAGAGAGGTGAGTGGAATTCCGAGTGTAGAGGTGAAATTCGTAGATATTCGGAGGAACACCAGTGGCGAAGGCGGCTCACTGGCTCGATACTGACGCTGAGGTGCGAAAGCGTGGGGAGCAAACAGGATTAG	Bacteria	Proteobacteria	Alphaproteobacteria	Rhodobacterales	Rhodobacteraceae	NA	100	0	0	0	0	0	0	0	0	0	0	0	0	0	0	0	0	0	0	0	0	0	0	0	0	0	0	0	0	33	0	0	0	0	0	0	0	0	0	67	0	0
ASV01793	GTAATACGAAGGGGGCAAGCGTTGTTCGGAATTACTGGGCGTAAAGCGCATGTAGGCGGTCCTACAAGCCAGGGGTGAAATCCCAGAGCTCAACTCTGGAATTGCCTTTGGAACTGTAGGACTGGAGTCTCGGAGAGGATGGTGGAATTCCAAGTGTAGAGGTGAAATTCGTAGATATTTGGAGGAACACCGGTGGCGAAGGCGGCCATCTGGACGAGTACTGACGCTGAGATGCGAAAGCGTGGGGAGCAAACAGGATTAG	Bacteria	Proteobacteria	Alphaproteobacteria	NA	NA	NA	100	0	0	0	0	0	0	0	0	0	0	0	0	0	0	0	0	0	0	0	0	0	0	0	0	0	0	0	0	0	0	0	0	0	0	0	0	0	0	0	0	0
[truncated: 26 more columns]
